# Supplementary material for: Genome-Wide Comparative Analysis of the Cytochrome P450 Monooxygenase Family in 19 Aphid Species and Their Expression Analysis in 4 Cereal Crop Aphids
Source: Int J Mol Sci. 2024 Jun 18;25(12):6668. doi: 10.3390/ijms25126668 (PMC11203792; doi:10.3390/ijms25126668)
Supplement: Supplementary file 1 [file ijms-25-06668-s001.zip › Supplementary tables.xlsx]

## Sheet: Table S1
Table S1. Basic information of 19 aphid species.
Organism	Order	Family	Genus	Abbreviation	Alias	Genome Size (Mb)	N50 (kb)	Data Source
Acyrthosiphon pisum	Hemiptera	Aphididae	Acyrthosiphon	A. pisum	Pea aphid	541.1	132545	BIPAA
Aphis craccivora	Hemiptera	Aphididae	Aphis	A. craccivora	cowpea aphid, groundnut aphid or black legume aphid	322.9	51.3	NCBI
Aphis glycines	Hemiptera	Aphididae	Aphis	A. glycines	Soybean aphid	303.2	2057.5	BIPAA
Aphis gossypii	Hemiptera	Aphididae	Aphis	A. gossypii	Melon/cotton aphid	298	443.4	NCBI
Aulacorthum solani	Hemiptera	Aphididae	Aulacorthum	A. solani	foxglove aphid	320	7	NCBI
Cinara cedri	Hemiptera	Aphididae	Cinara	C. cedri		401	1254.3	NCBI
Diuraphis noxia	Hemiptera	Aphididae	Diuraphis	D. noxia	Russian wheat aphid	400	402.8	NCBI
Eriosoma lanigerum	Hemiptera	Pemphigidae	Eriosoma	E. lanigerum	woolly apple aphid	401	1254.3	NCBI
Daktulosphaira vitifoliae	Hemiptera	Phylloxeridae	Daktulosphaira	D. vitifoliae	grapevine root-aphid	285.5	345	BIPAA
Melanaphis sacchari	Hemiptera	Aphididae	Melanaphis	M. sacchari	sugarcane aphid	304	3050.3	NCBI
Myzus cerasi	Hemiptera	Aphididae	Myzus	M. cerasi	black cherry aphid	412.5	23.7	BIPAA
Myzus persicae	Hemiptera	Aphididae	Myzus	M. persicae	green peach aphid	347.3	435.8	BIPAA
Pentalonia nigronervosa	Hemiptera	Aphididae	Pentalonia	P. nigronervosa	banana aphid	375.4	104	BIPAA
Rhopalosiphum maidis	Hemiptera	Aphididae	Rhopalosiphum	R. maidis	Corn leaf aphid	330.1	94465.1	NCBI
Rhopalosiphum padi	Hemiptera	Aphididae	Rhopalosiphum	R. padi	millet aphid	321.6	652.7	BIPAA
Schizaphis graminum	Hemiptera	Aphididae	Schizaphis	S. graminum	greenbug	390	1308.5	NCBI
Sipha flava	Hemiptera	Aphididae	Sipha	S. flava	yellow sugarcane aphid	357.6	1707.7	NCBI
Sitobion miscanthi	Hemiptera	Aphididae	Sitobion	S. miscanthi	Indian Grain Aphid	402.9	36716.3	GigaDB
Sitobion avenae	Hemiptera	Aphididae	Sitobion	S. avenae	English grain aphid	475.7	15950	https://figshare.com/

## Sheet: Table S2
Table S2. Accession number and samples information of RNA-seq data using in this study.
database	Species	Treatment or Tissue	Experiment Accession	Experiment Title	replicate
NCBI SRA	Rhopalosiphum padi	Whole body	SRR23300085	mature embryo	biological replicate 6
			SRR23300086	mature embryo	biological replicate 5
			SRR23300087	mature embryo	biological replicate 4
			SRR23300088	1st instar	biological replicate 3
			SRR23300089	1st instar	biological replicate 2
			SRR23300090	1st instar	biological replicate 1
	Diuraphis noxia	Whole body	SRR3038324	Biotype 1 fed Dn0 plants	DN0_rep1
			SRR3038333	Biotype 1 fed Dn0 plants	DN0_rep2
			SRR3038334	Biotype 1 fed Dn0 plants	DN0_rep3
			SRR3038335	Biotype 1 fed Dn4 plants	DN4_rep1
			SRR3038336	Biotype 1 fed Dn4 plants	DN4_rep2
			SRR3038323	Biotype 1 fed Dn4 plants	DN4_rep3
			SRR3038337	Biotype 1 fed Dn7 plants	DN7_rep1
			SRR3038338	Biotype 1 fed Dn7 plants	DN7_rep2
			SRR3038339	Biotype 1 fed Dn7 plants	DN7_rep3
	Schizaphis graminum	Whole body	SRR3038340	Biotype I fed Dn0 plants	DN0_rep1
			SRR3038325	Biotype I fed Dn0 plants	DN0_rep2
			SRR3038326	Biotype I fed Dn0 plants	DN0_rep3
			SRR3038327	Biotype I fed Dn4 plants	DN4_rep1
			SRR3038328	Biotype I fed Dn4 plants	DN4_rep2
			SRR3038329	Biotype I fed Dn4 plants	DN4_rep3
			SRR3038330	Biotype I fed Dn7 plants	DN7_rep1
			SRR3038331	Biotype I fed Dn7 plants	DN7_rep2
			SRR3038332	Biotype I fed Dn7 plants	DN7_rep3
	Sitobion avenae	body	ERR5987747	unwinged	body replicate 1
		body	ERR5987749	unwinged	body replicate 2
		body	ERR5987752	unwinged	body replicate 3
		head	ERR5987753	unwinged	head replicate 1
		head	ERR5987756	unwinged	head replicate 2
		head	ERR5987758	unwinged	head replicate 3
		whole organism	ERR5987759	unwinged	whole organism replicate 1
		whole organism	ERR5987761	unwinged	whole organism replicate 2
		whole organism	ERR5987763	unwinged	whole organism replicate 3
		whole organism	ERR5987765	winged	whole organism replicate 1
		whole organism	ERR5987767	winged	whole organism replicate 2
		whole organism	ERR5987769	winged	whole organism replicate 3
	Sitobion avenae	whole body	SRR10295172	imidacloprid	aphid fed with wheat treated by imidacloprid sample replicate 3
			SRR10295173	imidacloprid	aphid fed with wheat treated by imidacloprid sample replicate 2
			SRR10295174	imidacloprid	aphid fed with wheat treated by imidacloprid sample replicate 1
			SRR10295171	control	control replicate 1
			SRR10295180	control	control replicate 3
			SRR10295179	control	control replicate 2

## Sheet: Table S3
Table S3. Basic information of Cytochrome P450 superfamily in 19 aphid species.
Species	Transcript	Chromosome location				Gene length	CDS length	Deduced Protein				Subcellular location
	ID	scaffold name	start position	end postion	forward/reverse strand			Size (aa)	MW(kDa)	pI	Grand average of hydropathicity (GRAVY)
Acyrthosiphon pisum	Apis000672.1	NC_042493.1	31455608	31463213	-	7606	1701	566	64.5442	7.1	-0.144	Endoplasmic reticulum
	Apis001336.1	NC_042493.1	57019052	57050728	+	31677	1344	447	51.5607	9.17	-0.198	Mitochondrial
	Apis001527.1	NC_042493.1	65886399	65892338	+	5940	1557	518	58.7953	7.39	-0.214	Endoplasmic reticulum
	Apis001707.1	NC_042493.1	30376206	30386498	+	10293	1557	518	59.0434	7.77	-0.154	Plasma membrane
	Apis002224.1	NC_042493.1	106395098	106417545	-	22448	1515	504	57.243	8.78	-0.092	Endoplasmic reticulum
	Apis002253.1	NC_042493.1	61652885	61654395	-	1511	753	250	28.7368	6.4	-0.256	Plasma membrane
	Apis002712.1	NC_042493.1	56570032	56596510	+	26479	1515	504	57.1958	9.17	-0.088	Endoplasmic reticulum
	Apis002897.1	NC_042493.1	106370121	106371317	-	1197	351	116	13.1791	8.53	-0.128	Cytoplasmic
	Apis002966.1	NC_042493.1	119224369	119232852	+	8484	1440	479	54.0781	5.22	-0.24	Cytoplasmic
	Apis003071.1	NC_042493.1	110398727	110413035	+	14309	1488	495	56.8178	8.27	-0.007	Endoplasmic reticulum
	Apis003171.1	NC_042493.1	61673861	61692299	-	18439	1575	524	60.9865	7.92	-0.301	Endoplasmic reticulum
	Apis003215.1	NC_042493.1	61710451	61721898	-	11448	1590	529	61.2506	9.07	-0.236	Mitochondrial
	Apis003229.1	NC_042493.1	40558228	40571179	-	12952	651	216	25.0068	7.24	-0.021	Cytoplasmic
	Apis005719.1	NC_042495.1	93348708	93357416	+	8709	1479	492	56.0597	8.27	-0.096	Endoplasmic reticulum
	Apis005980.1	NC_042495.1	80752916	80768575	+	15660	1539	512	59.1193	8.48	-0.149	Cytoplasmic
	Apis006454.1	NC_042495.1	8745417	8758436	+	13020	1830	609	69.936	8.98	-0.133	Plasma membrane
	Apis006462.1	NC_042495.1	52773606	52795870	-	22265	1539	512	58.2099	8.34	-0.109	Plasma membrane
	Apis006629.1	NC_042495.1	71357312	71383872	+	26561	1548	515	58.5632	7.21	-0.153	Endoplasmic reticulum
	Apis006649.1	NC_042495.1	71397925	71402730	+	4806	1533	510	58.9236	8.61	-0.118	Endoplasmic reticulum
	Apis006850.1	NC_042495.1	87702247	87714563	-	12317	1578	525	60.3664	9.59	-0.179	Plasma membrane
	Apis006883.1	NC_042495.1	43896716	43925174	-	28459	1530	509	58.7692	9.48	-0.146	Endoplasmic reticulum
	Apis006942.1	NC_042495.1	87674333	87693383	-	19051	3102	1033	119.681	8.74	-0.21	Endoplasmic reticulum
	Apis007359.1	NC_042495.1	72176829	72188202	-	11374	3120	1039	117.194	8.04	-0.034	Endoplasmic reticulum
	Apis008003.1	NC_042495.1	87658308	87671941	-	13634	1533	510	58.7574	7.63	-0.224	Plasma membrane
	Apis008092.1	NC_042495.1	93361658	93365931	-	4274	1539	512	58.2134	6.95	-0.29	Endoplasmic reticulum
	Apis008281.1	NC_042495.1	77157032	77161890	-	4859	1434	477	54.6383	9.52	-0.085	Mitochondrial
	Apis008478.1	NC_042495.1	48850629	48853382	+	2754	1560	519	59.4393	7.89	-0.158	Endoplasmic reticulum
	Apis008694.1	NW_021776117.1	1	2453	-	2453	1128	375	43.428	8.84	-0.043	Endoplasmic reticulum
	Apis009218.1	NC_042496.1	35995088	36002512	+	7425	1647	548	62.9405	9.25	-0.181	Endoplasmic reticulum
	Apis009460.1	NC_042496.1	37034724	37042442	+	7719	1638	545	63.1761	9.09	-0.333	Cytoplasmic
	Apis010023.1	NC_042496.1	37047893	37057567	+	9675	1554	517	59.7284	9.02	-0.368	Nuclear
	Apis010077.1	NC_042496.1	17729173	17737352	+	8180	1356	451	51.3382	9.67	-0.275	Cytoplasmic
	Apis010428.1	NC_042496.1	5066334	5070106	+	3773	1545	514	59.3232	7.26	-0.141	Endoplasmic reticulum
	Apis010703.1	NC_042494.1	152232703	152237291	+	4589	1527	508	58.9041	9.06	-0.081	Endoplasmic reticulum
	Apis010995.1	NC_042494.1	44717347	44721029	-	3683	1566	521	60.4066	9.45	-0.243	Endoplasmic reticulum
	Apis010999.1	NC_042494.1	42636517	42640308	-	3792	1524	507	58.4087	8.3	-0.177	Plasma membrane
	Apis011045.1	NC_042494.1	12862374	12864021	+	1648	504	167	19.111	8.47	-0.162	Cytoplasmic
	Apis011255.1	NC_042494.1	26342777	26348055	+	5279	576	191	21.839	9.4	-0.357	Cytoplasmic
	Apis011301.1	NC_042494.1	104062193	104065188	-	2996	1614	537	62.5714	8.86	-0.066	Endoplasmic reticulum
	Apis011920.1	NC_042494.1	63008648	63020018	+	11371	1467	488	56.3771	9.77	-0.188	Endoplasmic reticulum
	Apis011977.1	NC_042494.1	71194940	71198496	-	3557	1521	506	58.0241	8.06	-0.125	Endoplasmic reticulum
	Apis012198.1	NC_042494.1	152665220	152688388	-	23169	1995	664	75.673	8.58	-0.145	Plasma membrane
	Apis012272.1	NC_042494.1	126812696	126817053	+	4358	1536	511	59.3647	8.42	-0.134	Cytoplasmic
	Apis012315.1	NC_042494.1	93624808	93630707	-	5900	1485	494	56.8639	8.38	0.017	Endoplasmic reticulum
	Apis012439.1	NC_042494.1	139071724	139078022	-	6299	1566	521	60.5481	8.56	-0.093	Endoplasmic reticulum
	Apis012712.1	NC_042494.1	104044548	104060705	-	16158	1734	577	67.1784	9.15	-0.267	Cytoplasmic
	Apis012721.1	NC_042494.1	59965341	60001723	-	36383	1578	525	60.492	8.57	-0.225	Endoplasmic reticulum
	Apis012895.1	NC_042494.1	12731839	12761577	+	29739	1584	527	60.9474	9.21	-0.441	Mitochondrial
	Apis013148.1	NC_042494.1	139084732	139091765	-	7034	1554	517	60.0822	7.98	-0.175	Endoplasmic reticulum
	Apis013467.1	NC_042494.1	126749451	126752448	-	2998	1527	508	58.781	8.67	-0.144	Cytoplasmic
	Apis013504.1	NC_042494.1	36332363	36348071	+	15709	1608	535	61.0372	7.2	-0.15	Endoplasmic reticulum
	Apis013657.1	NC_042494.1	126918022	126922844	+	4823	1782	593	68.9656	8.76	-0.199	Cytoplasmic
	Apis013872.1	NC_042494.1	126809594	126812563	+	2970	1386	461	53.2544	8.84	-0.121	Cytoplasmic
	Apis013966.1	NC_042494.1	26398129	26409932	-	11804	1587	528	60.5736	8.98	-0.165	Plasma membrane
	Apis014101.1	NC_042494.1	126817507	126825545	+	8039	1539	512	59.1995	9.29	-0.161	Cytoplasmic
	Apis014147.1	NC_042494.1	126803524	126808148	+	4625	1533	510	59.1196	9.42	-0.112	Cytoplasmic
	Apis014198.1	NC_042494.1	139223741	139230587	+	6847	1638	545	62.3262	7.98	-0.264	Cytoplasmic
	Apis014234.1	NC_042494.1	14247259	14254270	+	7012	1143	380	43.6287	6.74	-0.362	Cytoplasmic
	Apis015091.1	NC_042494.1	42983127	42995155	+	12029	1638	545	60.8436	7.91	-0.077	Plasma membrane
	Apis015308.1	NC_042494.1	4529425	4532485	+	3061	1557	518	59.9439	5.68	-0.14	Cytoplasmic
	Apis015475.1	NC_042494.1	139046788	139060847	+	14060	1452	483	55.9395	7.99	-0.088	Endoplasmic reticulum
	Apis015690.1	NC_042494.1	152311936	152316498	+	4563	1527	508	58.8641	9.06	-0.062	Endoplasmic reticulum
	Apis015722.1	NC_042494.1	26302685	26327557	-	24873	1599	532	61.5429	8.49	-0.187	Endoplasmic reticulum
	Apis015775.1	NC_042494.1	139104114	139113625	-	9512	1566	521	60.4717	7.87	-0.119	Endoplasmic reticulum
	Apis015786.1	NC_042494.1	71626270	71631657	+	5388	1542	513	58.9155	7.72	-0.206	Endoplasmic reticulum
	Apis015969.1	NC_042494.1	126740798	126743812	-	3015	1527	508	59.2808	8.68	-0.199	Endoplasmic reticulum
Aphis craccivora	Acrc000156.1	VUJU01006341.1	2885	6124	+	3240	1539	512	58.8164	8.32	-0.215	Endoplasmic reticulum
	Acrc000464.1	VUJU01001124.1	48906	56814	+	7909	1479	492	56.1449	7.47	-0.086	Mitochondrial
	Acrc000467.1	VUJU01001124.1	61166	64462	-	3297	1539	512	58.1243	6.83	-0.269	Endoplasmic reticulum
	Acrc001453.1	VUJU01004812.1	1994	7987	+	5994	1578	525	60.8996	9.3	-0.363	Mitochondrial
	Acrc001534.1	VUJU01001266.1	19497	23066	-	3570	1575	524	59.2358	7.1	-0.074	Plasma membrane
	Acrc001693.1	VUJU01002364.1	19153	21163	-	2011	1575	524	59.9584	7.5	-0.139	Plasma membrane
	Acrc002239.1	VUJU01006001.1	3686	10322	-	6637	1662	553	63.9557	8.54	-0.225	Plasma membrane
	Acrc002435.1	VUJU01006420.1	2206	2684	+	479	390	130	15.0041	6.78	-0.53	Cytoplasmic
	Acrc002437.1	VUJU01006420.1	6154	9637	+	3484	1263	420	47.6734	7.1	-0.083	Endoplasmic reticulum
	Acrc004382.1	VUJU01007423.1	363	5110	-	4748	1551	516	59.6387	8.49	-0.178	Endoplasmic reticulum
	Acrc004542.1	VUJU01001035.1	41899	46261	+	4363	1629	542	62.5874	8.46	-0.049	Plasma membrane
	Acrc004602.1	VUJU01002812.1	2501	32366	-	29866	1194	397	45.9899	8.66	-0.321	Cytoplasmic
	Acrc005441.1	VUJU01005758.1	10839	12525	-	1687	297	99	11.408	10.21	-0.577	Cytoplasmic
	Acrc005442.1	VUJU01005758.1	692	4259	-	3568	876	291	33.9864	9.96	-0.129	Cytoplasmic
	Acrc006407.1	VUJU01001790.1	39236	43546	-	4311	1590	530	60.7542	9.03	-0.127	Endoplasmic reticulum
	Acrc006649.1	VUJU01000632.1	12534	14354	+	1821	1158	385	44.1257	8.99	-0.194	Cytoplasmic
	Acrc006768.1	VUJU01005511.1	2375	6315	-	3941	1500	499	57.0374	5.99	-0.162	Endoplasmic reticulum
	Acrc007341.1	VUJU01000763.1	3855	7714	-	3860	1539	512	58.3425	6.74	-0.18	Endoplasmic reticulum
	Acrc007355.1	VUJU01000922.1	45416	47261	+	1846	1416	471	54.2486	7.48	-0.086	Cytoplasmic
	Acrc008137.1	VUJU01001269.1	551	2294	+	1744	726	241	27.6558	9.64	-0.327	Cytoplasmic&Nuclear
	Acrc009315.1	VUJU01006152.1	2427	3896	-	1470	699	232	26.9942	9.17	-0.227	Cytoplasmic
	Acrc009845.1	VUJU01004980.1	7860	15548	-	7689	1620	539	62.4397	8.77	-0.288	Cytoplasmic
	Acrc010339.1	VUJU01007719.1	2955	5391	+	2437	972	323	37.2188	8.9	-0.33	Cytoplasmic
	Acrc010340.1	VUJU01007719.1	7059	7580	-	522	309	102	11.367	8.71	-0.311	Cytoplasmic
	Acrc010390.1	VUJU01003847.1	1	3247	-	3247	1383	461	53.2119	7.87	-0.285	Endoplasmic reticulum
	Acrc010656.1	VUJU01001900.1	39318	42013	-	2696	1530	509	59.5982	9.01	-0.148	Endoplasmic reticulum
	Acrc010932.1	VUJU01010709.1	34	4072	-	4039	1371	457	52.979	8.41	-0.229	Cytoplasmic
	Acrc012635.1	VUJU01002049.1	17560	20243	+	2684	1554	517	59.2754	8.55	-0.081	Endoplasmic reticulum
	Acrc012759.1	VUJU01002036.1	8342	10565	-	2224	1545	514	59.7606	9.42	-0.131	Endoplasmic reticulum
	Acrc013554.1	VUJU01002542.1	2172	4868	+	2697	1710	569	66.4529	8.91	-0.045	Mitochondrial
	Acrc013555.1	VUJU01002542.1	15628	25344	+	9717	1536	511	59.3473	8.98	-0.318	Cytoplasmic
	Acrc016465.1	VUJU01002928.1	4748	16571	+	11824	1560	519	59.1736	6.91	-0.113	Cytoplasmic
	Acrc016578.1	VUJU01001042.1	2178	7145	-	4968	1434	477	54.9365	9.01	-0.098	Mitochondrial
	Acrc016949.1	VUJU01003115.1	5946	16760	-	10815	1530	509	58.941	9.04	-0.206	Endoplasmic reticulum
	Acrc016950.1	VUJU01003115.1	24056	29045	-	4990	1326	441	50.6532	8.21	-0.23	Plasma membrane
	Acrc017401.1	VUJU01004895.1	7410	12114	+	4705	1332	443	50.8176	10.12	-0.4	Mitochondrial
	Acrc017434.1	VUJU01006786.1	1412	7520	-	6109	1542	513	59.5458	9.41	-0.178	Peroxisomal membrane
	Acrc017678.1	VUJU01000020.1	260620	262211	-	1592	627	208	23.9984	7.23	-0.371	Cytoplasmic
	Acrc018156.1	VUJU01001719.1	27667	35865	-	8199	1467	488	56.5044	9.68	-0.166	Endoplasmic reticulum
	Acrc018788.1	VUJU01000710.1	3011	19505	+	16495	2784	927	107.672	8.08	-0.32	Cytoplasmic
	Acrc019054.1	VUJU01003258.1	9978	17736	+	7759	1623	540	59.9341	6.26	-0.102	Plasma membrane
	Acrc019307.1	VUJU01000229.1	125467	135609	+	10143	3081	1026	116.991	8.31	-0.162	Mitochondrial
	Acrc020693.1	VUJU01008176.1	1403	4438	-	3036	1542	513	59.2402	8.82	-0.231	Endoplasmic reticulum
	Acrc021150.1	VUJU01000487.1	3931	12930	-	9000	1575	524	60.661	8.76	-0.293	Endoplasmic reticulum
	Acrc021670.1	VUJU01000394.1	289	5824	-	5536	1653	551	64.193	8.79	-0.158	Cytoplasmic
	Acrc021671.1	VUJU01000394.1	9707	19715	+	10009	2448	815	94.829	8.27	-0.06	Cytoplasmic
	Acrc021846.1	VUJU01000209.1	56589	59684	-	3096	1356	451	51.6277	9.7	-0.271	Cytoplasmic
	Acrc022975.1	VUJU01001276.1	41759	52252	-	10494	1536	511	58.0067	7.96	-0.068	Plasma membrane
	Acrc023371.1	VUJU01002886.1	20885	24609	+	3725	1467	488	55.8569	9.23	-0.101	Endoplasmic reticulum
	Acrc023388.1	VUJU01000126.1	137411	160043	-	22633	705	234	26.56	6.97	-0.418	Cytoplasmic
	Acrc023433.1	VUJU01004122.1	16462	19685	+	3224	1566	521	60.4547	8.99	-0.205	Endoplasmic reticulum
	Acrc023692.1	VUJU01000467.1	6532	10814	+	4283	1542	513	59.1339	8.41	-0.199	Cytoplasmic
	Acrc024578.1	VUJU01000031.1	210688	217207	-	6520	1701	566	64.5269	6.91	-0.177	Endoplasmic reticulum
	Acrc024624.1	VUJU01000869.1	29927	32543	+	2617	1485	494	56.9371	8.81	-0.101	Endoplasmic reticulum
	Acrc025614.1	VUJU01004414.1	269	5894	+	5626	1293	430	49.8298	8.59	-0.311	Cytoplasmic
	Acrc025953.1	VUJU01000909.1	71054	73040	+	1987	1674	557	64.4942	9.03	-0.201	Mitochondrial
	Acrc027143.1	VUJU01008440.1	920	6403	-	5484	1023	340	39.1728	6.26	-0.321	Cytoplasmic
	Acrc027765.1	VUJU01004141.1	18952	19455	+	504	504	167	19.6107	9.31	-0.241	Extracellular
	Acrc027767.1	VUJU01004141.1	19504	20540	+	1037	618	205	23.7061	7.06	-0.274	Cytoplasmic
	Acrc027800.1	VUJU01000378.1	49661	69260	+	19600	1527	508	57.9006	7.97	-0.114	Endoplasmic reticulum
	Acrc028801.1	VUJU01011143.1	367	3902	-	3536	840	279	32.3324	6.16	-0.174	Cytoplasmic
	Acrc029866.1	VUJU01008547.1	189	5999	+	5811	1545	514	59.5637	8.69	-0.051	Endoplasmic reticulum
	Acrc029965.1	VUJU01013830.1	19	360	-	342	342	114	13.3905	10.13	-0.41	Cytoplasmic
Aphis glycines	Agly000056.1	scaffold_5	4241497	4249600	-	8104	1554	517	59.7966	9.28	-0.339	Mitochondrial
	Agly000115.1	scaffold_5	4254320	4260138	-	5819	1650	549	63.5947	9.31	-0.332	Cytoplasmic
	Agly000121.1	scaffold_5	636579	641698	+	5120	1554	517	59.6275	8.6	-0.272	Cytoplasmic
	Agly000140.1	scaffold_5	620833	627499	+	6667	1635	544	62.8211	8.48	-0.236	Cytoplasmic
	Agly000162.1	scaffold_5	712477	720807	+	8331	1749	582	67.04	8.62	-0.238	Mitochondrial
	Agly000180.1	scaffold_5	667248	672666	+	5419	1629	542	62.7077	9.04	-0.334	Cytoplasmic
	Agly000248.1	scaffold_5	682485	693344	+	10860	1758	585	67.4659	9.18	-0.182	Cytoplasmic
	Agly000640.1	scaffold_33	1095431	1100540	-	5110	1482	493	56.8469	8.04	0.028	Endoplasmic reticulum
	Agly001163.1	scaffold_343	32051	34666	+	2616	1533	510	59.0866	8.78	-0.091	Endoplasmic reticulum
	Agly001184.1	scaffold_38	1704268	1712312	+	8045	1536	511	59.3694	8.98	-0.323	Cytoplasmic
	Agly001290.1	scaffold_38	1692206	1694396	+	2191	1365	454	52.7868	8.82	-0.238	Cytoplasmic
	Agly001398.1	scaffold_41	524127	527279	+	3153	1554	517	59.1994	8.34	-0.065	Endoplasmic reticulum
	Agly001582.1	scaffold_135	282812	290023	-	7212	1470	489	56.1691	7.99	0.012	Endoplasmic reticulum
	Agly002329.1	scaffold_66	1451324	1454029	-	2706	1542	513	58.9586	7.75	-0.204	Endoplasmic reticulum
	Agly002342.1	scaffold_66	1442726	1446815	-	4090	1389	462	53.188	8.43	-0.299	Cytoplasmic
	Agly002409.1	scaffold_66	839304	855716	+	16413	1434	477	54.8073	9.22	-0.122	Mitochondrial
	Agly002675.1	scaffold_180	197977	202412	-	4436	1500	499	57.0093	6.2	-0.156	Endoplasmic reticulum
	Agly003581.1	scaffold_70	192491	195478	-	2988	948	315	36.0612	7.39	-0.22	Cytoplasmic
	Agly003582.1	scaffold_70	190653	191409	-	757	504	167	18.8478	8.72	-0.198	Extracellular
	Agly004732.1	scaffold_95	425509	436213	-	10705	1542	513	59.2842	8.05	-0.245	Endoplasmic reticulum
	Agly004735.1	scaffold_95	422672	425201	+	2530	1542	513	59.1963	8.62	-0.213	Endoplasmic reticulum
	Agly005026.1	scaffold_165	125410	132390	-	6981	1389	462	52.2543	8.59	-0.031	Endoplasmic reticulum
	Agly005032.1	scaffold_165	133823	137800	-	3978	1473	490	55.5413	7.37	-0.209	Endoplasmic reticulum
	Agly005459.1	scaffold_3	4111682	4114546	+	2865	1536	511	58.9106	8.04	-0.205	Endoplasmic reticulum
	Agly005786.1	scaffold_119	231528	240587	+	9060	1566	521	60.4197	9.22	-0.2	Endoplasmic reticulum
	Agly006136.1	scaffold_22	2261124	2266149	+	5026	1542	513	59.2663	8.34	-0.214	Cytoplasmic
	Agly006165.1	scaffold_22	2255667	2258471	+	2805	894	297	34.1021	7.11	-0.188	Cytoplasmic
	Agly006249.1	scaffold_22	2258546	2258968	+	423	285	94	11.0558	8.73	-0.466	Cytoplasmic
	Agly007458.1	scaffold_13	104680	107313	+	2634	897	298	34.1441	7.97	-0.305	Cytoplasmic
	Agly007462.1	scaffold_13	3599553	3601848	-	2296	1524	507	58.2316	8.15	-0.146	Plasma membrane
	Agly007524.1	scaffold_13	1898329	1907265	-	8937	1575	524	60.7231	9	-0.291	Endoplasmic reticulum
	Agly007526.1	scaffold_13	111794	115883	+	4090	1389	462	53.188	8.43	-0.299	Cytoplasmic
	Agly007572.1	scaffold_13	3876114	3884733	+	8620	1623	540	59.9583	6.6	-0.076	Plasma membrane
	Agly007772.1	scaffold_44	939372	948523	-	9152	1410	469	54.2361	9.38	-0.261	Plasma membrane
	Agly007837.1	scaffold_44	960476	966477	-	6002	1488	495	57.1655	8.95	-0.324	Nuclear
	Agly008559.1	scaffold_131	383456	390181	-	6726	1701	566	64.5289	6.91	-0.167	Endoplasmic reticulum
	Agly009229.1	scaffold_53	1207873	1214357	+	6485	1560	519	60.0407	9.74	-0.413	Cytoplasmic
	Agly009780.1	scaffold_4	1613833	1617910	-	4078	1590	529	60.503	8.91	-0.07	Endoplasmic reticulum
	Agly009788.1	scaffold_4	1532868	1540727	+	7860	1356	451	51.4224	9.43	-0.243	Cytoplasmic
	Agly010422.1	scaffold_42	1284435	1297319	+	12885	1539	512	59.7205	8.4	-0.245	Endoplasmic reticulum
	Agly010434.1	scaffold_42	1856555	1858357	+	1803	624	207	23.7302	6.52	-0.274	Plasma membrane
	Agly010490.1	scaffold_42	2351970	2355824	-	3855	1518	505	58.1841	8.73	-0.211	Endoplasmic reticulum
	Agly010510.1	scaffold_42	1273772	1281193	+	7422	1530	509	58.9008	8.79	-0.244	Endoplasmic reticulum
	Agly010538.1	scaffold_42	1302398	1311146	+	8749	1533	510	59.1403	8.76	-0.202	Plasma membrane
	Agly010548.1	scaffold_42	1251367	1262667	+	11301	1581	526	60.1932	9.16	-0.159	Extracellular
	Agly010593.1	scaffold_62	84621	96458	+	11838	1320	439	50.7245	8.43	-0.141	Cytoplasmic
	Agly010989.1	scaffold_54	36484	45757	-	9274	1539	512	59.5038	9.35	-0.185	Peroxisomal membrane
	Agly011012.1	scaffold_54	432823	451813	-	18991	1527	508	57.9627	7.97	-0.11	Endoplasmic reticulum
	Agly011094.1	scaffold_12	3262745	3303304	-	40560	1431	476	52.1716	6.92	-0.238	Endoplasmic reticulum
	Agly011459.1	scaffold_11	3811115	3823515	+	12401	1560	519	59.1345	7.13	-0.118	Plasma membrane
	Agly013270.1	scaffold_1	2434727	2438740	+	4014	1530	509	59.1946	9.34	-0.16	Cytoplasmic
	Agly013539.1	scaffold_1	2721359	2723710	+	2352	1536	511	59.476	8.97	-0.127	Endoplasmic reticulum
	Agly014558.1	scaffold_108	243479	246270	+	2792	999	332	38.3344	9.16	0.012	Cytoplasmic
	Agly014616.1	scaffold_108	246290	247075	+	786	333	110	12.5927	9.79	-0.318	Mitochondrial
	Agly017164.1	scaffold_68	1042935	1055702	-	12768	1542	513	59.3759	9.79	-0.213	Endoplasmic reticulum
	Agly017810.1	scaffold_134	312120	315624	-	3505	1584	527	59.6214	6.88	-0.028	Plasma membrane
	Agly018030.1	scaffold_35	572758	587454	+	14697	1569	522	59.521	7.89	-0.206	Endoplasmic reticulum
	Agly018033.1	scaffold_35	806015	809772	-	3758	1560	519	59.2065	6.99	-0.204	Endoplasmic reticulum
	Agly018940.1	scaffold_25	2074115	2078997	-	4883	1539	512	58.1784	6.83	-0.261	Endoplasmic reticulum
	Agly019085.1	scaffold_25	2062192	2070259	+	8068	1479	492	56.1379	7.47	-0.076	Mitochondrial
Aphis gossypii	Agos000047.1	NW_021010784.1	610795	619265	-	8471	1569	522	59.8858	7.59	-0.153	Cytoplasmic
	Agos000053.1	NW_021010784.1	604908	610329	-	5422	1611	536	61.6778	8.62	-0.249	Cytoplasmic
	Agos000077.1	NW_021010784.1	578543	585947	-	7405	1545	514	58.9686	6.98	-0.221	Cytoplasmic
	Agos000456.1	NW_021009571.1	226	1038	-	813	579	192	22.5226	9.84	-0.661	Nuclear
	Agos001026.1	NW_021007311.1	313231	315981	-	2751	1533	510	59.0608	8.82	-0.073	Endoplasmic reticulum
	Agos001033.1	NW_021007311.1	319706	323490	-	3785	1533	510	59.0437	8.82	-0.08	Endoplasmic reticulum
	Agos001246.1	NW_021006405.1	370020	380351	-	10332	1500	499	57.67	9.83	-0.415	Mitochondrial
	Agos001331.1	NW_021006493.1	365966	368860	-	2895	1524	507	58.2316	8.3	-0.143	Plasma membrane
	Agos001932.1	NW_021007744.1	326080	338597	+	12518	1542	513	59.3033	7.51	-0.188	Endoplasmic reticulum
	Agos002136.1	NW_021007155.1	962684	975650	-	12967	3132	1043	118.172	7.97	-0.071	Endoplasmic reticulum
	Agos002399.1	NW_021007707.1	78700	91001	-	12302	1530	509	58.9794	9.73	-0.199	Endoplasmic reticulum
	Agos002712.1	NW_021006165.1	125970	132111	-	6142	1578	525	60.8595	9.3	-0.356	Mitochondrial
	Agos002730.1	NW_021006165.1	111009	121449	-	10441	1554	517	59.8135	9.18	-0.344	Mitochondrial
	Agos003191.1	NW_021006416.1	368452	375358	-	6907	1701	566	64.5149	6.91	-0.165	Endoplasmic reticulum
	Agos003308.1	NW_021010433.1	1	3008	+	3008	1560	519	59.2367	7.88	-0.185	Endoplasmic reticulum
	Agos003821.1	NW_021007901.1	411231	416734	-	5504	1434	477	54.8104	9.22	-0.127	Mitochondrial
	Agos003923.1	NW_021008994.1	126906	134874	+	7969	1404	467	52.7719	6.36	-0.234	Cytoplasmic
	Agos004112.1	NW_021009803.1	49019	59313	-	10295	1434	477	54.3549	6.92	-0.18	Cytoplasmic
	Agos004189.1	NW_021010309.1	2366	7689	+	5324	1599	532	61.4692	8.36	-0.331	Cytoplasmic
	Agos004979.1	NW_021006281.1	333124	338056	-	4933	1482	493	56.895	8.04	0.026	Endoplasmic reticulum
	Agos005192.1	NW_021008061.1	714216	717692	+	3477	1536	511	58.8165	8.24	-0.209	Endoplasmic reticulum
	Agos005283.1	NW_021010156.1	60363	63290	-	2928	1530	509	59.6244	8.93	-0.132	Endoplasmic reticulum
	Agos005290.1	NW_021008401.1	260271	265183	+	4913	1548	515	59.6537	8.55	-0.194	Endoplasmic reticulum
	Agos005291.1	NW_021008401.1	279610	288294	+	8685	1554	517	59.7437	8.55	-0.269	Cytoplasmic
	Agos005365.1	NW_021008248.1	206338	210626	-	4289	1500	499	57.0374	5.99	-0.162	Endoplasmic reticulum
	Agos005685.1	NW_021006078.1	993309	996101	+	2793	1530	509	59.2316	9.34	-0.165	Endoplasmic reticulum
	Agos005754.1	NW_021006078.1	1276599	1279167	+	2569	1530	509	59.3417	8.87	-0.158	Endoplasmic reticulum
	Agos007268.1	NW_021007981.1	750513	754763	-	4251	1101	366	42.1755	8.69	-0.208	Cytoplasmic
	Agos007483.1	NW_021006520.1	128684	131665	+	2982	1392	463	53.975	8.23	-0.299	Cytoplasmic
	Agos007488.1	NW_021006520.1	144350	148060	-	3711	1542	513	59.2823	8.25	-0.216	Endoplasmic reticulum
	Agos007494.1	NW_021006520.1	132457	140393	-	7937	3084	1027	118.689	8.6	-0.225	Endoplasmic reticulum
	Agos007698.1	NW_021006210.1	4771	23351	+	18581	1527	508	57.9466	7.97	-0.115	Endoplasmic reticulum
	Agos007703.1	NW_021006210.1	424885	432231	+	7347	1542	513	59.5448	9.41	-0.188	Peroxisomal membrane
	Agos007788.1	NW_021009727.1	25817	29566	+	3750	1584	527	59.6003	6.73	-0.05	Plasma membrane
	Agos007797.1	NW_021009727.1	31834	33654	+	1821	1215	404	46.4542	6.43	-0.2	Mitochondrial
	Agos008072.1	NW_021006423.1	267678	274822	+	7145	1479	492	56.193	7.18	-0.08	Mitochondrial
	Agos008081.1	NW_021006423.1	278670	283554	-	4885	1539	512	58.1663	6.83	-0.267	Endoplasmic reticulum
	Agos008625.1	NW_021007528.1	3649	12544	-	8896	1578	525	60.712	8.87	-0.311	Endoplasmic reticulum
	Agos008689.1	NW_021007301.1	71371	84298	+	12928	3126	1041	119.913	8.13	-0.197	Endoplasmic reticulum
	Agos008961.1	NW_021006345.1	398467	406691	-	8225	1602	533	61.5107	8.97	-0.234	Cytoplasmic
	Agos008964.1	NW_021006345.1	378824	388010	-	9187	1575	524	60.6752	8.3	-0.277	Endoplasmic reticulum
	Agos009312.1	NW_021007412.1	392056	399751	+	7696	1356	451	51.4104	9.43	-0.248	Cytoplasmic
	Agos009343.1	NW_021007412.1	466384	472748	-	6365	1590	529	60.5479	8.61	-0.076	Endoplasmic reticulum
	Agos009739.1	NW_021007070.1	1015682	1021684	-	6003	1545	514	59.6008	8.47	-0.05	Endoplasmic reticulum
	Agos010230.1	NW_021007379.1	79069	91886	+	12818	1530	509	58.9188	8.59	-0.256	Endoplasmic reticulum
	Agos010232.1	NW_021007379.1	92637	110808	+	18172	1539	512	59.6635	7.92	-0.233	Plasma membrane
	Agos010238.1	NW_021007379.1	116195	125532	+	9338	1533	510	59.0551	7.91	-0.193	Plasma membrane
	Agos010724.1	NW_021007813.1	1	2045	+	2045	372	124	14.1301	4.59	-0.23	Cytoplasmic
	Agos010858.1	NW_021007189.1	372266	376188	-	3923	1518	505	58.15	8.42	-0.201	Endoplasmic reticulum
	Agos010903.1	NW_021007854.1	57087	60339	-	3253	1551	516	59.1013	8.49	-0.056	Endoplasmic reticulum
	Agos011612.1	NW_021010720.1	298680	307588	-	8909	1566	521	60.4358	9.12	-0.193	Endoplasmic reticulum
	Agos011801.1	NW_021010533.1	661880	678601	+	16722	2763	920	105.136	9.17	-0.05	Endoplasmic reticulum
	Agos012254.1	NW_021007846.1	3478	10627	+	7150	1041	346	39.7552	6.59	0.099	Endoplasmic reticulum
	Agos012293.1	NW_021010381.1	120010	159316	-	39307	2259	752	87.6542	8.45	-0.174	Endoplasmic reticulum
Aulacorthum solani	Asol000894.1	PVMI01067937.1	1	412	+	412	351	116	13.6749	8.2	-0.349	Cytoplasmic
	Asol001105.1	PVMI01027326.1	2	634	-	633	562	187	21.3257	5.98	-0.232	Cytoplasmic
	Asol002351.1	PVMI01051559.1	3139	8308	+	5170	1542	513	59.5219	9.5	-0.148	Endoplasmic reticulum
	Asol003024.1	PVMI01017335.1	1	4556	+	4556	1845	614	70.92	8.94	-0.186	Plasma membrane
	Asol004035.1	PVMI01011879.1	2327	5586	-	3260	528	175	19.6422	6.67	-0.022	Plasma membrane
	Asol006636.1	PVMI01048559.1	1	7138	-	7138	574	191	22.1318	8.86	0.045	Plasma membrane
	Asol006828.1	PVMI01081691.1	3043	3507	-	465	465	154	17.0315	6.09	0.28	Extracellular
	Asol006879.1	PVMI01005753.1	462	2979	-	2518	1527	508	59.1948	9.33	-0.181	Endoplasmic reticulum
	Asol007348.1	PVMI01075634.1	1	638	+	638	396	132	15.3313	5.21	-0.486	Extracellular
	Asol007400.1	PVMI01034068.1	1409	4008	-	2600	1446	481	55.2206	7.61	-0.093	Cytoplasmic
	Asol007688.1	PVMI01006916.1	1	2514	-	2514	835	278	31.8912	4.91	-0.145	Cytoplasmic
	Asol007848.1	PVMI01057697.1	10539	14333	-	3795	1404	467	53.8102	7.85	-0.062	Cytoplasmic
	Asol007874.1	PVMI01025696.1	570	4670	-	4101	1569	522	60.4598	9.13	-0.147	Endoplasmic reticulum
	Asol008256.1	PVMI01037827.1	5144	9256	+	4113	1701	566	64.5681	7.1	-0.159	Endoplasmic reticulum
	Asol008272.1	PVMI01072483.1	13	3175	+	3163	1293	430	49.4408	7.07	-0.24	Cytoplasmic
	Asol008428.1	PVMI01019104.1	16693	18281	-	1589	1050	349	39.9358	9.2	-0.296	Cytoplasmic
	Asol008450.1	PVMI01083677.1	6269	7839	-	1571	579	192	22.0144	7.84	-0.188	Mitochondrial
	Asol008635.1	PVMI01067213.1	597	4672	-	4076	1569	522	60.3054	9.13	-0.191	Endoplasmic reticulum
	Asol008773.1	PVMI01086234.1	139	1460	+	1322	741	247	28.1496	4.92	-0.33	Cytoplasmic
	Asol009889.1	PVMI01061332.1	1916	3142	+	1227	1149	382	44.3774	8.43	0.053	Peroxisomal membrane
	Asol010962.1	PVMI01075705.1	8603	13724	+	5122	1161	386	44.5996	9.69	-0.079	Endoplasmic reticulum
	Asol012381.1	PVMI01051839.1	1054	4430	-	3377	1545	514	59.2312	8.3	-0.16	Endoplasmic reticulum
	Asol013248.1	PVMI01073837.1	1015	1689	+	675	675	225	26.0502	7.03	-0.032	Extracellular
	Asol013360.1	PVMI01046557.1	1	1708	+	1708	648	215	24.9397	6.14	-0.259	Cytoplasmic
	Asol013599.1	PVMI01024750.1	1766	5300	-	3535	1407	468	53.6129	7.14	-0.054	Mitochondrial
	Asol014022.1	PVMI01042379.1	20172	21450	-	1279	504	167	18.9719	8.47	-0.156	Cytoplasmic
	Asol014548.1	PVMI01037971.1	2931	10293	+	7363	1644	547	60.9846	6.96	-0.078	Plasma membrane
	Asol014969.1	PVMI01055261.1	56996	59352	-	2357	1500	499	57.5566	9.08	-0.159	Cytoplasmic
	Asol016905.1	PVMI01016544.1	1	734	+	734	573	190	21.8978	8.23	-0.556	Cytoplasmic
	Asol017305.1	PVMI01034243.1	953	8054	-	7102	1536	511	59.4224	8.72	-0.309	Cytoplasmic
	Asol017307.1	PVMI01034243.1	17504	19973	-	2470	1536	511	59.5175	8.41	-0.152	Endoplasmic reticulum
	Asol017618.1	PVMI01015370.1	1	1183	+	1183	654	217	25.0096	6.69	-0.369	Cytoplasmic
	Asol018366.1	PVMI01055755.1	1	1253	+	1253	645	214	24.5251	7.54	-0.418	Mitochondrial
	Asol019539.1	PVMI01040806.1	1	3089	+	3089	1005	334	38.4199	8.43	-0.357	Cytoplasmic
	Asol019546.1	PVMI01012032.1	2	604	-	603	456	152	17.4738	6.35	-0.495	Cytoplasmic&Nuclear
	Asol019981.1	PVMI01002474.1	573	3395	+	2823	1539	512	58.1005	8.43	-0.176	Endoplasmic reticulum
	Asol020199.1	PVMI01057765.1	1037	1954	+	918	918	305	35.2436	8.44	-0.092	Cytoplasmic
	Asol020242.1	PVMI01072725.1	455	821	-	367	297	98	11.372	7.41	-0.398	Cytoplasmic
	Asol023219.1	PVMI01008083.1	213	746	-	534	243	80	9.2346	4.65	-0.075	Cytoplasmic&Nuclear
	Asol023294.1	PVMI01044474.1	26260	35967	-	9708	1380	459	52.6835	7.75	-0.201	Cytoplasmic
	Asol023354.1	PVMI01004006.1	1	2081	-	2081	312	104	11.9087	8.7	-0.161	Cytoplasmic
	Asol023654.1	PVMI01060414.1	93	1362	+	1270	573	190	21.5107	10.32	-0.273	Cytoplasmic
	Asol024819.1	PVMI01063030.1	644	2516	-	1873	624	207	24.0054	5.4	-0.274	Cytoplasmic
	Asol024940.1	PVMI01012057.1	6835	9359	-	2525	1206	401	46.0556	5.9	-0.148	Cytoplasmic
	Asol026445.1	PVMI01063614.1	2	576	-	575	573	191	21.6196	7.62	-0.229	Cytoplasmic
	Asol026469.1	PVMI01027429.1	43	369	+	327	327	108	11.9026	10.19	-0.167	Mitochondrial
	Asol026864.1	PVMI01017025.1	1	1212	+	1212	987	328	38.0995	8.41	-0.166	Endoplasmic reticulum
	Asol027261.1	PVMI01039136.1	1	2532	-	2532	845	281	32.5574	9.42	-0.46	Cytoplasmic
	Asol027532.1	PVMI01060324.1	489	950	+	462	462	153	17.1998	9.46	0.034	Plasma membrane
	Asol027707.1	PVMI01060224.1	2	615	-	614	614	204	23.6165	5.41	-0.506	Cytoplasmic
	Asol028042.1	PVMI01028105.1	8733	13449	-	4717	1551	516	60.028	7.83	-0.222	Endoplasmic reticulum
	Asol028161.1	PVMI01071988.1	2	256	-	255	255	85	9.9514	9.53	-0.338	Cytoplasmic
	Asol029250.1	PVMI01043270.1	2	627	-	626	498	166	18.1578	5.76	-0.048	Extracellular
	Asol029255.1	PVMI01070614.1	7864	11021	+	3158	1500	499	56.9613	6.42	-0.172	Endoplasmic reticulum
	Asol029293.1	PVMI01001191.1	253	1856	-	1604	897	298	33.7917	6.5	0.053	Cytoplasmic
	Asol029491.1	PVMI01064222.1	1	1267	+	1267	990	329	37.6628	5.23	-0.304	Cytoplasmic
	Asol029784.1	PVMI01080417.1	81	4076	+	3996	636	211	24.5627	10.04	-0.101	Cytoplasmic
	Asol029847.1	PVMI01010294.1	15132	20735	+	5604	1575	524	60.1719	7.77	-0.248	Cytoplasmic
	Asol030158.1	PVMI01016661.1	1195	2912	-	1718	1524	507	58.4337	7.75	-0.192	Plasma membrane
	Asol030168.1	PVMI01015716.1	1052	2242	+	1191	1191	396	44.0052	6.15	-0.005	Cytoplasmic&Nuclear
	Asol030236.1	PVMI01064127.1	1	2276	-	2276	685	228	26.4394	8.83	-0.184	Cytoplasmic
	Asol030275.1	PVMI01024395.1	2106	5544	+	3439	1542	513	59.6447	8.68	-0.17	Endoplasmic reticulum
	Asol030791.1	PVMI01036025.1	1	3071	+	3071	912	303	34.7858	7.09	-0.162	Cytoplasmic
	Asol030792.1	PVMI01036025.1	3543	4839	+	1297	432	143	15.9725	9.45	-0.262	Mitochondrial
	Asol030818.1	PVMI01083585.1	3038	5958	+	2921	1566	521	60.1304	9.3	-0.196	Endoplasmic reticulum
	Asol031643.1	PVMI01023129.1	311	799	-	489	429	142	16.2393	5.64	-0.231	Cytoplasmic
	Asol032570.1	PVMI01008160.1	1	2006	+	2006	858	285	33.071	7.1	-0.267	Cytoplasmic
	Asol032571.1	PVMI01008160.1	3728	9868	+	6141	1533	510	59.0198	8.88	-0.243	Plasma membrane
	Asol033185.1	PVMI01066313.1	6141	8052	+	1912	1160	386	43.5907	7.11	-0.104	Extracellular
	Asol033202.1	PVMI01073542.1	759	1272	-	514	414	137	15.7823	9.88	-0.455	Cytoplasmic
	Asol033320.1	PVMI01030037.1	1106	2629	-	1524	465	154	17.6209	5.56	-0.201	Cytoplasmic
	Asol033321.1	PVMI01035938.1	1	816	+	816	426	141	16.5431	8.63	-0.525	Mitochondrial
	Asol033535.1	PVMI01038604.1	1	3312	+	3312	732	243	28.183	8.86	-0.235	Cytoplasmic
	Asol034103.1	PVMI01076287.1	1611	4120	-	2510	1479	492	56.0607	7.33	-0.068	Mitochondrial
	Asol036282.1	PVMI01019353.1	231	1196	-	966	429	142	16.3939	6.66	0.147	Plasma membrane
	Asol036422.1	PVMI01053066.1	1046	6283	-	5238	1221	406	44.86	8.2	-0.287	Cytoplasmic
Cinara cedri	Cced001583.1	CABPRJ010002391.1	377494	380865	-	3372	1611	536	61.282	9.18	-0.131	Plasma membrane
	Cced001591.1	CABPRJ010002391.1	897938	906162	+	8225	1584	527	60.8763	8.78	-0.09	Cytoplasmic
	Cced001787.1	CABPRJ010001911.1	638370	642891	-	4522	1536	511	59.7981	8.8	-0.133	Endoplasmic reticulum
	Cced001983.1	CABPRJ010001143.1	459	3752	+	3294	1614	537	61.592	8.64	-0.13	Plasma membrane
	Cced002249.1	CABPRJ010001445.1	1018609	1032040	-	13432	1470	489	55.7763	9.39	-0.197	Endoplasmic reticulum
	Cced002314.1	CABPRJ010000666.1	1	2894	-	2894	1301	433	49.9885	7.15	-0.128	Cytoplasmic
	Cced002761.1	CABPRJ010000952.1	361477	363958	-	2482	1551	516	59.6195	8.66	-0.191	Endoplasmic reticulum
	Cced002771.1	CABPRJ010000952.1	365352	369245	-	3894	1536	511	58.4256	9.2	-0.071	Endoplasmic reticulum
	Cced003104.1	CABPRJ010002378.1	1344480	1350495	+	6016	1506	501	57.1444	6.21	-0.198	Endoplasmic reticulum
	Cced003472.1	CABPRJ010000490.1	424823	443986	+	19164	1563	520	59.4709	7.61	-0.171	Cytoplasmic
	Cced003798.1	CABPRJ010000478.1	1074097	1082462	+	8366	1452	483	55.5765	9.39	-0.022	Mitochondrial
	Cced004423.1	CABPRJ010002392.1	1054	7889	+	6836	1353	450	51.8532	8.52	-0.317	Nuclear
	Cced004466.1	CABPRJ010000979.1	675329	681717	+	6389	1395	464	53.6622	7.25	-0.268	Cytoplasmic
	Cced004730.1	CABPRJ010000145.1	5717	6482	+	766	576	191	21.6709	8.6	-0.093	Cytoplasmic
	Cced004731.1	CABPRJ010000145.1	617	5372	+	4756	303	100	11.6355	9.08	-0.262	Cytoplasmic
	Cced004852.1	CABPRJ010000003.1	2589683	2591178	+	1496	591	196	21.861	8.46	0.052	Extracellular
	Cced005034.1	CABPRJ010000959.1	684664	699111	-	14448	1536	511	59.2519	9.64	-0.145	Mitochondrial
	Cced005470.1	CABPRJ010000632.1	3834	5951	-	2118	1212	403	46.2311	8.84	-0.162	Cytoplasmic
	Cced005820.1	CABPRJ010002402.1	620332	631170	+	10839	1536	511	58.5376	9.43	-0.088	Cytoplasmic
	Cced005915.1	CABPRJ010001444.1	844715	848244	+	3530	1545	514	59.7709	9.05	-0.197	Endoplasmic reticulum
	Cced006686.1	CABPRJ010002373.1	1337789	1342182	+	4394	627	208	23.8445	9.9	-0.24	Extracellular
	Cced006707.1	CABPRJ010002373.1	242529	248249	+	5721	1554	517	60.1092	9.29	-0.134	Endoplasmic reticulum
	Cced006751.1	CABPRJ010002373.1	1152893	1166973	-	14081	1542	513	59.3904	8.84	-0.225	Endoplasmic reticulum
	Cced006770.1	CABPRJ010002373.1	1186143	1190287	-	4145	1545	514	59.5759	8.49	-0.137	Endoplasmic reticulum
	Cced006771.1	CABPRJ010002373.1	1207696	1209751	-	2056	1539	512	59.3798	9.11	-0.097	Endoplasmic reticulum
	Cced006772.1	CABPRJ010002373.1	1195663	1203318	-	7656	1539	512	59.2641	7.31	-0.128	Endoplasmic reticulum
	Cced006899.1	CABPRJ010001483.1	69509	113739	+	44231	1401	466	51.2062	7.87	-0.091	Endoplasmic reticulum
	Cced007479.1	CABPRJ010000009.1	487601	492719	-	5119	1647	548	61.6703	6.6	-0.154	Plasma membrane
	Cced007482.1	CABPRJ010000009.1	759006	760764	+	1759	1530	509	58.1485	7.96	-0.097	Plasma membrane
	Cced008509.1	CABPRJ010000512.1	307358	312497	-	5140	1479	492	56.5607	8.08	-0.07	Endoplasmic reticulum
	Cced008523.1	CABPRJ010000512.1	298999	302602	+	3604	1545	514	58.4067	7.27	-0.26	Endoplasmic reticulum
	Cced008742.1	CABPRJ010001076.1	1	5480	+	5480	1050	349	40.3553	6.61	-0.108	Cytoplasmic
	Cced008910.1	CABPRJ010001592.1	2123	6395	+	4273	657	219	24.6771	7.25	0.068	Extracellular
	Cced009766.1	CABPRJ010001965.1	117210	120601	+	3392	1614	537	61.6531	8.18	-0.097	Cytoplasmic
	Cced010319.1	CABPRJ010000001.1	3217557	3222844	-	5288	1482	493	57.2163	8.45	-0.017	Endoplasmic reticulum
	Cced010710.1	CABPRJ010002058.1	915	5641	+	4727	615	204	23.9638	10.14	-0.122	Cytoplasmic
	Cced011086.1	CABPRJ010001934.1	464266	480718	-	16453	1509	502	56.8647	8.39	-0.025	Extracellular
	Cced011350.1	CABPRJ010001896.1	1015434	1022542	-	7109	1512	503	57.8821	9.76	-0.482	Mitochondrial
	Cced011870.1	CABPRJ010001898.1	312420	319364	-	6945	1611	536	60.1856	9.16	-0.325	Mitochondrial
	Cced011927.1	CABPRJ010001898.1	299040	309106	-	10067	1602	533	61.4784	8.64	-0.336	Cytoplasmic
	Cced011997.1	CABPRJ010001970.1	98194	101000	-	2807	1566	521	59.5709	8.95	-0.049	Plasma membrane
	Cced012601.1	CABPRJ010000088.1	13023	16102	-	3080	1647	548	61.8233	6.08	-0.141	Plasma membrane
	Cced013501.1	CABPRJ010002368.1	3743884	3752669	-	8786	927	308	36.4175	10.16	0.005	Mitochondrial
	Cced013826.1	CABPRJ010000019.1	13902	18472	+	4571	1008	335	38.4688	5.31	-0.223	Cytoplasmic
	Cced014182.1	CABPRJ010002389.1	102064	104818	+	2755	453	150	17.417	10.08	-0.401	Mitochondrial
	Cced014438.1	CABPRJ010001579.1	3241	6587	-	3347	1092	363	41.9385	8.56	-0.108	Cytoplasmic
	Cced014649.1	CABPRJ010001426.1	2703262	2707873	+	4612	1578	525	61.1422	8.4	-0.145	Plasma membrane
	Cced015123.1	CABPRJ010000965.1	1133491	1136417	-	2927	1566	521	60.2524	8.98	-0.161	Endoplasmic reticulum
	Cced015377.1	CABPRJ010001894.1	1939656	1946700	+	7045	1611	536	62.0299	9.11	-0.113	Cytoplasmic
	Cced015586.1	CABPRJ010000691.1	1	1729	+	1729	960	319	36.3117	6.99	-0.122	Cytoplasmic
	Cced016105.1	CABPRJ010000489.1	586580	607799	-	21220	1578	525	60.3077	8.2	-0.096	Endoplasmic reticulum
	Cced016460.1	CABPRJ010001429.1	2445242	2449305	-	4064	1569	522	60.3204	8.51	-0.161	Endoplasmic reticulum
	Cced017296.1	CABPRJ010001539.1	10209	16474	+	6266	882	293	33.3824	5.18	-0.178	Cytoplasmic
	Cced017465.1	CABPRJ010002549.1	3301	5097	-	1797	951	316	36.0722	7.18	-0.302	Cytoplasmic&Nuclear
	Cced017564.1	CABPRJ010001938.1	328026	332477	+	4452	1119	372	42.8738	9.19	-0.367	Cytoplasmic
	Cced017595.1	CABPRJ010001929.1	2326	11120	+	8795	1596	531	61.4857	9.15	-0.158	Endoplasmic reticulum
	Cced017598.1	CABPRJ010001929.1	16267	28131	+	11865	1587	528	61.2926	8.78	-0.163	Endoplasmic reticulum
	Cced017697.1	CABPRJ010000663.1	46	4081	-	4036	681	226	26.1433	8.94	-0.052	Cytoplasmic
	Cced017918.1	CABPRJ010000022.1	888554	899757	+	11204	1566	521	59.4113	8.21	-0.303	Endoplasmic reticulum
	Cced018690.1	CABPRJ010001468.1	314918	322985	-	8068	1701	566	64.7373	7.07	-0.189	Endoplasmic reticulum
	Cced018782.1	CABPRJ010001912.1	318841	320284	-	1444	465	154	17.9038	9.71	-0.277	Cytoplasmic
	Cced018788.1	CABPRJ010001912.1	241278	250418	-	9141	1485	494	57.6053	9.52	-0.223	Plasma membrane
	Cced018790.1	CABPRJ010001912.1	225684	234048	-	8365	360	119	13.4225	8.37	-0.089	Extracellular
	Cced018794.1	CABPRJ010001912.1	281956	311057	-	29102	1530	509	59.4424	8.83	-0.276	Endoplasmic reticulum
	Cced018814.1	CABPRJ010001912.1	255158	261965	-	6808	1356	451	52.5905	8.87	-0.294	Cytoplasmic
	Cced018815.1	CABPRJ010001912.1	264977	272578	-	7602	1554	517	60.0279	9.03	-0.29	Endoplasmic reticulum
	Cced018816.1	CABPRJ010001912.1	221872	225196	-	3325	363	120	13.744	5.1	0.168	Cytoplasmic
	Cced019010.1	CABPRJ010002370.1	625973	635675	+	9703	1707	568	64.9208	8.83	-0.11	Endoplasmic reticulum
	Cced019276.1	CABPRJ010000051.1	48019	69214	-	21196	1650	549	63.5424	8.31	-0.368	Endoplasmic reticulum
	Cced019282.1	CABPRJ010000051.1	91163	111010	+	19848	1695	564	64.6575	9.01	-0.178	Cytoplasmic
	Cced019291.1	CABPRJ010001538.1	1213	5200	-	3988	1234	411	46.7857	7.57	-0.127	Cytoplasmic
Daktulosphaira vitifoliae	0c7498c2-55ac-421e-a72a-e1aab8288fe1	scaffold26	22157	24425	-	2269	1537	512	59.49	7.86	-0.145	Endoplasmic reticulum
	2061dc6b-9aee-4d34-bd5c-87baa419fe7d	scaffold717	47511	50042	+	2532	1350	449	51.5856	9.42	-0.153	Cytoplasmic
	2cc59531-7b19-4944-afcc-33c61a4540eb	scaffold11	245830	279372	+	33543	1563	520	59.8858	7.96	-0.221	Cytoplasmic
	56d11b9b-0326-4281-acc1-d6182fbaba0b	scaffold156	377098	383366	+	6269	1287	428	49.5081	8.76	-0.265	Cytoplasmic
	5c4964a8-9d6b-4b48-b693-c9c949f7b926	scaffold72	280946	285210	+	4265	1569	522	60.5911	9.14	-0.358	Mitochondrial
	5d3a87bc-9015-4b1e-bce2-830d5ae0c2eb	scaffold72	289157	294151	+	4995	1548	515	59.2272	9.44	-0.25	Mitochondrial
	5e3f8328-0f49-464b-9c37-b68bb4071838	scaffold375	25442	32804	+	7363	1536	511	59.6995	9.17	-0.095	Endoplasmic reticulum
	66624a93-aa74-44ff-92df-7dabfd0bf8c3	scaffold89	29291	38034	-	8744	1542	513	59.879	8.64	-0.209	Endoplasmic reticulum
	6ac0af69-2c71-4bc3-9802-872ba204c602	scaffold375	18841	22424	+	3584	1533	510	59.3907	8.42	-0.108	Endoplasmic reticulum
	7034cfa7-1c3b-43fd-a82c-3e4da4d19b79	scaffold109	329252	335722	+	6471	1500	499	57.4583	8.37	-0.036	Endoplasmic reticulum
	7038520a-4774-4dbb-90a4-20172034ef4a	scaffold82	166802	181391	+	14590	1467	488	55.7417	9.67	-0.135	Endoplasmic reticulum
	731cbeba-bcba-4f39-8348-cf203a6fead4	scaffold26	2450	5282	-	2833	1527	508	58.8044	8.94	-0.161	Endoplasmic reticulum
	7395510e-e057-4af1-815b-9e079d945fa5	scaffold82	154525	163199	-	8675	1590	529	62.075	9.9	-0.179	Endoplasmic reticulum
	b699ee8f-46c0-42a0-8db4-8cba5d948221	scaffold375	37240	40488	+	3249	1527	508	59.445	8.28	-0.085	Endoplasmic reticulum
	bc6dfc92-980a-4eac-ad0e-514943be0459	scaffold52	348966	353080	+	4115	1536	511	58.1824	6.59	-0.259	Nuclear
	c261fa7e-4422-4706-be3e-cc2978936559	scaffold156	384366	387202	+	2837	1542	513	59.6091	9.37	-0.158	Cytoplasmic
	c6edeb4f-7358-47d7-8d39-b5a964b62f3e	scaffold156	343855	375534	+	31680	1503	500	58.4815	9.2	-0.257	Cytoplasmic
	DV3001566-RA	scaffold16	586876	598356	-	11481	1539	512	59.3655	9.48	-0.154	Plasma membrane
	DV3001641-RA	scaffold11	208753	214325	+	5573	1587	528	61.3383	9.19	-0.317	Cytoplasmic
	DV3001927-RA	scaffold26	672575	675400	-	2826	216	71	8.3085	8.71	-0.566	Extracellular
	DV3001928-RA	scaffold26	695288	695428	-	141	141	46	5.3131	9.24	-0.613	Cytoplasmic
	DV3001930-RA	scaffold26	713826	714337	-	512	405	134	15.7554	9.13	-0.304	Cytoplasmic
	DV3001931-RA	scaffold26	714371	718852	-	4482	243	80	9.5561	7.6	0.161	Extracellular
	DV3002601-RA	scaffold28	905594	907642	-	2049	1533	510	58.6971	7.27	-0.15	Plasma membrane
	DV3002613-RA	scaffold28	1045765	1056041	+	10277	1575	524	59.7284	6.6	-0.136	Plasma membrane
	DV3003644-RA	scaffold184	367	5588	+	5222	699	232	26.4745	8.79	-0.166	Cytoplasmic
	DV3003646-RA	scaffold184	28545	35027	+	6483	1524	507	58.7526	7.68	-0.203	Endoplasmic reticulum
	DV3003656-RA	scaffold184	96231	103193	+	6963	2370	789	92.234	8.18	-0.266	Endoplasmic reticulum
	DV3003814-RA	scaffold168	65191	94818	-	29628	2562	853	99.3392	8.86	-0.128	Plasma membrane
	DV3004336-RA	scaffold190	108980	118256	+	9277	1335	444	51.0683	6.59	-0.172	Cytoplasmic
	DV3004933-RA	scaffold158	231921	263273	-	31353	1230	409	47.1303	6.4	-0.017	Endoplasmic reticulum
	DV3004968-RA	scaffold89	58439	86632	-	28194	2334	777	90.6995	9.17	-0.254	Cytoplasmic
	DV3004973-RA	scaffold89	108086	113372	-	5287	1569	522	60.723	9.55	-0.199	Plasma membrane
	DV3006819-RA	scaffold19	255459	265708	-	10250	1488	495	58.0508	9	-0.196	Endoplasmic reticulum
	DV3007336-RA	scaffold188	183722	196207	-	12486	1575	524	60.3218	8.96	-0.21	Cytoplasmic
	DV3007932-RA	scaffold172	292652	296571	-	3920	1503	500	57.1745	6.42	-0.217	Endoplasmic reticulum
	DV3008935-RA	scaffold214	189191	198508	+	9318	1560	519	60.7964	9.6	-0.259	Endoplasmic reticulum
	DV3009256-RA	scaffold308	364100	365285	+	1186	840	279	32.7668	9.85	-0.231	Mitochondrial
	DV3009770-RA	scaffold55	16484	24221	-	7738	1155	385	45.3217	10.07	-0.461	Cytoplasmic
	DV3009851-RA	scaffold64	128990	134687	+	5698	1362	453	53.134	8.75	-0.341	Cytoplasmic
	DV3009982-RA	scaffold52	357022	361531	-	4510	1491	496	57.051	9.01	-0.114	Endoplasmic reticulum
	DV3010814-RA	scaffold204	372587	382135	+	9549	942	313	36.9396	9.65	-0.26	Cytoplasmic
	DV3010816-RA	scaffold204	389131	392225	+	3095	477	158	18.0018	10.17	-0.266	Cytoplasmic
	DV3011223-RA	scaffold315	425673	432620	-	6948	2025	674	78.5116	8.24	-0.41	Cytoplasmic
	DV3011224-RA	scaffold315	437176	444083	-	6908	621	206	23.4128	9.78	-0.048	Plasma membrane
	DV3011227-RA	scaffold315	473129	489993	-	16865	1932	643	75.7808	9.87	0.001	Plasma membrane
	DV3011229-RA	scaffold315	498486	514286	-	15801	1599	532	61.8719	8.68	-0.255	Plasma membrane
	DV3011233-RA	scaffold315	528540	529935	-	1396	855	284	33.1545	8.69	-0.322	Cytoplasmic
	DV3011320-RA	scaffold107	293519	310023	+	16505	1602	533	61.3364	8.04	-0.202	Plasma membrane
	DV3011903-RA	scaffold379	222828	234500	+	11673	1701	566	64.6322	7.63	-0.188	Endoplasmic reticulum
	DV3011904-RA	scaffold379	239779	256115	+	16337	3423	1140	131.693	8.19	-0.146	Endoplasmic reticulum
	DV3012961-RA	scaffold183	78	1245	+	1168	735	244	28.1533	8.3	-0.262	Cytoplasmic
	DV3013042-RA	scaffold386	2621	12905	-	10285	1389	462	53.613	8.81	-0.218	Cytoplasmic
	DV3013047-RA	scaffold386	27230	33958	-	6729	792	263	30.7334	8.99	-0.419	Cytoplasmic
	DV3013049-RA	scaffold386	45513	66098	-	20586	1488	495	57.5555	8.88	-0.19	Cytoplasmic
	DV3013053-RA	scaffold386	111827	131608	+	19782	1404	467	54.4984	8.98	-0.32	Cytoplasmic
	DV3013805-RA	scaffold400	2713	8531	-	5819	933	310	35.5526	4.39	-0.546	Cytoplasmic
	DV3014350-RA	scaffold376	177366	187275	-	9910	1662	553	63.7442	10.17	-0.607	Cytoplasmic
	DV3016115-RA	scaffold375	1372	14928	+	13557	3072	1023	119.196	8.43	-0.313	Cytoplasmic
	DV3017920-RA	scaffold1012	20041	24886	-	4846	1362	453	51.8372	8.91	-0.223	Plasma membrane
	DV3017922-RA	scaffold1012	27685	28304	-	620	342	113	12.9085	5.15	-0.347	Cytoplasmic
	DV3020937-RA	scaffold742	59376	67317	-	7942	549	183	20.955	8.45	-0.124	Extracellular
	DV3021968-RA	scaffold1233	5936	8595	-	2660	996	331	38.9758	8.4	-0.396	Cytoplasmic
	DV3021970-RA	scaffold1233	12874	14055	-	1182	393	130	14.7338	9.85	-0.155	Extracellular
	DV3022480-RA	scaffold1034	9554	22250	-	12697	1473	491	57.5054	8.5	-0.271	Cytoplasmic
	DV3023053-RA	scaffold1566	2887	9927	+	7041	1452	483	56.3655	9.06	-0.1	Endoplasmic reticulum
	DV3023054-RA	scaffold1566	12393	13139	+	747	747	248	28.8892	7.5	-0.233	Cytoplasmic&Nuclear
	DV3023290-RA	scaffold1376	15259	15894	-	636	576	191	22.7085	9.39	-0.25	Cytoplasmic
	DV3023403-RA	scaffold2952	1	1805	+	1805	1146	381	44.1337	8.74	-0.223	Cytoplasmic
	DV3023563-RA	scaffold2347	497	2152	+	1656	753	250	29.0065	8.65	-0.075	Extracellular
	DV3023674-RA	scaffold5421	36	859	+	824	705	235	27.645	9.1	-0.226	Cytoplasmic
	DV3023837-RA	scaffold3560	114	686	+	573	420	139	15.9935	9.32	-0.422	Cytoplasmic
	DV3024004-RA	scaffold4382	36	1153	+	1118	585	195	22.741	9.46	-0.533	Cytoplasmic
	DV3024044-RA	scaffold1808	5015	5602	-	588	513	170	19.9931	8.64	-0.309	Cytoplasmic
	DV3024464-RA	scaffold9715	252	500	+	249	249	83	9.6442	9	-0.405	Cytoplasmic
	e136a1e3-3741-4265-9c27-17149ab2adb2	scaffold218	149202	171616	+	22415	1554	517	59.6129	9.79	-0.191	Endoplasmic reticulum
	e99f60f2-0457-46ba-933d-80f1ba16bd54	scaffold218	142145	148270	+	6126	1545	514	59.6029	8.93	-0.132	Endoplasmic reticulum
	f4654b01-59e3-4566-bb83-f5be9f5d20f6	scaffold26	540670	544976	-	4307	1497	498	58.4623	8.43	-0.118	Endoplasmic reticulum
Diuraphis noxia	Dnox000416.1	NW_015368442.1	324037	325282	-	1246	915	304	34.6448	8.84	-0.106	Mitochondrial
	Dnox000658.1	NW_015368466.1	383917	394064	-	10148	1542	513	59.5139	9.44	-0.167	Endoplasmic reticulum
	Dnox001369.1	NW_015369266.1	57376	60136	+	2761	1524	507	58.4477	7.96	-0.164	Plasma membrane
	Dnox001428.1	NW_015371112.1	48	9745	+	9698	435	144	16.4081	9.68	-0.274	Cytoplasmic
	Dnox001491.1	NW_015368353.1	408372	413298	+	4927	1383	460	53.5912	6.79	-0.294	Endoplasmic reticulum
	Dnox001493.1	NW_015368353.1	401929	408004	+	6076	1173	390	43.9902	5.67	-0.125	Endoplasmic reticulum
	Dnox002095.1	NW_015368512.1	197161	205835	+	8675	1650	549	61.5961	6.73	-0.1	Plasma membrane
	Dnox002874.1	NW_015368308.1	264291	272388	+	8098	1554	517	59.8536	9.24	-0.367	Nuclear
	Dnox002893.1	NW_015368308.1	248345	257594	+	9250	1572	523	60.5731	9.21	-0.341	Mitochondrial
	Dnox003437.1	NW_015368360.1	576780	582754	-	5975	1509	502	57.5627	9.42	-0.357	Mitochondrial
	Dnox003926.1	NW_015368382.1	141016	152204	+	11189	2691	896	102.359	8.57	-0.068	Endoplasmic reticulum
	Dnox003929.1	NW_015368382.1	153149	153714	+	566	330	109	12.4495	9.16	-0.097	Cytoplasmic
	Dnox004027.1	NW_015368834.1	43158	52824	-	9667	1089	363	40.795	10.33	-0.122	Endoplasmic reticulum
	Dnox004593.1	NW_015368299.1	443695	454444	+	10750	1425	474	54.5741	8.54	-0.064	Mitochondrial
	Dnox004822.1	NW_015368517.1	71318	75187	-	3870	1530	509	58.8241	8.74	-0.232	Endoplasmic reticulum
	Dnox005068.1	NW_015368312.1	186158	228328	+	42171	1563	520	59.8748	5.87	-0.281	Cytoplasmic
	Dnox005073.1	NW_015368312.1	172766	182206	+	9441	1605	534	61.4627	8.74	-0.235	Cytoplasmic
	Dnox005160.1	NW_015372881.1	151	1598	+	1448	672	223	25.98	5.72	-0.301	Mitochondrial
	Dnox005792.1	NW_015368280.1	238382	242186	+	3805	1548	515	59.4211	6.68	-0.204	Plasma membrane
	Dnox006007.1	NW_015370551.1	15964	16907	-	944	552	183	20.7449	6.35	-0.021	Cytoplasmic
	Dnox006054.1	NW_015369746.1	7703	14843	-	7141	714	237	27.274	7.58	-0.492	Cytoplasmic
	Dnox006094.1	NW_015368273.1	263713	268402	-	4690	1536	511	59.3527	8.79	-0.068	Endoplasmic reticulum
	Dnox006174.1	NW_015369019.1	26489	31664	+	5176	1575	524	60.6222	9.7	-0.204	Endoplasmic reticulum
	Dnox007202.1	NW_015368244.1	179782	192271	+	12490	1017	338	38.5007	8.24	-0.177	Mitochondrial
	Dnox007519.1	NW_015368400.1	264095	301135	+	37041	1479	492	56.0588	8.2	-0.049	Endoplasmic reticulum
	Dnox007538.1	NW_015368400.1	306196	310177	-	3982	1539	512	58.2355	6.79	-0.255	Endoplasmic reticulum
	Dnox007829.1	NW_015368598.1	304899	313024	-	8126	1107	368	42.2014	9.56	-0.273	Cytoplasmic
	Dnox007883.1	NW_015368278.1	435293	437760	+	2468	1527	508	59.3016	8.65	-0.18	Cytoplasmic
	Dnox007894.1	NW_015368278.1	382077	384307	-	2231	1527	508	59.2434	8.89	-0.197	Cytoplasmic
	Dnox007903.1	NW_015368278.1	445366	447649	+	2284	1536	511	59.1146	9.23	-0.14	Cytoplasmic
	Dnox008042.1	NW_015368405.1	408191	410663	+	2473	849	282	32.8357	6.52	-0.27	Cytoplasmic
	Dnox008043.1	NW_015368405.1	457727	480140	+	22414	1629	542	61.8998	8.01	-0.22	Cytoplasmic
	Dnox008044.1	NW_015368405.1	432147	437187	-	5041	1563	520	59.9036	6.52	-0.166	Endoplasmic reticulum
	Dnox008054.1	NW_015368405.1	423605	428499	+	4895	696	231	26.9595	10.3	-0.173	Endoplasmic reticulum
	Dnox008058.1	NW_015371222.1	5143	8441	-	3299	1182	393	45.6227	8.38	-0.092	Cytoplasmic
	Dnox008076.1	NW_015368594.1	339072	343728	+	4657	1500	499	57.0173	6.05	-0.196	Endoplasmic reticulum
	Dnox008352.1	NW_015368409.1	241302	249666	+	8365	1578	525	60.5825	8.62	-0.146	Plasma membrane
	Dnox008360.1	NW_015368409.1	279259	286968	+	7710	1533	510	58.9329	8.19	-0.159	Plasma membrane
	Dnox008365.1	NW_015368409.1	266839	277449	+	10611	1533	510	58.8737	8.26	-0.212	Plasma membrane
	Dnox008366.1	NW_015368409.1	256866	265430	+	8565	1533	510	59.2092	8.59	-0.21	Endoplasmic reticulum
	Dnox009496.1	NW_015368399.1	414134	432845	+	18712	1536	511	58.0026	7.8	-0.084	Endoplasmic reticulum
	Dnox010293.1	NW_015371321.1	7333	9282	+	1950	456	151	17.2276	4.49	-0.304	Cytoplasmic
	Dnox010294.1	NW_015371321.1	14	1477	+	1464	462	153	17.4398	4.59	-0.258	Cytoplasmic
	Dnox010328.1	NW_015369077.1	46489	52513	-	6025	1467	488	56.3302	9.82	-0.179	Endoplasmic reticulum
	Dnox010454.1	NW_015368449.1	181027	183534	-	2508	1536	511	59.1911	9.3	-0.078	Endoplasmic reticulum
	Dnox010459.1	NW_015368449.1	191976	199643	-	7668	1545	514	58.6547	8.93	-0.151	Endoplasmic reticulum
	Dnox010747.1	NW_015368461.1	93147	109843	-	16697	1530	509	59.3556	9.45	-0.253	Endoplasmic reticulum
	Dnox011010.1	NW_015368628.1	233389	235911	+	2523	1542	513	59.4425	9.29	-0.139	Endoplasmic reticulum
	Dnox011014.1	NW_015368628.1	245268	253564	+	8297	1536	511	59.5576	8.56	-0.296	Cytoplasmic
	Dnox011220.1	NW_015368797.1	73983	81325	+	7343	1701	566	64.5502	7.1	-0.167	Endoplasmic reticulum
	Dnox011288.1	NW_015368257.1	57630	125929	-	68300	1431	476	52.0051	7.38	-0.044	Endoplasmic reticulum
	Dnox012070.1	NW_015368362.1	146047	150445	-	4399	1239	412	46.5518	9.6	-0.143	Plasma membrane
	Dnox012139.1	NW_015368301.1	420079	429155	+	9077	1434	477	54.6482	9.26	-0.076	Mitochondrial
Eriosoma lanigerum	jg3434.t1	scaffold_1	14584985	14585278	-	294	294	98	11.2019	9.09	-0.333	Cytoplasmic
	jg3458.t1	scaffold_1	14908334	14915056	+	6723	1407	469	53.1054	8.53	-0.168	Cytoplasmic
	jg3635.t1	scaffold_1	17456718	17458404	+	1687	678	226	25.7837	8.5	-0.132	Cytoplasmic
	jg3636.t1	scaffold_1	17458612	17462254	+	3643	549	183	20.4475	7.83	-0.25	Cytoplasmic
	jg5434.t1	scaffold_1	41310288	41319056	+	8769	1683	561	65.3575	9.79	-0.318	Cytoplasmic
	jg6011.t1	scaffold_1	49904641	49910731	+	6091	1491	497	56.9599	8.37	-0.217	Endoplasmic reticulum
	jg610.t1	scaffold_1959	1937	3251	-	1315	648	216	24.5834	6.11	0.004	Cytoplasmic
	jg6702.t1	scaffold_1	58351183	58355775	+	4593	1533	511	59.3396	8.01	-0.142	Endoplasmic reticulum
	jg6703.t1	scaffold_1	58360752	58365930	+	5179	1485	495	56.8658	10.72	-0.446	Plasma membrane
	jg703.t1	scaffold_66	100	468	-	369	229	76	8.6447	3.72	0.13	Plasma membrane
	jg7203.t1	scaffold_1	64111695	64115735	+	4041	1284	428	48.567	6.19	-0.202	Cytoplasmic
	jg7703.t1	scaffold_1	70353464	70357292	-	3829	1704	568	64.9703	6.99	-0.181	Endoplasmic reticulum
	jg7731.t1	scaffold_1	70648554	70676846	-	28293	1425	475	52.8101	7.52	-0.173	Endoplasmic reticulum
	jg7763.t1	scaffold_2223	84	2128	+	2045	873	291	33.941	6.6	-0.283	Mitochondrial
	jg8116.t1	scaffold_6	3938328	3943222	-	4895	1701	567	65.1857	7.18	-0.235	Endoplasmic reticulum
	jg11724.t1	scaffold_2	13784252	13786347	+	2096	1539	513	59.1542	9.34	-0.189	Endoplasmic reticulum
	jg13284.t1	scaffold_2	33416767	33422723	+	5957	1614	538	61.1695	8.83	-0.181	Endoplasmic reticulum
	jg13285.t1	scaffold_2	33434619	33438283	+	3665	1524	508	58.5445	8.83	-0.281	Cytoplasmic
	jg13288.t1	scaffold_2	33451213	33457721	+	6509	1743	581	66.2039	8.9	-0.256	Cytoplasmic
	jg13305.t1	scaffold_2	33614180	33620095	-	5916	1662	554	64.1166	8.01	-0.213	Endoplasmic reticulum
	jg13981.t1	scaffold_2	41870768	41877689	-	6922	1701	567	65.658	9.38	-0.489	Mitochondrial
	jg14261.t1	scaffold_2	46353053	46354807	-	1755	651	217	25.1252	8.28	-0.208	Cytoplasmic
	jg14262.t1	scaffold_2	46355276	46358336	-	3061	1044	348	40.3321	9.9	-0.321	Plasma membrane
	jg14265.t1	scaffold_2	46371391	46377414	-	6024	1764	588	68.6412	9.16	-0.186	Endoplasmic reticulum
	jg14266.t1	scaffold_2	46382869	46385216	-	2348	1452	484	55.6647	9.56	-0.111	Cytoplasmic
	jg14267.t1	scaffold_2	46391109	46397432	-	6324	2037	679	78.4285	8.65	-0.18	Cytoplasmic
	jg14457.t1	scaffold_2	48418767	48422090	-	3324	1452	484	55.5522	8.38	-0.202	Cytoplasmic
	jg15246.t1	scaffold_2	57688982	57691957	+	2976	1362	454	51.7087	9.76	-0.239	Mitochondrial
	jg17261.t1	scaffold_4	16254166	16256185	+	2020	1359	453	52.7557	9.01	-0.294	Cytoplasmic
	jg20250.t1	scaffold_3	10552303	10554363	+	2061	1539	513	59.3024	7.99	-0.187	Endoplasmic reticulum
	jg20252.t1	scaffold_3	10567671	10571188	+	3518	1590	530	61.7788	5.63	-0.211	Cytoplasmic
	jg20347.t1	scaffold_3	11798664	11802145	-	3482	1476	492	57.2141	8.86	-0.143	Endoplasmic reticulum
	jg20678.t1	scaffold_3	16297211	16304539	-	7329	1101	367	42.4654	9.49	-0.197	Cytoplasmic
	jg21370.t1	scaffold_3	24587169	24590872	+	3704	1386	462	53.5039	7.48	-0.077	Mitochondrial
	jg21457.t1	scaffold_3	25778468	25783395	+	4928	1593	531	61.2379	9.33	-0.31	Mitochondrial
	jg21459.t1	scaffold_3	25791557	25796815	+	5259	1551	517	59.9577	9.14	-0.368	Mitochondrial
	jg22152.t1	scaffold_3	36573473	36574665	-	1193	741	247	28.6636	5.04	-0.365	Cytoplasmic
	jg22153.t1	scaffold_3	36575946	36584253	-	8308	666	222	25.6234	8.45	-0.234	Cytoplasmic
	jg22154.t1	scaffold_3	36584982	36594373	-	9392	2889	963	111.432	6.82	-0.418	Mitochondrial
	jg22155.t1	scaffold_3	36603322	36607039	-	3718	1203	401	46.5535	8.32	-0.336	Cytoplasmic
	jg22156.t1	scaffold_3	36615287	36616541	-	1255	738	246	28.087	6.8	-0.154	Cytoplasmic
	jg22166.t1	scaffold_3	36657096	36657851	+	756	432	144	16.5624	10.25	0.034	Cytoplasmic
	jg22170.t1	scaffold_3	36687493	36691655	+	4163	1002	334	38.5703	9.18	-0.206	Cytoplasmic
	jg22174.t1	scaffold_3	36701772	36704712	-	2941	630	210	23.9608	10.31	-0.122	Cytoplasmic
	jg22292.t1	scaffold_3	38121155	38123543	+	2389	1284	428	48.9446	9.12	-0.074	Mitochondrial
	jg23063.t1	scaffold_3	48296659	48303668	+	7010	1479	493	56.3777	8.98	-0.056	Endoplasmic reticulum&Mitochondrial
	jg23064.t1	scaffold_3	48306998	48309489	-	2492	1524	508	57.945	6.46	-0.283	Cytoplasmic
	jg24057.t1	scaffold_3	61012637	61017015	+	4379	1386	462	53.2881	8.81	-0.292	Cytoplasmic
	jg24197.t1	scaffold_5018	1	1069	+	1069	891	297	33.7274	8.42	-0.224	Cytoplasmic
	jg25773.t1	scaffold_5	6186233	6191154	-	4922	1608	536	60.8206	8.69	-0.194	Endoplasmic reticulum
	jg25977.t1	scaffold_5	8984604	8991890	+	7287	1488	496	57.0294	7.51	-0.218	Plasma membrane
	jg25978.t1	scaffold_5	8999425	9007062	+	7638	1329	443	50.97	6.69	-0.293	Endoplasmic reticulum
	jg26131.t1	scaffold_5	11043156	11050511	-	7356	1392	464	53.2504	9.16	-0.185	Mitochondrial
	jg26801.t1	scaffold_5	21843024	21857127	-	14104	1860	620	71.7045	9.49	-0.214	Cytoplasmic
	jg27757.t1	scaffold_5020	73	1069	+	997	885	295	33.2658	6.79	-0.181	Cytoplasmic
Melanaphis sacchari	Msac000382.1	NW_020271462.1	926783	938325	+	11543	1575	524	60.7834	8.3	-0.264	Endoplasmic reticulum
	Msac000419.1	NW_020271462.1	908307	914937	+	6631	1599	532	61.506	9.06	-0.209	Cytoplasmic
	Msac000494.1	NW_020270560.1	1516022	1535380	+	19359	1527	508	57.6685	9.53	-0.095	Endoplasmic reticulum
	Msac001553.1	NW_020270366.1	19783992	19791225	+	7234	1587	528	61.169	9.41	-0.39	Mitochondrial
	Msac001713.1	NW_020270366.1	10797511	10801078	+	3568	1539	512	58.3114	6.72	-0.296	Endoplasmic reticulum
	Msac001731.1	NW_020270366.1	1826035	1837755	-	11721	1533	510	59.3545	8.97	-0.198	Endoplasmic reticulum
	Msac001906.1	NW_020270366.1	10804412	10837815	-	33404	1479	492	56.3104	8.52	-0.034	Endoplasmic reticulum
	Msac002001.1	NW_020270366.1	8096080	8107613	-	11534	1617	538	61.7667	8.75	-0.299	Cytoplasmic
	Msac002082.1	NW_020270366.1	19772779	19779708	+	6930	1578	525	60.8363	9.29	-0.366	Mitochondrial
	Msac002284.1	NW_020270366.1	730649	735787	+	5139	1518	505	58.208	8.42	-0.19	Endoplasmic reticulum
	Msac002329.1	NW_020270366.1	1785999	1819118	-	33120	1533	510	58.9092	9.51	-0.209	Plasma membrane
	Msac002586.1	NW_020270366.1	1852334	1860508	-	8175	1578	525	60.3503	9.16	-0.182	Plasma membrane
	Msac002924.1	NW_020271275.1	2078370	2082365	-	3996	1542	513	59.0488	6.67	-0.153	Endoplasmic reticulum
	Msac003032.1	NW_020270407.1	301174	303493	-	2320	1533	510	59.7914	9.34	-0.151	Endoplasmic reticulum
	Msac003036.1	NW_020270407.1	294420	296924	-	2505	1584	527	61.7366	8.88	-0.109	Cytoplasmic
	Msac003540.1	NW_020271635.1	5352480	5365383	-	12904	1572	523	60.5892	9.24	-0.189	Endoplasmic reticulum
	Msac004271.1	NW_020270721.1	58216	65065	+	6850	1701	566	64.579	7.59	-0.173	Endoplasmic reticulum
	Msac004761.1	NW_020271679.1	508645	515429	+	6785	1470	489	56.105	7.24	0.043	Endoplasmic reticulum
	Msac004944.1	NW_020270469.1	4857785	4864938	-	7154	1527	508	58.8578	9.85	-0.395	Cytoplasmic
	Msac004995.1	NW_020270469.1	6302048	6305548	+	3501	1566	521	60.4638	9.54	-0.233	Cytoplasmic
	Msac005328.1	NW_020271344.1	2857438	2860302	-	2865	1374	457	52.0633	9.82	-0.201	Mitochondrial
	Msac005688.1	NW_020271096.1	1443210	1450150	+	6941	1467	488	56.4093	9.36	-0.147	Endoplasmic reticulum
	Msac005805.1	NW_020270975.1	771490	775557	+	4068	1560	519	59.7579	8.63	-0.132	Endoplasmic reticulum
	Msac006390.1	NW_020271445.1	291520	297224	+	5705	1539	512	59.2875	9.31	-0.169	Endoplasmic reticulum
	Msac006764.1	NW_020271107.1	1253462	1260678	-	7217	1431	476	54.6432	9.64	-0.138	Mitochondrial
	Msac006969.1	NW_020271102.1	26720	30127	-	3408	1524	507	58.2445	7.96	-0.14	Plasma membrane
	Msac006971.1	NW_020271102.1	281841	289322	+	7482	1614	537	59.73	6.6	-0.092	Plasma membrane
	Msac007526.1	NW_020271335.1	6612811	6616003	+	3193	1536	511	58.7513	8.31	-0.209	Endoplasmic reticulum
	Msac007699.1	NW_020270527.1	729646	745143	-	15498	1539	512	58.5715	8.3	-0.101	Plasma membrane
	Msac008716.1	NW_020271570.1	738046	797887	+	59842	1434	477	52.5572	6.83	-0.165	Endoplasmic reticulum
	Msac008928.1	NW_020270976.1	7067792	7070948	-	3157	1545	514	59.5632	9.55	-0.042	Endoplasmic reticulum
	Msac009024.1	NW_020270976.1	2716712	2719650	-	2939	1548	515	60.0809	9.54	-0.174	Endoplasmic reticulum
	Msac011016.1	NW_020271042.1	4103022	4110700	+	7679	1566	521	59.5361	8.62	-0.133	Cytoplasmic
	Msac011300.1	NW_020270600.1	393280	405132	+	11853	1530	509	58.8301	9.38	-0.181	Endoplasmic reticulum
	Msac011379.1	NW_020271531.1	1737980	1742158	+	4179	1500	499	56.8582	6.42	-0.163	Endoplasmic reticulum
	Msac011561.1	NW_020271232.1	1672513	1677370	+	4858	1608	535	61.6502	8.52	-0.029	Plasma membrane
Myzus cerasi	Mcer000442.1	Mc8002	594	7829	-	7236	1545	514	59.3542	8.65	-0.244	Endoplasmic reticulum
	Mcer001171.1	Mc14747	1	3723	+	3723	504	167	19.1912	8.82	-0.223	Cytoplasmic
	Mcer002105.1	Mc7259	7103	10256	-	3154	1155	384	44.9108	8.82	-0.107	Mitochondrial
	Mcer002377.1	Mc602	37949	42651	-	4703	1500	499	56.9472	6.42	-0.178	Endoplasmic reticulum
	Mcer002494.1	Mc7636	2809	10328	+	7520	1701	566	64.5961	7.1	-0.163	Endoplasmic reticulum
	Mcer002539.1	Mc2535	19414	25640	-	6227	1542	513	59.5609	9.41	-0.158	Endoplasmic reticulum
	Mcer003530.1	Mc14848	1762	5143	-	3382	1005	334	38.8507	9.53	-0.362	Mitochondrial
	Mcer005351.1	Mc2741	8976	10606	+	1631	1122	373	42.86	5.64	-0.165	Cytoplasmic
	Mcer005353.1	Mc2741	5634	6071	+	438	438	145	15.9542	7.38	0.119	Extracellular
	Mcer005624.1	Mc5436	8458	16864	+	8407	1530	509	57.7846	8.1	0.009	Endoplasmic reticulum
	Mcer005625.1	Mc5436	2221	7840	+	5620	1536	511	58.1956	7.67	-0.123	Endoplasmic reticulum
	Mcer005822.1	Mc1825	24691	28689	+	3999	1575	524	60.5809	9.54	-0.215	Endoplasmic reticulum
	Mcer006589.1	Mc6853	9083	20508	-	11426	1578	525	60.4259	9.3	-0.077	Endoplasmic reticulum
	Mcer006634.1	Mc44	5812	7521	+	1710	1524	507	58.4077	8.14	-0.173	Plasma membrane
	Mcer007755.1	Mc10114	7258	8521	+	1264	915	304	35.4079	8.27	-0.057	Mitochondrial
	Mcer008942.1	Mc7113	2023	14820	-	12798	2571	856	98.2564	6.52	-0.411	Plasma membrane
	Mcer009211.1	Mc1096	12207	24977	+	12771	1599	532	61.8042	9.17	-0.222	Cytoplasmic
	Mcer009495.1	Mc4705	2710	16771	-	14062	1386	461	52.8761	6.3	-0.268	Endoplasmic reticulum
	Mcer009807.1	Mc5079	13484	33601	+	20118	1014	337	36.577	4.93	-0.01	Plasma membrane
	Mcer009811.1	Mc5225	289	6646	-	6358	1071	356	40.6419	8.34	-0.008	Plasma membrane
	Mcer011040.1	Mc14617	3649	5158	+	1510	783	260	30.145	9.04	-0.028	Endoplasmic reticulum
	Mcer011175.1	Mc11460	948	5810	-	4863	1191	396	45.8244	7.17	-0.319	Cytoplasmic
	Mcer011199.1	Mc5233	14134	17892	+	3759	1209	402	46.4713	5.57	-0.148	Endoplasmic reticulum
	Mcer011205.1	Mc8137	5255	11533	+	6279	1590	529	61.1258	5.69	-0.201	Plasma membrane
	Mcer011919.1	Mc3114	25869	27041	-	1173	372	123	13.649	9.73	-0.239	Extracellular
	Mcer012101.1	Mc1806	5618	25584	+	19967	1533	510	57.7617	9.17	-0.057	Endoplasmic reticulum
	Mcer012325.1	Mc9121	221	2378	+	2158	1536	511	59.2261	8.61	-0.184	Endoplasmic reticulum
	Mcer012823.1	Mc4631	30192	33956	-	3765	1539	512	58.1393	6.95	-0.285	Endoplasmic reticulum
	Mcer012824.1	Mc4631	17411	25824	+	8414	1479	492	55.9678	8.02	-0.059	Endoplasmic reticulum
	Mcer013095.1	Mc465	46357	55492	-	9136	561	186	20.9544	10.01	-0.812	Cytoplasmic
	Mcer013331.1	Mc1503	25328	32927	-	7600	1356	451	51.4612	9.73	-0.294	Cytoplasmic
	Mcer013883.1	Mc12964	4773	6244	+	1472	1146	381	43.8081	5.27	-0.128	Extracellular
	Mcer014592.1	Mc9684	1373	7816	-	6444	1536	511	59.1323	8.7	-0.053	Endoplasmic reticulum
	Mcer014607.1	Mc2730	10701	19758	+	9058	1608	535	61.5949	8.97	-0.204	Cytoplasmic
	Mcer015104.1	Mc8803	576	1066	+	491	429	142	16.0409	9.45	0.151	Cytoplasmic
	Mcer015550.1	Mc6140	1245	7498	-	6254	1482	493	56.6126	7.99	0.043	Endoplasmic reticulum
	Mcer015756.1	Mc9969	788	6691	+	5904	1101	366	41.938	8	-0.296	Cytoplasmic
	Mcer016041.1	Mc15235	1558	2972	+	1415	681	226	25.9536	8.99	-0.402	Cytoplasmic
	Mcer016086.1	Mc11502	4099	7341	-	3243	444	147	16.9228	9.81	-0.25	Cytoplasmic
	Mcer016772.1	Mc1097	47423	49856	+	2434	1527	508	59.3387	8.81	-0.17	Endoplasmic reticulum
	Mcer016773.1	Mc1097	652	2085	-	1434	1125	374	43.468	6.88	-0.106	Cytoplasmic
	Mcer017086.1	Mc1538	13569	21833	-	8265	1578	525	60.7882	8.96	-0.358	Mitochondrial
	Mcer017087.1	Mc1538	2201	9786	-	7586	1554	517	59.7875	9.02	-0.338	Cytoplasmic
	Mcer017367.1	Mc10223	77	2568	+	2492	924	307	35.5299	9.33	-0.325	Cytoplasmic
	Mcer017789.1	Mc12563	431	1051	+	621	477	158	18.3253	9.57	-0.297	Mitochondrial
	Mcer017909.1	Mc3706	1	3028	+	3028	918	305	34.3692	5.01	-0.053	Cytoplasmic
	Mcer018302.1	Mc8220	9124	10928	+	1805	771	256	29.8948	9.03	-0.029	Endoplasmic reticulum
	Mcer018316.1	Mc10463	5	3734	-	3730	1017	338	39.7343	10.06	-0.547	Cytoplasmic
	Mcer019109.1	Mc2906	40363	42644	-	2282	642	213	24.3037	7.75	-0.247	Extracellular
	Mcer019159.1	Mc7095	7557	8477	+	921	921	306	35.7485	9.15	-0.029	Cytoplasmic
	Mcer019161.1	Mc7095	1031	3047	+	2017	567	188	21.7953	8.59	-0.322	Cytoplasmic
	Mcer019162.1	Mc7095	10283	12928	+	2646	954	317	37.0283	8.43	-0.445	Cytoplasmic
	Mcer020501.1	Mc178	76861	88439	-	11579	1632	543	62.0989	7.57	-0.265	Plasma membrane
	Mcer020687.1	Mc256	33876	47468	+	13593	1542	513	58.248	8.19	-0.106	Endoplasmic reticulum
	Mcer021151.1	Mc1522	35788	40219	+	4432	1278	425	48.9185	7.01	-0.12	Cytoplasmic
	Mcer021904.1	Mc1318	8904	17159	-	8256	1641	546	61.3057	6.36	-0.146	Plasma membrane
	Mcer022482.1	Mc1365	10792	19829	-	9038	1575	524	60.9315	8.94	-0.314	Cytoplasmic
	Mcer022839.1	Mc993	4892	9762	-	4871	1434	477	54.6012	9.27	-0.062	Mitochondrial
	Mcer023121.1	Mc10726	1089	8902	+	7814	1545	514	59.2949	7.49	-0.194	Cytoplasmic
	Mcer023160.1	Mc760	47755	55371	-	7617	1947	648	74.5366	10.15	-0.289	Cytoplasmic
	Mcer023207.1	Mc5899	10908	16923	-	6016	639	212	24.3279	8.3	-0.224	Extracellular
	Mcer023208.1	Mc5899	872	6111	-	5240	1587	528	60.8169	8.41	-0.203	Endoplasmic reticulum
	Mcer023437.1	Mc11893	1	4936	-	4936	1014	337	39.5211	10.13	-0.532	Mitochondrial
	Mcer025337.1	Mc2679	16124	31479	-	15356	1503	500	57.8787	8.78	-0.197	Cytoplasmic&Nuclear
	Mcer026248.1	Mc1120	1114	6193	+	5080	1128	375	43.5942	9.01	-0.402	Cytoplasmic
	Mcer026315.1	Mc4599	7361	13354	+	5994	1542	513	58.5331	7.37	-0.23	Endoplasmic reticulum
	Mcer026460.1	Mc7779	12	6640	-	6629	1029	342	39.728	8.67	-0.12	Plasma membrane
	Mcer027168.1	Mc11120	784	9171	+	8388	4356	1451	167.028	8.86	-0.289	Endoplasmic reticulum
	Mcer027176.1	Mc10300	7061	8524	+	1464	1146	381	43.8081	5.27	-0.128	Extracellular
	Mcer027393.1	Mc9128	7580	9863	-	2284	1536	511	59.2692	8.74	-0.19	Endoplasmic reticulum
	Mcer027736.1	Mc5287	6057	18775	+	12719	1530	509	59.2926	8.84	-0.209	Plasma membrane
Myzus persicae	Mper000178.1	NW_019103922.1	138454	158453	+	20000	1533	510	57.8797	7.96	-0.06	Endoplasmic reticulum
	Mper000179.1	NW_019103922.1	647767	652306	-	4540	1446	481	55.1238	6.56	0.031	Endoplasmic reticulum&Mitochondrial
	Mper000185.1	NW_019103922.1	520668	527459	+	6792	1542	513	59.4998	9.42	-0.17	Endoplasmic reticulum
	Mper000536.1	NW_019103307.1	2543	12380	-	9838	1581	526	60.2761	8.21	-0.152	Plasma membrane
	Mper001046.1	NW_019104266.1	1418792	1428604	+	9813	1653	550	61.2846	5.68	-0.094	Plasma membrane
	Mper001087.1	NW_019104266.1	1150532	1153395	-	2864	1524	507	58.3556	7.96	-0.178	Plasma membrane
	Mper001257.1	NW_019100725.1	217094	224223	+	7130	1470	489	56.1436	9.56	-0.207	Endoplasmic reticulum
	Mper002007.1	NW_019103978.1	217495	236068	+	18574	3153	1050	122.114	9.07	-0.236	Endoplasmic reticulum
	Mper002363.1	NW_019102335.1	151	1953	-	1803	889	296	34.7279	8.17	-0.146	Cytoplasmic&Nuclear
	Mper002366.1	NW_019101228.1	9	6227	+	6219	1560	519	59.754	7.4	-0.176	Endoplasmic reticulum
	Mper002565.1	NW_019101803.1	339957	347810	-	7854	1356	451	51.4702	9.74	-0.309	Cytoplasmic
	Mper002622.1	NW_019101135.1	535322	542603	-	7282	1527	508	58.9563	8.68	-0.169	Cytoplasmic
	Mper002625.1	NW_019101135.1	587787	598422	+	10636	2688	895	103.681	8.06	-0.158	Endoplasmic reticulum
	Mper002879.1	NW_019103967.1	553985	572148	-	18164	2445	814	94.7542	9.53	-0.896	Nuclear
	Mper003039.1	NW_019103005.1	280094	289146	+	9053	2622	873	100.99	7.62	-0.154	Cytoplasmic
	Mper003040.1	NW_019103005.1	249689	260367	+	10679	3099	1032	119.385	8.39	-0.161	Endoplasmic reticulum
	Mper003046.1	NW_019103005.1	264647	277086	+	12440	3105	1034	119.405	7.64	-0.194	Endoplasmic reticulum
	Mper003047.1	NW_019103005.1	293315	298898	-	5584	1545	514	59.2639	7.49	-0.197	Cytoplasmic
	Mper003048.1	NW_019103005.1	304067	307392	+	3326	1545	514	59.4553	7.58	-0.208	Cytoplasmic
	Mper004014.1	NW_019103889.1	553190	559197	+	6008	1482	493	56.6837	7.99	0.033	Endoplasmic reticulum
	Mper004046.1	NW_019104333.1	571809	580037	+	8229	1014	337	39.2556	9.75	-0.538	Mitochondrial
	Mper004608.1	NW_019101461.1	174002	235883	-	61882	1431	476	51.8666	6.44	-0.103	Endoplasmic reticulum
	Mper004812.1	NW_019101674.1	520532	522578	+	2047	1542	513	59.3371	7.95	-0.302	Endoplasmic reticulum
	Mper004819.1	NW_019101674.1	496547	498698	+	2152	1542	513	59.1572	8.9	-0.302	Cytoplasmic
	Mper005151.1	NW_019104183.1	1972	8785	-	6814	1569	522	60.4549	9.26	-0.206	Endoplasmic reticulum
	Mper005514.1	NW_019103956.1	803401	820779	+	17379	1539	512	58.0005	8.39	-0.118	Peroxisomal membrane
	Mper005603.1	NW_019104022.1	391838	396994	+	5157	1536	511	59.0313	8.39	-0.035	Endoplasmic reticulum
	Mper005829.1	NW_019104350.1	3940	19584	-	15645	2136	711	81.7304	8.95	-0.239	Endoplasmic reticulum
	Mper006741.1	NW_019100556.1	19042	28658	-	9617	417	138	15.9155	9.91	-0.264	Cytoplasmic
	Mper007264.1	NW_019103334.1	255332	274145	-	18814	3150	1049	121.368	9.08	-0.372	Mitochondrial
	Mper008382.1	NW_019101513.1	163262	169520	+	6259	1449	482	55.1005	8.78	-0.082	Mitochondrial
	Mper008436.1	NW_019103990.1	34252	38020	-	3769	1623	540	61.3973	6.67	-0.075	Plasma membrane
	Mper008746.1	NW_019100570.1	7266	14727	+	7462	1557	518	59.8278	8.66	-0.218	Endoplasmic reticulum
	Mper008843.1	NW_019103730.1	98479	102034	+	3556	1530	509	58.7756	8.95	-0.099	Endoplasmic reticulum
	Mper008854.1	NW_019103730.1	81622	92192	+	10571	1548	515	58.5937	8.67	-0.149	Endoplasmic reticulum
	Mper009207.1	NW_019103097.1	281295	299089	-	17795	3210	1069	123.71	8.74	-0.189	Plasma membrane
	Mper009208.1	NW_019103097.1	272852	280215	-	7364	1533	510	58.8067	8.6	-0.218	Plasma membrane
	Mper009717.1	NW_019103749.1	218973	223105	-	4133	1542	513	58.9594	7.24	-0.201	Endoplasmic reticulum
	Mper009931.1	NW_019102414.1	693229	727245	+	34017	1479	492	55.9606	7.19	-0.021	Endoplasmic reticulum
	Mper009966.1	NW_019102414.1	731378	735388	-	4011	1542	513	58.2473	6.96	-0.292	Endoplasmic reticulum
	Mper010067.1	NW_019104013.1	22531	26773	+	4243	1026	341	39.5127	9.14	-0.184	Endoplasmic reticulum
	Mper010069.1	NW_019104013.1	2046	21290	+	19245	4221	1406	162.241	8.46	-0.239	Endoplasmic reticulum
	Mper010070.1	NW_019104013.1	39579	47258	+	7680	1539	512	59.0329	9.16	-0.216	Endoplasmic reticulum
	Mper010072.1	NW_019104013.1	88699	93890	-	5192	1548	515	59.099	8.4	-0.116	Endoplasmic reticulum
	Mper010073.1	NW_019104013.1	46191	53307	-	7117	1572	523	60.6456	6.79	-0.209	Endoplasmic reticulum
	Mper010074.1	NW_019104013.1	115159	126682	+	11524	1632	543	62.1501	7.97	-0.266	Cytoplasmic
	Mper010443.1	NW_019103155.1	274180	280235	-	6056	1521	506	58.4826	7.52	-0.171	Endoplasmic reticulum
	Mper010681.1	NW_019100582.1	117933	139952	+	22020	1605	534	61.5438	8.33	-0.188	Cytoplasmic
	Mper010695.1	NW_019100582.1	155365	170507	+	15143	1575	524	60.6363	7.87	-0.264	Endoplasmic reticulum
	Mper011111.1	NW_019103565.1	164489	171023	-	6535	1557	518	59.1087	7.39	-0.238	Endoplasmic reticulum
	Mper011462.1	NW_019104255.1	110045	121691	+	11647	1530	509	59.2395	9.39	-0.206	Endoplasmic reticulum
	Mper011624.1	NW_019103872.1	183355	192931	+	9577	1563	520	59.3583	8.54	-0.107	Plasma membrane
	Mper011749.1	NW_019100925.1	466129	477052	-	10924	3081	1026	116.452	7.65	-0.05	Plasma membrane
	Mper012116.1	NW_019102098.1	216802	226122	-	9321	1500	499	56.9753	6.42	-0.174	Endoplasmic reticulum
	Mper012152.1	NW_019102098.1	894286	901817	-	7532	1605	534	61.0327	7.2	-0.167	Plasma membrane
	Mper012160.1	NW_019102098.1	875102	885918	-	10817	1599	532	61.8192	9.48	-0.234	Endoplasmic reticulum
	Mper013396.1	NW_019103076.1	282049	292342	-	10294	1578	525	60.4017	8.85	-0.091	Endoplasmic reticulum
	Mper014071.1	NW_019102056.1	288429	304332	-	15904	1560	519	59.0454	7.54	-0.147	Endoplasmic reticulum
	Mper014172.1	NW_019103878.1	360317	367760	-	7444	1701	566	64.6242	7.1	-0.159	Endoplasmic reticulum
	Mper014496.1	NW_019104056.1	95342	100783	-	5442	1548	515	59.7808	8.4	-0.179	Endoplasmic reticulum
Pentalonia nigronervosa	Pnig000097.1	scaffold_1604	57943	79587	+	21645	1545	514	58.1098	7.97	-0.067	Endoplasmic reticulum
	Pnig001103.1	scaffold_163	450428	458087	+	7660	1635	544	60.435	8.24	-0.052	Endoplasmic reticulum
	Pnig001189.1	scaffold_1799	23954	30052	-	6099	1542	513	59.409	9.48	-0.134	Endoplasmic reticulum
	Pnig001936.1	scaffold_1217	10245	14662	+	4418	1500	499	56.9612	6.42	-0.173	Endoplasmic reticulum
	Pnig002128.1	scaffold_1206	17529	26360	+	8832	1128	375	43.5125	9.93	-0.57	Nuclear
	Pnig002429.1	scaffold_18031	74	872	+	799	363	120	13.6177	10.5	-0.199	Cytoplasmic
	Pnig003074.1	scaffold_2316	9255	21095	-	11841	1455	484	55.476	8.55	-0.149	Plasma membrane
	Pnig003690.1	scaffold_317	169	7409	+	7241	1512	503	57.9635	8.26	-0.239	Cytoplasmic
	Pnig005550.1	scaffold_9575	1001	2733	+	1733	1524	507	58.3817	8.2	-0.163	Plasma membrane
	Pnig006063.1	scaffold_76	14	3586	-	3573	756	252	29.5304	9.16	0.054	Endoplasmic reticulum
	Pnig006204.1	scaffold_6324	812	3561	+	2750	1392	463	53.3477	8.02	-0.048	Mitochondrial
	Pnig006321.1	scaffold_15239	1	1299	+	1299	773	257	29.9783	8.57	-0.339	Cytoplasmic
	Pnig006500.1	scaffold_2126	35726	48702	-	12977	1386	461	53.6436	9.2	-0.213	Endoplasmic reticulum
	Pnig006811.1	scaffold_5088	2422	9359	-	6938	1224	407	47.2305	7.78	-0.095	Endoplasmic reticulum
	Pnig007545.1	scaffold_2449	38323	45172	-	6850	1560	519	59.803	8.23	-0.136	Endoplasmic reticulum
	Pnig007740.1	scaffold_820	15852	31353	+	15502	1629	542	62.1753	8.19	-0.259	Cytoplasmic
	Pnig008161.1	scaffold_1124	14320	18654	+	4335	1566	521	60.3454	8.83	-0.226	Endoplasmic reticulum
	Pnig008309.1	scaffold_7777	544	2983	-	2440	774	257	29.5217	9.22	-0.353	Nuclear
	Pnig008454.1	scaffold_1155	24666	30930	+	6265	1434	477	54.6482	9.24	-0.112	Mitochondrial
	Pnig009045.1	scaffold_1419	8342	12912	+	4571	816	271	31.5174	8.52	-0.27	Cytoplasmic
	Pnig009046.1	scaffold_1419	1	1107	+	1107	636	211	24.2672	9.19	-0.098	Cytoplasmic
	Pnig009374.1	scaffold_1213	25279	28283	-	3005	1485	494	57.2976	8.96	-0.146	Mitochondrial
	Pnig009559.1	scaffold_4999	3327	5200	-	1874	768	255	29.8066	9.84	-0.089	Endoplasmic reticulum
	Pnig009564.1	scaffold_1591	25927	33171	+	7245	1470	489	56.503	9.44	-0.198	Endoplasmic reticulum
	Pnig009747.1	scaffold_4108	15012	15954	+	943	883	294	34.2727	8.72	-0.1	Mitochondrial
	Pnig010062.1	scaffold_17862	43	984	+	942	462	153	18.1559	9.31	-0.292	Mitochondrial
	Pnig010229.1	scaffold_5049	7315	9649	+	2335	822	273	32.001	10.18	-0.469	Mitochondrial
	Pnig010557.1	scaffold_1733	62212	73426	-	11215	1593	530	61.4712	9.68	-0.151	Endoplasmic reticulum
	Pnig010620.1	scaffold_6111	1	992	+	992	780	259	30.0183	5.02	-0.18	Cytoplasmic
	Pnig010621.1	scaffold_6111	3367	4389	+	1023	489	162	18.2751	10.16	-0.411	Cytoplasmic
	Pnig010624.1	scaffold_2232	20806	29558	+	8753	1512	503	58.3601	8.79	-0.23	Plasma membrane
	Pnig010626.1	scaffold_2232	1042	5394	+	4353	1239	412	47.7999	8.93	-0.325	Cytoplasmic
	Pnig010627.1	scaffold_2232	10687	16140	+	5454	1452	483	56.0893	9.07	-0.339	Cytoplasmic
	Pnig010683.1	scaffold_2528	36434	42905	+	6472	1470	489	56.4444	9.28	-0.299	Mitochondrial
	Pnig010688.1	scaffold_781	30022	34555	-	4534	1560	519	59.3181	7.89	-0.203	Endoplasmic reticulum
	Pnig010852.1	scaffold_2175	28873	34701	+	5829	1530	509	57.6765	8.1	0.001	Endoplasmic reticulum
	Pnig010855.1	scaffold_2175	23278	27962	+	4685	1539	512	58.6843	8.42	-0.12	Endoplasmic reticulum
	Pnig011638.1	scaffold_166	172769	179965	-	7197	1701	566	64.6002	7	-0.158	Endoplasmic reticulum
	Pnig012047.1	scaffold_1125	28585	52453	+	23869	1539	512	58.1797	7.6	-0.102	Plasma membrane
	Pnig013624.1	scaffold_873	130582	137212	-	6631	1563	520	59.9483	8.65	-0.183	Endoplasmic reticulum
	Pnig013807.1	scaffold_1218	28558	32669	-	4112	1617	538	60.3972	8.23	-0.024	Plasma membrane
	Pnig014082.1	scaffold_3454	209	1007	+	799	390	129	14.7441	9.49	-0.284	Cytoplasmic
	Pnig014630.1	scaffold_686	773	1258	-	486	486	161	18.6333	5.77	-0.308	Cytoplasmic&Nuclear
	Pnig015021.1	scaffold_1394	5646	14166	+	8521	1554	517	59.7026	9.48	-0.364	Nuclear
	Pnig015256.1	scaffold_157	212367	221067	-	8701	1479	492	56.2059	7.49	-0.033	Endoplasmic reticulum
	Pnig015268.1	scaffold_157	202085	205550	+	3466	1539	512	58.2283	6.95	-0.269	Endoplasmic reticulum
	Pnig015538.1	scaffold_16329	144	1125	+	982	501	166	19.5694	8.41	-0.225	Cytoplasmic&Nuclear
	Pnig016362.1	scaffold_454	157897	172157	-	14261	1542	513	59.2922	8.24	-0.174	Endoplasmic reticulum
	Pnig016641.1	scaffold_648	110514	114551	+	4038	1518	505	57.8167	8.5	-0.149	Endoplasmic reticulum
	Pnig016779.1	scaffold_5733	5576	7251	-	1676	636	211	24.1948	8.32	-0.183	Extracellular
	Pnig016898.1	scaffold_2324	37919	39779	-	1861	1431	476	54.9314	8.05	-0.085	Cytoplasmic
	Pnig017058.1	scaffold_1270	78286	87394	+	9109	1593	530	60.7257	8.29	-0.115	Mitochondrial
	Pnig017283.1	scaffold_8432	77	1833	+	1757	531	176	20.2689	6.93	-0.364	Cytoplasmic
	Pnig017530.1	scaffold_750	19768	28514	-	8747	1584	527	60.4617	9.75	-0.141	Plasma membrane
	Pnig019186.1	scaffold_17886	147	972	+	826	489	162	18.8877	9.42	-0.227	Cytoplasmic
	Pnig019917.1	scaffold_1630	23589	30554	+	6966	1506	501	57.538	6.57	-0.078	Cytoplasmic
	Pnig020390.1	scaffold_673	156015	162753	-	6739	1356	451	51.6455	9.58	-0.252	Cytoplasmic
	Pnig022994.1	scaffold_11883	702	1888	-	1187	615	204	23.4641	8.01	-0.13	Extracellular
	Pnig023675.1	scaffold_440	10443	17174	+	6732	1302	433	50.3898	8.69	-0.345	Cytoplasmic
	Pnig023878.1	scaffold_757	165659	172647	-	6989	1548	515	59.2708	8.79	0.058	Endoplasmic reticulum
	Pnig024024.1	scaffold_4555	698	1285	+	588	360	119	13.6284	10.03	-0.478	Nuclear
	Pnig025039.1	scaffold_5717	4248	6256	+	2009	378	125	14.1429	9.6	-0.392	Cytoplasmic
	Pnig026065.1	scaffold_2494	8790	34768	-	25979	684	227	25.3465	6.92	-0.34	Cytoplasmic&Nuclear
	Pnig026094.1	scaffold_11362	74	1882	-	1809	792	263	30.2447	9.4	-0.256	Cytoplasmic
	Pnig026795.1	scaffold_461	73048	80724	+	7677	1536	511	59.2142	9.17	-0.306	Endoplasmic reticulum
	Pnig026802.1	scaffold_461	58764	61470	+	2707	1539	512	59.8152	9.39	-0.139	Endoplasmic reticulum
Rhopalosiphum maidis	Rmai000216.1	NC_040877.1	14040400	14042931	+	2532	1533	510	59.0718	8.61	-0.088	Endoplasmic reticulum
	Rmai000251.1	NC_040877.1	14609989	14613631	+	3643	1560	519	59.5357	8.88	-0.105	Endoplasmic reticulum
	Rmai000824.1	NC_040877.1	66970888	66984870	+	13983	1560	519	59.2	8.34	-0.118	Plasma membrane
	Rmai002812.1	NC_040877.1	78555584	78560334	+	4751	1530	509	58.2188	8.24	-0.189	Endoplasmic reticulum
	Rmai003648.1	NC_040880.1	40770620	40778785	-	8166	753	250	28.5212	8.42	-0.206	Extracellular
	Rmai003746.1	NC_040880.1	36749922	36765199	+	15278	1530	509	58.9235	9.77	-0.165	Endoplasmic reticulum
	Rmai003847.1	NC_040880.1	28482439	28495733	+	13295	1539	512	58.2399	7.94	-0.094	Plasma membrane
	Rmai004201.1	NC_040880.1	11038504	11092222	-	53719	1431	476	52.1799	7.44	-0.176	Endoplasmic reticulum
	Rmai004551.1	NC_040880.1	52000045	52004208	-	4164	1482	493	56.8771	8.04	0.041	Endoplasmic reticulum
	Rmai004629.1	NC_040880.1	40762024	40765333	-	3310	1599	532	61.734	9.57	-0.228	Endoplasmic reticulum
	Rmai005083.1	NC_040880.1	40679258	40682303	+	3046	1356	451	51.3893	9.26	-0.219	Mitochondrial
	Rmai005111.1	NC_040880.1	37918014	37930239	-	12226	3159	1052	119.906	8.14	-0.093	Endoplasmic reticulum
	Rmai005323.1	NC_040880.1	13695717	13701378	+	5662	1434	477	54.7454	9.22	-0.075	Mitochondrial
	Rmai005759.1	NC_040879.1	47500032	47506605	+	6574	1542	513	59.5328	9.19	-0.175	Endoplasmic reticulum
	Rmai005762.1	NC_040879.1	48367873	48374488	+	6616	1542	513	59.5448	9.19	-0.165	Endoplasmic reticulum
	Rmai005865.1	NC_040879.1	47111362	47129402	+	18041	1527	508	57.7396	7.98	-0.052	Endoplasmic reticulum
	Rmai006146.1	NC_040879.1	65600823	65606269	-	5447	1557	518	58.8014	8.67	-0.198	Mitochondrial
	Rmai006290.1	NC_040879.1	51046516	51053303	-	6788	1470	489	56.0633	8.87	0.041	Endoplasmic reticulum
	Rmai006717.1	NC_040879.1	38200014	38206947	+	6934	1602	533	61.5777	8.74	-0.263	Cytoplasmic
	Rmai007016.1	NC_040879.1	36013257	36017678	-	4422	1500	499	56.182	7.06	-0.14	Mitochondrial
	Rmai007636.1	NC_040879.1	44443714	44450850	-	7137	1722	573	65.408	7.1	-0.126	Endoplasmic reticulum
	Rmai007797.1	NC_040879.1	38221894	38232788	+	10895	1575	524	60.6521	7.93	-0.272	Endoplasmic reticulum
	Rmai008272.1	NC_040878.1	35852453	35860641	+	8189	1584	527	60.3464	9.4	-0.17	Plasma membrane
	Rmai008491.1	NC_040878.1	52123133	52125254	+	2122	1542	513	58.7763	6.78	-0.177	Endoplasmic reticulum
	Rmai008546.1	NC_040878.1	49724793	49730542	-	5750	1578	525	60.8916	9.24	-0.349	Mitochondrial
	Rmai008585.1	NC_040878.1	35871536	35880175	+	8640	1530	509	58.7477	8.57	-0.217	Plasma membrane
	Rmai008633.1	NC_040878.1	5587387	5590894	-	3508	1539	512	59.6018	8.11	-0.146	Endoplasmic reticulum
	Rmai008648.1	NC_040878.1	44756013	44775330	+	19318	3174	1057	122.858	9.32	-0.211	Endoplasmic reticulum
	Rmai008753.1	NC_040878.1	35884623	35902398	+	17776	3144	1047	121.988	8.98	-0.261	Plasma membrane
	Rmai008889.1	NC_040878.1	50971721	50974606	-	2886	1518	505	58.1648	6.52	-0.175	Endoplasmic reticulum
	Rmai009197.1	NC_040878.1	31772620	31781544	+	8925	1611	536	61.5507	8.62	-0.263	Cytoplasmic
	Rmai009354.1	NC_040878.1	19489065	19521245	-	32181	1479	492	56.1829	8.66	-0.104	Extracellular
	Rmai009473.1	NC_040878.1	51429372	51433183	-	3812	1542	513	59.2276	8.11	-0.145	Endoplasmic reticulum
	Rmai009615.1	NC_040878.1	27454489	27460213	-	5725	1527	508	58.7151	9.39	-0.412	Mitochondrial
	Rmai009980.1	NC_040878.1	37840974	37848352	-	7379	1623	540	60.2938	7.22	-0.094	Plasma membrane
	Rmai010276.1	NC_040878.1	19481409	19484855	+	3447	1539	512	58.1743	6.86	-0.267	Endoplasmic reticulum
	Rmai010463.1	NC_040878.1	28940983	28946766	+	5784	1566	521	60.3117	9.54	-0.178	Endoplasmic reticulum
	Rmai010638.1	NC_040878.1	5594829	5617805	-	22977	1536	511	59.5167	9.25	-0.168	Endoplasmic reticulum
	Rmai010726.1	NC_040878.1	30084210	30098891	+	14682	1467	488	56.2701	9.23	-0.132	Endoplasmic reticulum
	Rmai010903.1	NC_040878.1	51422721	51427150	+	4430	1539	512	58.7738	8.85	-0.251	Endoplasmic reticulum
	Rmai011247.1	NC_040878.1	39891740	39904027	+	12288	1575	524	60.5781	8.76	-0.203	Endoplasmic reticulum
	Rmai011408.1	NC_040878.1	72191176	72199440	-	8265	1467	488	56.4752	9.57	-0.203	Endoplasmic reticulum
	Rmai011426.1	NC_040878.1	38108799	38110938	+	2140	1515	504	57.8771	7.75	-0.135	Plasma membrane
	Rmai011503.1	NC_040878.1	42517932	42521723	+	3792	1500	499	56.9892	6.33	-0.177	Endoplasmic reticulum
	Rmai011574.1	NC_040878.1	88565450	88570107	-	4658	1542	513	59.3622	6.64	-0.208	Cytoplasmic
	Rmai011675.1	NC_040878.1	49714724	49721263	-	6540	1554	517	59.7735	9.16	-0.366	Cytoplasmic&Nuclear
Rhopalosiphum padi	Rpad000611.1	scf7180000008587.391014	136701	139447	+	2747	405	134	15.3695	8.78	-0.407	Cytoplasmic
	Rpad000635.1	scf7180000008587.391014	120479	148862	+	28384	1530	509	58.7093	6.72	-0.204	Cytoplasmic
	Rpad002405.1	scf7180000007818.1378846	365859	370243	-	4385	1536	511	59.5305	9.04	-0.218	Endoplasmic reticulum
	Rpad002406.1	scf7180000007818.1378846	359781	362594	-	2814	1422	473	54.852	7.42	-0.137	Endoplasmic reticulum
	Rpad002433.1	scf7180000007818.1378846	352762	355366	-	2605	1536	511	59.3862	8.77	-0.223	Endoplasmic reticulum
	Rpad002881.1	scf7180000007942.520803	516458	519832	-	3375	1383	460	52.9128	9.48	-0.255	Cytoplasmic
	Rpad003689.1	scf7180000010745.802037	535849	554992	+	19144	2514	837	96.3104	8.06	0.072	Plasma membrane
	Rpad003733.1	scf7180000008189.21655	8685	10349	-	1665	504	167	19.1271	9.15	-0.129	Cytoplasmic
	Rpad004908.1	scf7180000008315.628327	387625	389452	-	1828	1515	504	57.815	7.75	-0.132	Plasma membrane
	Rpad005554.1	scf7180000008738.168060	29776	39441	+	9666	3819	1272	146.572	6.02	-0.006	Endoplasmic reticulum
	Rpad005989.1	scf7180000007980.1009055	908090	924021	-	15932	1293	430	49.8473	8.81	-0.241	Cytoplasmic
	Rpad006032.1	scf7180000007980.1009055	892690	899594	-	6905	1536	511	59.3794	9.18	-0.306	Cytoplasmic
	Rpad007662.1	scf7180000007824.823710:F:8516:2700368:F	902425	905429	-	3005	1530	509	58.3279	8.05	-0.199	Endoplasmic reticulum
	Rpad007912.1	scf7180000008231.268763	3568	7247	-	3680	1599	532	61.6731	9.59	-0.223	Cytoplasmic
	Rpad007920.1	scf7180000008231.268763	13430	18805	-	5376	1404	467	53.5875	8.72	-0.186	Plasma membrane
	Rpad008224.1	scf7180000008034.665402	599971	612236	+	12266	1569	522	60.3147	8.64	-0.213	Endoplasmic reticulum
	Rpad008361.1	scf7180000008579.298395	160520	165673	-	5154	1548	515	58.5302	9.12	-0.107	Endoplasmic reticulum
	Rpad008362.1	scf7180000008579.298395	141413	147655	-	6243	1530	509	57.7223	8.31	-0.037	Endoplasmic reticulum
	Rpad009070.1	scf7180000007944.473178	462629	466818	+	4190	1584	527	59.1635	6.73	-0.061	Plasma membrane
	Rpad009463.1	scf7180000007787.4088110	1755316	1795899	+	40584	1431	476	52.1197	7.04	-0.166	Endoplasmic reticulum
	Rpad009814.1	scf7180000010542.311887	46291	50658	-	4368	1155	384	43.9866	7.89	-0.294	Cytoplasmic
	Rpad009816.1	scf7180000010542.311887	40894	44440	+	3547	1539	512	58.8248	8.85	-0.252	Endoplasmic reticulum
	Rpad009838.1	scf7180000007810.1152530	17758	24563	+	6806	1467	488	56.4112	9.82	-0.187	Endoplasmic reticulum
	Rpad010959.1	scf7180000008184.493516	216203	218342	-	2140	1401	466	54.0487	8.14	-0.164	Cytoplasmic
	Rpad010975.1	scf7180000008184.493516	231488	238133	-	6646	1554	517	59.3904	9.02	-0.234	Endoplasmic reticulum
	Rpad010995.1	scf7180000007843.1764007	1640210	1647167	-	6958	1527	508	58.8754	9.44	-0.408	Mitochondrial
	Rpad011420.1	scf7180000008246.734030	680190	694482	+	14293	1560	519	59.0527	8.1	-0.11	Plasma membrane
	Rpad011851.1	scf7180000010765.288282	213846	221393	-	7548	1722	573	65.504	7.34	-0.178	Endoplasmic reticulum
	Rpad012958.1	scf7180000008559.405389:F:4194:679710:F	249671	264167	-	14497	1530	509	58.8813	9.72	-0.169	Endoplasmic reticulum
	Rpad013377.1	scf7180000008431.609806	14364	18036	-	3673	1539	512	58.1593	6.98	-0.267	Endoplasmic reticulum
	Rpad013390.1	scf7180000008431.609806	2515	10577	+	8063	1467	488	55.5803	8.14	-0.056	Endoplasmic reticulum
	Rpad014203.1	scf7180000008432.40037	27118	32064	+	4947	1545	514	59.2425	8.27	0.027	Endoplasmic reticulum
	Rpad014213.1	scf7180000008432.40037	35068	39509	+	4442	1662	553	63.1831	8.82	0.04	Endoplasmic reticulum
	Rpad016779.1	scf7180000007904.40663	33890	39045	-	5156	1377	458	52.8076	9.1	-0.209	Cytoplasmic
	Rpad016782.1	scf7180000007904.40663	9424	17808	-	8385	1140	379	43.6252	9.34	-0.216	Cytoplasmic
	Rpad016963.1	scf7180000008163.830738	370396	376937	+	6542	1527	508	58.8376	9.03	-0.264	Plasma membrane
	Rpad016972.1	scf7180000008163.830738	379352	389159	+	9808	1533	510	59.2243	8.7	-0.218	Plasma membrane
	Rpad016976.1	scf7180000008163.830738	335553	352744	+	17192	1584	527	60.2833	9.4	-0.16	Plasma membrane
	Rpad016977.1	scf7180000008163.830738	358160	366703	+	8544	1539	512	59.2473	8.64	-0.193	Endoplasmic reticulum
	Rpad017540.1	scf7180000008071.320922	299330	303295	-	3966	1566	521	60.3177	9.55	-0.188	Endoplasmic reticulum
	Rpad018274.1	scf7180000009377.69684	11336	18481	+	7146	1620	539	60.2247	7.23	-0.1	Plasma membrane
	Rpad019127.1	scf7180000007852.1896739	95296	99325	+	4030	1554	517	59.4012	8.18	-0.242	Endoplasmic reticulum
	Rpad019378.1	scf7180000007976.1291485	960454	965655	-	5202	1782	593	67.1951	8.04	-0.358	Endoplasmic reticulum
	Rpad019483.1	scf7180000007976.1291485	659667	663959	-	4293	1557	518	59.3375	8.65	-0.082	Endoplasmic reticulum
	Rpad019892.1	scf7180000007856.358502	121344	127315	-	5972	1578	525	60.8214	9.24	-0.348	Mitochondrial
	Rpad019896.1	scf7180000007856.358502	111163	117757	-	6595	1554	517	59.7605	9.17	-0.371	Cytoplasmic
	Rpad020073.1	scf7180000008605.372104	282954	288494	-	5541	1425	474	54.2848	9.42	-0.092	Mitochondrial
	Rpad020734.1	scf7180000008563.501240	365058	368207	-	3150	1518	505	58.1588	6.59	-0.181	Endoplasmic reticulum
	Rpad020974.1	scf7180000008690.370244	220578	225664	+	5087	1383	460	52.9989	8.51	-0.216	Mitochondrial
	Rpad020975.1	scf7180000008690.370244	214506	217003	+	2498	1542	513	58.6671	6.98	-0.18	Endoplasmic reticulum
	Rpad022316.1	scf7180000008212.689069:F:2457:1084142:F:537:1197486:F	686997	696955	+	9959	1389	462	52.901	7.68	-0.109	Cytoplasmic
	Rpad022424.1	scf7180000008009.544043:F:311:892708:F	636060	643021	-	6962	1470	489	56.03	8.32	0.035	Endoplasmic reticulum
	Rpad022471.1	scf7180000008285.625151	34343	45041	+	10699	1575	524	60.7482	7.93	-0.269	Endoplasmic reticulum
	Rpad022474.1	scf7180000008285.625151	13175	20923	+	7749	1377	458	52.7213	7.81	-0.3	Nuclear
	Rpad023145.1	scf7180000007865.1622787	1530285	1537946	+	7662	1356	451	51.3343	9.18	-0.22	Mitochondrial
	Rpad023539.1	scf7180000008507.548383	265092	271940	+	6849	1554	517	58.6442	8.11	-0.197	Endoplasmic reticulum
	Rpad025308.1	scf7180000008666.297558	167844	187390	-	19547	2160	719	81.0896	6.74	-0.098	Plasma membrane
Schizaphis graminum	Sgrm000058.1	QEWZ01001470.1	298375	300203	-	1829	1416	471	54.1837	8.79	-0.117	Cytoplasmic
	Sgrm000227.1	QEWZ01007733.1	308729	316068	-	7340	1701	566	64.593	7.1	-0.157	Endoplasmic reticulum&Mitochondrial
	Sgrm000535.1	QEWZ01001421.1	901299	906903	+	5605	1521	506	58.4833	6.91	-0.208	Endoplasmic reticulum
	Sgrm000593.1	QEWZ01001421.1	399149	401547	-	2399	1632	543	62.3259	9.47	-0.252	Mitochondrial
	Sgrm001043.1	QEWZ01005589.1	2915	4436	-	1522	732	243	27.8789	8.08	-0.235	Cytoplasmic
	Sgrm001142.1	QEWZ01005608.1	1	4992	-	4992	1536	511	58.8235	8.43	-0.156	Endoplasmic reticulum
	Sgrm002651.1	QEWZ01002088.1	14468	21897	-	7430	1554	517	59.7125	9.36	-0.344	Cytoplasmic
	Sgrm002655.1	QEWZ01002088.1	26848	32860	-	6013	1578	525	60.8514	9.24	-0.353	Mitochondrial
	Sgrm003307.1	QEWZ01001428.1	160778	168913	+	8136	1434	477	54.7665	9.69	-0.096	Mitochondrial
	Sgrm003998.1	QEWZ01001408.1	625185	628787	+	3603	1539	512	58.1613	6.98	-0.277	Endoplasmic reticulum
	Sgrm004008.1	QEWZ01001408.1	634860	646826	-	11967	1479	492	56.2552	8.45	-0.066	Mitochondrial
	Sgrm005525.1	QEWZ01001390.1	652453	654740	-	2288	1542	513	58.7444	7.98	-0.181	Endoplasmic reticulum
	Sgrm006225.1	QEWZ01001373.1	871295	876852	-	5558	1542	513	59.2224	8.55	0.032	Endoplasmic reticulum
	Sgrm006917.1	QEWZ01001422.1	449537	458547	+	9011	1533	510	59.1332	8.59	-0.202	Plasma membrane
	Sgrm006927.1	QEWZ01001422.1	443332	445801	+	2470	939	312	36.2393	6.38	-0.36	Cytoplasmic
	Sgrm006932.1	QEWZ01001422.1	396735	408478	+	11744	1197	398	45.5495	9.49	-0.06	Plasma membrane
	Sgrm006937.1	QEWZ01001422.1	439631	443108	+	3478	585	194	22.5381	9.74	-0.103	Endoplasmic reticulum&Mitochondrial
	Sgrm006940.1	QEWZ01001422.1	429256	433523	-	4268	1188	395	45.6996	8.61	-0.281	Cytoplasmic
	Sgrm007212.1	QEWZ01000258.1	178333	184089	+	5757	840	279	32.1881	6.52	-0.161	Cytoplasmic
	Sgrm007721.1	QEWZ01000258.1	1406740	1411082	-	4343	1482	493	56.8911	8	0.05	Endoplasmic reticulum
	Sgrm009977.1	QEWZ01007483.1	3456391	3464101	-	7711	1467	488	56.4733	9.68	-0.165	Endoplasmic reticulum
	Sgrm010571.1	QEWZ01001512.1	96662	101054	-	4393	1584	527	59.0665	6.78	-0.009	Plasma membrane
	Sgrm011362.1	QEWZ01001985.1	65879	84382	-	18504	1611	536	60.748	8.09	-0.05	Plasma membrane
	Sgrm011872.1	QEWZ01001368.1	4036589	4057207	-	20619	1539	512	58.2009	7.78	-0.086	Plasma membrane
	Sgrm012759.1	QEWZ01001436.1	745678	748088	+	2411	1542	513	59.8424	9.51	-0.129	Endoplasmic reticulum
	Sgrm012776.1	QEWZ01001436.1	758411	765518	+	7108	1536	511	59.4185	9.28	-0.312	Endoplasmic reticulum
	Sgrm013436.1	QEWZ01000604.1	1363422	1371465	+	8044	1356	451	51.4063	9.28	-0.222	Mitochondrial
	Sgrm013964.1	QEWZ01000247.1	36556	40047	-	3492	1548	515	59.7657	9.35	-0.084	Endoplasmic reticulum
	Sgrm013967.1	QEWZ01000247.1	370972	374489	-	3518	1569	522	60.6106	8.6	-0.201	Endoplasmic reticulum
	Sgrm013972.1	QEWZ01000247.1	379238	381821	-	2584	1056	351	40.9886	8.93	-0.119	Endoplasmic reticulum
	Sgrm013973.1	QEWZ01000247.1	24491	27128	-	2638	1551	516	60.3482	8.82	-0.103	Endoplasmic reticulum
	Sgrm013978.1	QEWZ01000247.1	387066	413529	-	26464	1536	511	59.5078	8.66	-0.153	Endoplasmic reticulum
	Sgrm016186.1	QEWZ01001386.1	1546743	1648735	+	101993	1509	502	55.0531	7.94	-0.161	Plasma membrane
	Sgrm016544.1	QEWZ01001458.1	493678	502663	-	8986	1542	513	59.6119	9.19	-0.167	Endoplasmic reticulum
	Sgrm016743.1	QEWZ01001400.1	2739176	2746859	+	7684	1623	540	60.2117	6.93	-0.1	Plasma membrane
	Sgrm016745.1	QEWZ01001400.1	2467444	2469140	-	1697	1515	504	57.8851	7.96	-0.144	Plasma membrane
	Sgrm016868.1	QEWZ01001400.1	546985	562622	-	15638	1575	524	60.6091	8.89	-0.218	Endoplasmic reticulum
	Sgrm017199.1	QEWZ01004109.1	1181118	1185915	+	4798	1500	499	57.0443	6.33	-0.185	Endoplasmic reticulum
	Sgrm018153.1	QEWZ01001497.1	1548287	1563116	+	14830	1560	519	59.1891	8.44	-0.104	Plasma membrane
	Sgrm019084.1	QEWZ01000312.1	149750	170930	-	21181	1554	517	59.3075	9.61	-0.19	Endoplasmic reticulum
	Sgrm019088.1	QEWZ01000312.1	130244	132990	-	2747	1533	510	59.0048	8.56	-0.063	Endoplasmic reticulum
	Sgrm019384.1	QEWZ01001611.1	27262	31851	-	4590	1560	519	59.3844	7.75	-0.093	Endoplasmic reticulum
	Sgrm019609.1	QEWZ01001642.1	1013222	1020529	-	7308	1602	533	61.5205	8.47	-0.243	Cytoplasmic
	Sgrm019623.1	QEWZ01001642.1	988087	999017	-	10931	1575	524	60.7343	7.87	-0.241	Endoplasmic reticulum
	Sgrm020988.1	QEWZ01000244.1	410158	416938	+	6781	1527	508	58.6792	9.83	-0.42	Mitochondrial
	Sgrm022423.1	QEWZ01001839.1	464667	470019	+	5353	1725	574	65.501	9.41	-0.277	Mitochondrial
	Sgrm023475.1	QEWZ01001402.1	1197416	1207499	+	10084	1320	439	51.193	9.56	-0.186	Plasma membrane
	Sgrm023522.1	QEWZ01001402.1	1222893	1232338	+	9446	1467	488	56.3269	9.46	-0.154	Plasma membrane
	Sgrm023737.1	QEWZ01006024.1	1941	4395	+	2455	1343	447	52.0168	6.96	-0.218	Endoplasmic reticulum
	Sgrm023908.1	QEWZ01002030.1	714	4968	-	4255	1611	536	61.4145	8.84	-0.271	Cytoplasmic
	Sgrm025457.1	QEWZ01001379.1	1063655	1080853	-	17199	1530	509	58.8733	9.61	-0.166	Endoplasmic reticulum
Sipha flava	Sflv000391.1	NW_020272861.1	301216	317813	+	16598	1578	525	60.6072	7.88	-0.282	Endoplasmic reticulum
	Sflv000398.1	NW_020272861.1	277757	293405	+	15649	1650	549	63.0562	8.67	-0.186	Cytoplasmic
	Sflv000509.1	NW_020273227.1	241431	244422	-	2992	1521	506	57.9635	7.91	-0.073	Endoplasmic reticulum
	Sflv000523.1	NW_020273227.1	510914	519074	+	8161	1581	526	58.9963	6.59	-0.069	Endoplasmic reticulum
	Sflv000769.1	NW_020272126.1	758642	764151	+	5510	1488	495	57.047	7.64	-0.02	Endoplasmic reticulum
	Sflv001316.1	NW_020273635.1	81710	88408	-	6699	1437	478	55.0427	9.02	-0.114	Mitochondrial
	Sflv001961.1	NW_020271750.1	1131676	1134335	-	2660	1359	452	51.6072	9.16	-0.298	Cytoplasmic
	Sflv002021.1	NW_020273025.1	234619	250351	+	15733	1593	530	61.1758	9.2	-0.15	Endoplasmic reticulum
	Sflv002022.1	NW_020273025.1	216014	225903	+	9890	1593	530	61.597	9.18	-0.282	Cytoplasmic
	Sflv002028.1	NW_020273025.1	191339	209174	-	17836	1602	533	61.4198	9.19	-0.22	Endoplasmic reticulum
	Sflv002132.1	NW_020272062.1	1183054	1189211	+	6158	1575	524	59.9718	7.25	-0.141	Endoplasmic reticulum
	Sflv002657.1	NW_020272869.1	1115134	1125918	-	10785	1554	517	60.3441	9.29	-0.106	Endoplasmic reticulum
	Sflv002665.1	NW_020272869.1	1187678	1192296	+	4619	1581	526	60.1201	8.51	-0.165	Endoplasmic reticulum
	Sflv002890.1	NW_020273018.1	1248753	1252335	+	3583	1566	521	60.3492	9.09	-0.254	Endoplasmic reticulum
	Sflv003012.1	NW_020273226.1	253	8315	+	8063	1590	529	61.765	8.94	-0.293	Cytoplasmic
	Sflv003257.1	NW_020272960.1	67568	82660	-	15093	1668	555	64.3045	9.16	-0.314	Cytoplasmic
	Sflv003260.1	NW_020272960.1	56396	63528	-	7133	1044	347	40.6077	9.42	-0.281	Cytoplasmic
	Sflv003656.1	NW_020273171.1	1702900	1709818	-	6919	1554	517	59.6522	9.1	-0.138	Endoplasmic reticulum
	Sflv003744.1	NW_020273171.1	702360	711862	-	9503	1761	586	67.2383	9.13	-0.204	Cytoplasmic
	Sflv003756.1	NW_020273171.1	1715477	1731819	-	16343	1620	539	62.1767	8.01	-0.137	Endoplasmic reticulum
	Sflv004799.1	NW_020272778.1	184250	205888	-	21639	1515	504	58.081	9.44	-0.156	Endoplasmic reticulum
	Sflv004800.1	NW_020272778.1	487028	491681	+	4654	1557	518	60.0402	8.73	-0.134	Peroxisomal membrane
	Sflv004880.1	NW_020272864.1	217676	232510	+	14835	1530	509	59.0348	7.55	-0.234	Plasma membrane
	Sflv004884.1	NW_020272864.1	238968	259781	+	20814	3087	1028	118.719	8.78	-0.225	Endoplasmic reticulum
	Sflv004885.1	NW_020272864.1	190774	205822	+	15049	1533	510	59.2805	9.16	-0.175	Endoplasmic reticulum
	Sflv004888.1	NW_020272864.1	149629	156130	+	6502	1581	526	60.8328	8.21	-0.154	Endoplasmic reticulum
	Sflv004889.1	NW_020272864.1	177223	183445	+	6223	1521	506	59.018	8.89	-0.295	Cytoplasmic
	Sflv004891.1	NW_020272864.1	208017	213808	+	5792	1530	509	59.0107	7.86	-0.238	Endoplasmic reticulum
	Sflv007421.1	NW_020271751.1	607814	650176	+	42363	1572	523	60.4395	9.66	-0.087	Endoplasmic reticulum
	Sflv008189.1	NW_020273076.1	1921080	1935102	+	14023	1458	485	55.5223	8.82	-0.114	Endoplasmic reticulum
	Sflv008650.1	NW_020273099.1	2391578	2396989	-	5412	1545	514	59.8564	9.44	-0.191	Endoplasmic reticulum
	Sflv008793.1	NW_020273616.1	134182	139262	+	5081	1500	499	56.9282	6.71	-0.196	Endoplasmic reticulum
	Sflv009050.1	NW_020273625.1	458844	476026	+	17183	1629	542	62.3763	9.06	-0.174	Endoplasmic reticulum
	Sflv009051.1	NW_020273625.1	444374	448882	+	4509	1563	520	59.2681	9.02	-0.066	Extracellular
	Sflv009078.1	NW_020271715.1	2169219	2179871	-	10653	1530	509	58.6297	7.26	-0.305	Endoplasmic reticulum
	Sflv009133.1	NW_020271715.1	2156336	2163026	-	6691	1533	510	58.6101	8.94	-0.143	Endoplasmic reticulum
	Sflv009561.1	NW_020272927.1	324215	374416	-	50202	1401	466	51.0431	8.45	-0.036	Endoplasmic reticulum
	Sflv010784.1	NW_020271713.1	3453665	3459813	-	6149	1701	566	64.8965	6.66	-0.205	Endoplasmic reticulum&Mitochondrial
	Sflv010893.1	NW_020271713.1	703960	709555	+	5596	1548	515	59.0688	7.31	-0.19	Endoplasmic reticulum
	Sflv011114.1	NW_020271760.1	2951769	2954973	+	3205	1539	512	58.3987	6.83	-0.277	Endoplasmic reticulum
	Sflv011147.1	NW_020271760.1	2956920	2973999	-	17080	1482	493	56.6619	9.14	-0.055	Endoplasmic reticulum
	Sflv011420.1	NW_020273045.1	2755551	2765570	-	10020	1818	605	69.1086	8.58	-0.189	Plasma membrane
	Sflv011640.1	NW_020273606.1	631727	640291	+	8565	1482	493	57.5934	8.58	-0.097	Endoplasmic reticulum
	Sflv011907.1	NW_020273217.1	5371	8771	-	3401	1533	510	57.8654	8.53	-0.143	Endoplasmic reticulum
Sitobion miscanthi	Smis000078.1	ctg575_wtdbg_pilon	66864	73558	-	6695	1488	495	56.8548	8.07	-0.001	Endoplasmic reticulum
	Smis000088.1	ctg646_wtdbg_pilon	41838	45000	-	3163	1293	430	48.9256	6.98	-0.226	Cytoplasmic
	Smis000728.1	Lachesis_group8	20269969	20279148	-	9180	1557	518	58.9474	7.58	-0.132	Plasma membrane
	Smis000802.1	Lachesis_group8	12164287	12168179	+	3893	1533	510	59.1927	9.44	-0.114	Endoplasmic reticulum
	Smis001078.1	Lachesis_group8	386937	392204	-	5268	1557	518	59.6617	8.03	-0.132	Endoplasmic reticulum
	Smis007272.1	ctg662_wtdbg_pilon	71174	77923	+	6750	1521	506	58.4986	8.42	-0.152	Cytoplasmic
	Smis007302.1	Lachesis_group2	25650982	25654678	-	3697	1080	359	41.3155	7.27	-0.189	Cytoplasmic
	Smis007660.1	Lachesis_group2	25706258	25712698	+	6441	1392	463	53.3937	8.24	-0.087	Cytoplasmic
	Smis007954.1	Lachesis_group2	25715682	25718345	+	2664	1539	512	59.4907	9.19	-0.2	Endoplasmic reticulum
	Smis008018.1	Lachesis_group2	1840041	1843134	+	3094	1521	506	58.136	7.35	-0.163	Endoplasmic reticulum
	Smis008104.1	Lachesis_group2	25808140	25812927	+	4788	1527	508	58.9922	8.74	-0.161	Cytoplasmic
	Smis008123.1	Lachesis_group2	25638495	25641580	-	3086	1527	508	59.1526	8.56	-0.184	Endoplasmic reticulum
	Smis008267.1	Lachesis_group2	35757880	35763413	-	5534	1485	494	56.8508	8.04	0.013	Endoplasmic reticulum
	Smis008505.1	Lachesis_group2	2232247	2238548	+	6302	1542	513	58.9335	7.99	-0.205	Endoplasmic reticulum
	Smis008578.1	Lachesis_group2	1432131	1435718	+	3588	1539	512	59.1549	8.57	-0.318	Endoplasmic reticulum
	Smis009758.1	Lachesis_group1	16074902	16103652	-	28751	3036	1012	109.692	9.79	0.366	Plasma membrane
	Smis013654.1	Lachesis_group0	62168904	62201309	-	32406	4623	1541	167.959	10.28	0.118	Plasma membrane
	Smis014009.1	Lachesis_group0	25634560	25641339	-	6780	1527	509	56.1491	10.24	0.186	Cytoplasmic
	Smis014261.1	Lachesis_group0	22146218	22151018	-	4801	1236	412	45.5106	8.96	0.502	Plasma membrane
Sitobion avenae	g1422.t1	ptg000019l	15584124	15588760	-	4637	1539	513	57.9834	6.7	-0.189	Endoplasmic reticulum
	g3815.t1	ptg000014l	287324	291402	+	4079	1593	531	60.3031	6.91	-0.24	Cytoplasmic
	g3871.t1	ptg000014l	1231724	1244300	-	12577	1695	565	64.5068	8.11	-0.115	Mitochondrial
	g5369.t1	ptg000023l	7141623	7149198	-	7576	1710	570	65.161	9.66	-0.138	Mitochondrial
	g5424.t1	ptg000023l	8304767	8324064	+	19298	1515	505	57.217	9.67	-0.093	Endoplasmic reticulum
	g5447.t1	ptg000023l	8717337	8727007	+	9671	1632	544	63.2014	9.6	-0.186	Mitochondrial
	g5462.t1	ptg000023l	8873024	8879926	-	6903	1521	507	58.4263	7.64	-0.116	Cytoplasmic
	g6063.t1	ptg000012l	7393983	7396833	-	2851	1356	452	51.3212	9.66	-0.233	Cytoplasmic
	g6996.t1	ptg000024l	5666546	5669085	+	2540	1422	474	54.8935	8.89	-0.113	Endoplasmic reticulum
	g6997.t1	ptg000024l	5671582	5672853	+	1272	294	98	11.0027	8.48	-0.06	Extracellular
	g7437.t1	ptg000024l	14097471	14123021	-	25551	2202	734	82.9528	7.18	-0.176	Plasma membrane
	g7437.t2	ptg000024l	14097471	14123021	-	25551	2475	825	93.6938	7.23	-0.191	Plasma membrane
	g9052.t1	ptg000018l	62790	66860	-	4071	1593	531	60.3031	6.91	-0.24	Cytoplasmic
	g9580.t1	ptg000016l	468458	491381	-	22924	2283	761	87.9576	6.8	-0.303	Endoplasmic reticulum
	g9618.t1	ptg000016l	1048442	1057441	+	9000	1452	484	55.5371	7.9	-0.108	Cytoplasmic
	g11838.t1	ptg000050l	183449	248749	+	65301	1605	535	58.7581	6.56	-0.159	Plasma membrane
	g12245.t1	ptg000050l	7813287	7818744	-	5458	1527	509	58.8834	9.42	-0.053	Endoplasmic reticulum
	g12434.t1	ptg000036l	1392130	1393964	+	1835	1539	513	59.1549	8.57	-0.318	Endoplasmic reticulum
	g12448.t1	ptg000036l	1805593	1808530	+	2938	1521	507	58.108	7.35	-0.162	Endoplasmic reticulum
	g12465.t1	ptg000036l	2207077	2212921	+	5845	1542	514	58.9675	7.99	-0.207	Endoplasmic reticulum
	g13640.t1	ptg000001l	4385124	4392385	-	7262	1539	513	57.9205	8.11	-0.085	Plasma membrane
	g13910.t1	ptg000001l	8978555	8982254	+	3700	1539	513	57.8923	8.19	-0.103	Plasma membrane
	g13911.t1	ptg000001l	8984143	8988002	+	3860	1530	510	57.8696	7.93	-0.011	Endoplasmic reticulum
	g13967.t1	ptg000001l	9567397	9574243	-	6847	1563	521	60.14	8.82	-0.13	Endoplasmic reticulum
	g13970.t1	ptg000001l	9592712	9599740	-	7029	1548	516	58.6684	7.31	-0.135	Endoplasmic reticulum
	g15804.t1	ptg000011l	4900574	4904193	+	3620	1545	515	59.4593	8.24	-0.23	Cytoplasmic
	g15805.t1	ptg000011l	4912142	4914967	+	2826	1551	517	59.4855	8.5	-0.158	Cytoplasmic
	g15807.t1	ptg000011l	4927063	4927884	+	822	822	274	31.6075	8.99	-0.064	Cytoplasmic
	g15808.t1	ptg000011l	4927911	4929676	+	1766	699	233	26.4615	7.85	-0.24	Cytoplasmic
	g16055.t1	ptg000011l	9420885	9424231	+	3347	1170	390	44.8248	6.4	0.045	Endoplasmic reticulum
	g16056.t1	ptg000011l	9429295	9433837	+	4543	1125	375	43.0008	6.02	-0.407	Cytoplasmic
	g16141.t1	ptg000011l	10476461	10482515	+	6055	1614	538	62.2731	9.09	-0.338	Mitochondrial
	g16143.t1	ptg000011l	10489014	10496750	+	7737	1554	518	59.6853	9.02	-0.37	Nuclear
	g16960.t1	ptg000017l	4576446	4578988	+	2543	1479	493	56.0225	6.98	-0.088	Endoplasmic reticulum
	g16962.t1	ptg000017l	4584687	4587441	-	2755	1518	506	57.5565	6.96	-0.33	Endoplasmic reticulum
	g17067.t1	ptg000028l	379813	382595	-	2783	1560	520	59.7748	7.79	-0.149	Endoplasmic reticulum
	g17717.t1	ptg000041l	4176836	4183806	+	6971	1569	523	60.3545	8.85	-0.22	Cytoplasmic
	g17721.t1	ptg000041l	4232849	4239459	+	6611	1542	514	59.4817	8.82	-0.17	Cytoplasmic
	g18825.t1	ptg000005l	10529382	10532669	+	3288	480	160	18.5118	10.27	-0.025	Endoplasmic reticulum
	g18826.t1	ptg000005l	10534813	10539234	+	4422	1080	360	41.0689	6.94	-0.293	Cytoplasmic
	g18828.t1	ptg000005l	10557408	10570055	+	12648	2544	848	97.8004	7.43	-0.592	Cytoplasmic
	g18829.t1	ptg000005l	10573150	10578112	+	4963	2796	932	109.928	9.22	-0.646	Cytoplasmic&Nuclear
	g18830.t1	ptg000005l	10597904	10611791	+	13888	1689	563	63.9962	7.97	-0.241	Cytoplasmic
	g18902.t1	ptg000005l	11606146	11610056	-	3911	1383	461	52.9207	6.33	-0.171	Cytoplasmic
	g21162.t1	ptg000009l	17061281	17063605	-	2325	1440	480	55.5961	8.22	-0.19	Cytoplasmic
	g21168.t1	ptg000009l	17158790	17160843	-	2054	1539	513	59.5008	9.27	-0.185	Endoplasmic reticulum
	g21169.t1	ptg000009l	17164701	17167134	-	2434	1527	509	58.7702	8.68	-0.078	Cytoplasmic
	g21172.t1	ptg000009l	17220798	17229830	+	9033	2919	973	112.736	8.9	-0.228	Cytoplasmic
	g21173.t1	ptg000009l	17233549	17235668	+	2120	1527	509	59.2247	8.68	-0.186	Endoplasmic reticulum
	g21470.t1	ptg000009l	21067081	21071970	-	4890	1485	495	56.8508	8.04	0.013	Endoplasmic reticulum
	g22028.t1	ptg000015l	7294354	7303114	+	8761	1578	526	60.5808	8.94	-0.141	Endoplasmic reticulum
	g22029.t1	ptg000015l	7312658	7321068	+	8411	1533	511	58.9199	8.59	-0.187	Plasma membrane
	g22030.t1	ptg000015l	7324907	7331116	+	6210	1533	511	59.1409	7.99	-0.258	Plasma membrane
	g22031.t1	ptg000015l	7331551	7345259	+	13709	1596	532	61.3005	7.65	-0.216	Cytoplasmic
	g22239.t1	ptg000043l	2517854	2522544	-	4691	1398	466	53.5252	7.79	-0.286	Cytoplasmic
	g22240.t1	ptg000043l	2552791	2567228	-	14438	1494	498	57.763	8.48	-0.28	Endoplasmic reticulum
	g22241.t1	ptg000043l	2583799	2595028	-	11230	1605	535	61.529	9.19	-0.176	Cytoplasmic
	g23120.t1	ptg000139l	12060536	12066663	-	6128	1449	483	55.3389	9.13	-0.173	Cytoplasmic
	g23236.t1	ptg000139l	13583919	13591973	-	8055	1575	525	60.603	9.06	-0.169	Endoplasmic reticulum
	g23739.t1	ptg000139l	22749081	22757135	+	8055	1521	507	58.5918	9.39	-0.145	Endoplasmic reticulum
	g23853.t1	ptg000139l	24274405	24280532	+	6128	1449	483	55.3389	9.13	-0.173	Cytoplasmic
	g25489.t1	ptg000002l	4615125	4622582	-	7458	1536	512	59.3013	8.66	-0.285	Endoplasmic reticulum
	g25490.t1	ptg000002l	4629692	4636657	-	6966	1713	571	66.1854	9.64	-0.2	Endoplasmic reticulum
	g26168.t1	ptg000002l	18547556	18551795	-	4240	1344	448	51.5452	9.36	-0.259	Cytoplasmic&Nuclear
	g26488.t1	ptg000025l	970334	978643	+	8310	1566	522	58.6073	7.42	-0.026	Plasma membrane
	g27831.t1	ptg000004l	1367767	1372161	-	4395	1599	533	60.7696	6.85	-0.176	Plasma membrane
	g28414.t1	ptg000004l	14190644	14192853	+	2210	1398	466	53.8008	9.13	-0.287	Cytoplasmic
	g28524.t1	ptg000004l	15876865	15897470	-	20606	2040	680	76.2928	7.96	-0.195	Plasma membrane
	g28541.t1	ptg000004l	16192220	16194213	+	1994	1632	544	62.264	8.1	-0.193	Plasma membrane
	g28802.t1	ptg000004l	20887571	20895196	+	7626	1626	542	62.2251	9.4	-0.378	Mitochondrial
	g28855.t1	ptg000004l	21801652	21809859	+	8208	1569	523	60.4361	8.89	-0.178	Endoplasmic reticulum
	g30058.t1	ptg000008l	2656993	2674879	-	17887	1407	469	53.933	9.18	-0.302	Cytoplasmic
	g30428.t1	ptg000008l	9593340	9603884	-	10545	2076	692	79.9172	8.25	-0.132	Endoplasmic reticulum
	g30614.t1	ptg000008l	13418367	13427237	+	8871	1482	494	56.1718	8.51	-0.048	Mitochondrial

## Sheet: Table S4
Table S4. Basic information of Cytochrome P450 superfamily in 6 cereal crop aphid species.
Species	Transcript	Gene name	Chromosome location				Gene length	CDS length	Deduced Protein				Subcellular location
	ID		scaffold name	start position	end postion	forward/reverse strand	(bp)	(bp)	Size (aa)	MW(KDa)	pI	Grand average of hydropathicity (GRAVY)
Diuraphis noxia	Dnox000416.1	DnoxCYP1	NW_015368442.1	324037	325282	-	1246	915	304	34.6448	8.84	-0.106	Mitochondrial
	Dnox000658.1	DnoxCYP2	NW_015368466.1	383917	394064	-	10148	1542	513	59.5139	9.44	-0.167	Endoplasmic reticulum
	Dnox001369.1	DnoxCYP3	NW_015369266.1	57376	60136	+	2761	1524	507	58.4477	7.96	-0.164	Plasma membrane
	Dnox001428.1	DnoxCYP4	NW_015371112.1	48	9745	+	9698	435	144	16.4081	9.68	-0.274	Cytoplasmic
	Dnox001491.1	DnoxCYP5	NW_015368353.1	408372	413298	+	4927	1383	460	53.5912	6.79	-0.294	Endoplasmic reticulum
	Dnox001493.1	DnoxCYP6	NW_015368353.1	401929	408004	+	6076	1173	390	43.9902	5.67	-0.125	Endoplasmic reticulum
	Dnox002095.1	DnoxCYP7	NW_015368512.1	197161	205835	+	8675	1650	549	61.5961	6.73	-0.1	Plasma membrane
	Dnox002874.1	DnoxCYP8	NW_015368308.1	264291	272388	+	8098	1554	517	59.8536	9.24	-0.367	Nuclear
	Dnox002893.1	DnoxCYP9	NW_015368308.1	248345	257594	+	9250	1572	523	60.5731	9.21	-0.341	Mitochondrial
	Dnox003437.1	DnoxCYP10	NW_015368360.1	576780	582754	-	5975	1509	502	57.5627	9.42	-0.357	Mitochondrial
	Dnox003926.1	DnoxCYP11	NW_015368382.1	141016	152204	+	11189	2691	896	102.359	8.57	-0.068	Endoplasmic reticulum
	Dnox003929.1	DnoxCYP12	NW_015368382.1	153149	153714	+	566	330	109	12.4495	9.16	-0.097	Cytoplasmic
	Dnox004027.1	DnoxCYP13	NW_015368834.1	43158	52824	-	9667	1089	363	40.795	10.33	-0.122	Endoplasmic reticulum
	Dnox004593.1	DnoxCYP14	NW_015368299.1	443695	454444	+	10750	1425	474	54.5741	8.54	-0.064	Mitochondrial
	Dnox004822.1	DnoxCYP15	NW_015368517.1	71318	75187	-	3870	1530	509	58.8241	8.74	-0.232	Endoplasmic reticulum
	Dnox005068.1	DnoxCYP16	NW_015368312.1	186158	228328	+	42171	1563	520	59.8748	5.87	-0.281	Cytoplasmic
	Dnox005073.1	DnoxCYP17	NW_015368312.1	172766	182206	+	9441	1605	534	61.4627	8.74	-0.235	Cytoplasmic
	Dnox005160.1	DnoxCYP18	NW_015372881.1	151	1598	+	1448	672	223	25.98	5.72	-0.301	Mitochondrial
	Dnox005792.1	DnoxCYP19	NW_015368280.1	238382	242186	+	3805	1548	515	59.4211	6.68	-0.204	Plasma membrane
	Dnox006007.1	DnoxCYP20	NW_015370551.1	15964	16907	-	944	552	183	20.7449	6.35	-0.021	Cytoplasmic
	Dnox006054.1	DnoxCYP21	NW_015369746.1	7703	14843	-	7141	714	237	27.274	7.58	-0.492	Cytoplasmic
	Dnox006094.1	DnoxCYP22	NW_015368273.1	263713	268402	-	4690	1536	511	59.3527	8.79	-0.068	Endoplasmic reticulum
	Dnox006174.1	DnoxCYP23	NW_015369019.1	26489	31664	+	5176	1575	524	60.6222	9.7	-0.204	Endoplasmic reticulum
	Dnox007202.1	DnoxCYP24	NW_015368244.1	179782	192271	+	12490	1017	338	38.5007	8.24	-0.177	Mitochondrial
	Dnox007519.1	DnoxCYP25	NW_015368400.1	264095	301135	+	37041	1479	492	56.0588	8.2	-0.049	Endoplasmic reticulum
	Dnox007538.1	DnoxCYP26	NW_015368400.1	306196	310177	-	3982	1539	512	58.2355	6.79	-0.255	Endoplasmic reticulum
	Dnox007829.1	DnoxCYP27	NW_015368598.1	304899	313024	-	8126	1107	368	42.2014	9.56	-0.273	Cytoplasmic
	Dnox007883.1	DnoxCYP28	NW_015368278.1	435293	437760	+	2468	1527	508	59.3016	8.65	-0.18	Cytoplasmic
	Dnox007894.1	DnoxCYP29	NW_015368278.1	382077	384307	-	2231	1527	508	59.2434	8.89	-0.197	Cytoplasmic
	Dnox007903.1	DnoxCYP30	NW_015368278.1	445366	447649	+	2284	1536	511	59.1146	9.23	-0.14	Cytoplasmic
	Dnox008042.1	DnoxCYP31	NW_015368405.1	408191	410663	+	2473	849	282	32.8357	6.52	-0.27	Cytoplasmic
	Dnox008043.1	DnoxCYP32	NW_015368405.1	457727	480140	+	22414	1629	542	61.8998	8.01	-0.22	Cytoplasmic
	Dnox008044.1	DnoxCYP33	NW_015368405.1	432147	437187	-	5041	1563	520	59.9036	6.52	-0.166	Endoplasmic reticulum
	Dnox008054.1	DnoxCYP34	NW_015368405.1	423605	428499	+	4895	696	231	26.9595	10.3	-0.173	Endoplasmic reticulum
	Dnox008058.1	DnoxCYP35	NW_015371222.1	5143	8441	-	3299	1182	393	45.6227	8.38	-0.092	Cytoplasmic
	Dnox008076.1	DnoxCYP36	NW_015368594.1	339072	343728	+	4657	1500	499	57.0173	6.05	-0.196	Endoplasmic reticulum
	Dnox008352.1	DnoxCYP37	NW_015368409.1	241302	249666	+	8365	1578	525	60.5825	8.62	-0.146	Plasma membrane
	Dnox008360.1	DnoxCYP38	NW_015368409.1	279259	286968	+	7710	1533	510	58.9329	8.19	-0.159	Plasma membrane
	Dnox008365.1	DnoxCYP39	NW_015368409.1	266839	277449	+	10611	1533	510	58.8737	8.26	-0.212	Plasma membrane
	Dnox008366.1	DnoxCYP40	NW_015368409.1	256866	265430	+	8565	1533	510	59.2092	8.59	-0.21	Endoplasmic reticulum
	Dnox009496.1	DnoxCYP41	NW_015368399.1	414134	432845	+	18712	1536	511	58.0026	7.8	-0.084	Endoplasmic reticulum
	Dnox010293.1	DnoxCYP42	NW_015371321.1	7333	9282	+	1950	456	151	17.2276	4.49	-0.304	Cytoplasmic
	Dnox010294.1	DnoxCYP43	NW_015371321.1	14	1477	+	1464	462	153	17.4398	4.59	-0.258	Cytoplasmic
	Dnox010328.1	DnoxCYP44	NW_015369077.1	46489	52513	-	6025	1467	488	56.3302	9.82	-0.179	Endoplasmic reticulum
	Dnox010454.1	DnoxCYP45	NW_015368449.1	181027	183534	-	2508	1536	511	59.1911	9.3	-0.078	Endoplasmic reticulum
	Dnox010459.1	DnoxCYP46	NW_015368449.1	191976	199643	-	7668	1545	514	58.6547	8.93	-0.151	Endoplasmic reticulum
	Dnox010747.1	DnoxCYP47	NW_015368461.1	93147	109843	-	16697	1530	509	59.3556	9.45	-0.253	Endoplasmic reticulum
	Dnox011010.1	DnoxCYP48	NW_015368628.1	233389	235911	+	2523	1542	513	59.4425	9.29	-0.139	Endoplasmic reticulum
	Dnox011014.1	DnoxCYP49	NW_015368628.1	245268	253564	+	8297	1536	511	59.5576	8.56	-0.296	Cytoplasmic
	Dnox011220.1	DnoxCYP50	NW_015368797.1	73983	81325	+	7343	1701	566	64.5502	7.1	-0.167	Endoplasmic reticulum
	Dnox011288.1	DnoxCYP51	NW_015368257.1	57630	125929	-	68300	1431	476	52.0051	7.38	-0.044	Endoplasmic reticulum
	Dnox012070.1	DnoxCYP52	NW_015368362.1	146047	150445	-	4399	1239	412	46.5518	9.6	-0.143	Plasma membrane
	Dnox012139.1	DnoxCYP53	NW_015368301.1	420079	429155	+	9077	1434	477	54.6482	9.26	-0.076	Mitochondrial
Rhopalosiphum maidis	Rmai000216.1	RmaiCYP1	NC_040877.1	14040400	14042931	+	2532	1533	510	59.0718	8.61	-0.088	Endoplasmic reticulum
	Rmai000251.1	RmaiCYP2	NC_040877.1	14609989	14613631	+	3643	1560	519	59.5357	8.88	-0.105	Endoplasmic reticulum
	Rmai000824.1	RmaiCYP3	NC_040877.1	66970888	66984870	+	13983	1560	519	59.2	8.34	-0.118	Plasma membrane
	Rmai002812.1	RmaiCYP4	NC_040877.1	78555584	78560334	+	4751	1530	509	58.2188	8.24	-0.189	Endoplasmic reticulum
	Rmai003648.1	RmaiCYP5	NC_040880.1	40770620	40778785	-	8166	753	250	28.5212	8.42	-0.206	Extracellular
	Rmai003746.1	RmaiCYP6	NC_040880.1	36749922	36765199	+	15278	1530	509	58.9235	9.77	-0.165	Endoplasmic reticulum
	Rmai003847.1	RmaiCYP7	NC_040880.1	28482439	28495733	+	13295	1539	512	58.2399	7.94	-0.094	Plasma membrane
	Rmai004201.1	RmaiCYP8	NC_040880.1	11038504	11092222	-	53719	1431	476	52.1799	7.44	-0.176	Endoplasmic reticulum
	Rmai004551.1	RmaiCYP9	NC_040880.1	52000045	52004208	-	4164	1482	493	56.8771	8.04	0.041	Endoplasmic reticulum
	Rmai004629.1	RmaiCYP10	NC_040880.1	40762024	40765333	-	3310	1599	532	61.734	9.57	-0.228	Endoplasmic reticulum
	Rmai005083.1	RmaiCYP11	NC_040880.1	40679258	40682303	+	3046	1356	451	51.3893	9.26	-0.219	Mitochondrial
	Rmai005111.1	RmaiCYP12	NC_040880.1	37918014	37930239	-	12226	3159	1052	119.906	8.14	-0.093	Endoplasmic reticulum
	Rmai005323.1	RmaiCYP13	NC_040880.1	13695717	13701378	+	5662	1434	477	54.7454	9.22	-0.075	Mitochondrial
	Rmai005759.1	RmaiCYP14	NC_040879.1	47500032	47506605	+	6574	1542	513	59.5328	9.19	-0.175	Endoplasmic reticulum
	Rmai005762.1	RmaiCYP15	NC_040879.1	48367873	48374488	+	6616	1542	513	59.5448	9.19	-0.165	Endoplasmic reticulum
	Rmai005865.1	RmaiCYP16	NC_040879.1	47111362	47129402	+	18041	1527	508	57.7396	7.98	-0.052	Endoplasmic reticulum
	Rmai006146.1	RmaiCYP17	NC_040879.1	65600823	65606269	-	5447	1557	518	58.8014	8.67	-0.198	Mitochondrial
	Rmai006290.1	RmaiCYP18	NC_040879.1	51046516	51053303	-	6788	1470	489	56.0633	8.87	0.041	Endoplasmic reticulum
	Rmai006717.1	RmaiCYP19	NC_040879.1	38200014	38206947	+	6934	1602	533	61.5777	8.74	-0.263	Cytoplasmic
	Rmai007016.1	RmaiCYP20	NC_040879.1	36013257	36017678	-	4422	1500	499	56.182	7.06	-0.14	Mitochondrial
	Rmai007636.1	RmaiCYP21	NC_040879.1	44443714	44450850	-	7137	1722	573	65.408	7.1	-0.126	Endoplasmic reticulum
	Rmai007797.1	RmaiCYP22	NC_040879.1	38221894	38232788	+	10895	1575	524	60.6521	7.93	-0.272	Endoplasmic reticulum
	Rmai008272.1	RmaiCYP23	NC_040878.1	35852453	35860641	+	8189	1584	527	60.3464	9.4	-0.17	Plasma membrane
	Rmai008491.1	RmaiCYP24	NC_040878.1	52123133	52125254	+	2122	1542	513	58.7763	6.78	-0.177	Endoplasmic reticulum
	Rmai008546.1	RmaiCYP25	NC_040878.1	49724793	49730542	-	5750	1578	525	60.8916	9.24	-0.349	Mitochondrial
	Rmai008585.1	RmaiCYP26	NC_040878.1	35871536	35880175	+	8640	1530	509	58.7477	8.57	-0.217	Plasma membrane
	Rmai008633.1	RmaiCYP27	NC_040878.1	5587387	5590894	-	3508	1539	512	59.6018	8.11	-0.146	Endoplasmic reticulum
	Rmai008648.1	RmaiCYP28	NC_040878.1	44756013	44775330	+	19318	3174	1057	122.858	9.32	-0.211	Endoplasmic reticulum
	Rmai008753.1	RmaiCYP29	NC_040878.1	35884623	35902398	+	17776	3144	1047	121.988	8.98	-0.261	Plasma membrane
	Rmai008889.1	RmaiCYP30	NC_040878.1	50971721	50974606	-	2886	1518	505	58.1648	6.52	-0.175	Endoplasmic reticulum
	Rmai009197.1	RmaiCYP31	NC_040878.1	31772620	31781544	+	8925	1611	536	61.5507	8.62	-0.263	Cytoplasmic
	Rmai009354.1	RmaiCYP32	NC_040878.1	19489065	19521245	-	32181	1479	492	56.1829	8.66	-0.104	Extracellular
	Rmai009473.1	RmaiCYP33	NC_040878.1	51429372	51433183	-	3812	1542	513	59.2276	8.11	-0.145	Endoplasmic reticulum
	Rmai009615.1	RmaiCYP34	NC_040878.1	27454489	27460213	-	5725	1527	508	58.7151	9.39	-0.412	Mitochondrial
	Rmai009980.1	RmaiCYP35	NC_040878.1	37840974	37848352	-	7379	1623	540	60.2938	7.22	-0.094	Plasma membrane
	Rmai010276.1	RmaiCYP36	NC_040878.1	19481409	19484855	+	3447	1539	512	58.1743	6.86	-0.267	Endoplasmic reticulum
	Rmai010463.1	RmaiCYP37	NC_040878.1	28940983	28946766	+	5784	1566	521	60.3117	9.54	-0.178	Endoplasmic reticulum
	Rmai010638.1	RmaiCYP38	NC_040878.1	5594829	5617805	-	22977	1536	511	59.5167	9.25	-0.168	Endoplasmic reticulum
	Rmai010726.1	RmaiCYP39	NC_040878.1	30084210	30098891	+	14682	1467	488	56.2701	9.23	-0.132	Endoplasmic reticulum
	Rmai010903.1	RmaiCYP40	NC_040878.1	51422721	51427150	+	4430	1539	512	58.7738	8.85	-0.251	Endoplasmic reticulum
	Rmai011247.1	RmaiCYP41	NC_040878.1	39891740	39904027	+	12288	1575	524	60.5781	8.76	-0.203	Endoplasmic reticulum
	Rmai011408.1	RmaiCYP42	NC_040878.1	72191176	72199440	-	8265	1467	488	56.4752	9.57	-0.203	Endoplasmic reticulum
	Rmai011426.1	RmaiCYP43	NC_040878.1	38108799	38110938	+	2140	1515	504	57.8771	7.75	-0.135	Plasma membrane
	Rmai011503.1	RmaiCYP44	NC_040878.1	42517932	42521723	+	3792	1500	499	56.9892	6.33	-0.177	Endoplasmic reticulum
	Rmai011574.1	RmaiCYP45	NC_040878.1	88565450	88570107	-	4658	1542	513	59.3622	6.64	-0.208	Cytoplasmic
	Rmai011675.1	RmaiCYP46	NC_040878.1	49714724	49721263	-	6540	1554	517	59.7735	9.16	-0.366	Cytoplasmic_Nuclear
Rhopalosiphum padi	Rpad000611.1	RpadCYP1	scf7180000008587.391014	136701	139447	+	2747	405	134	15.3695	8.78	-0.407	Cytoplasmic
	Rpad000635.1	RpadCYP2	scf7180000008587.391014	120479	148862	+	28384	1530	509	58.7093	6.72	-0.204	Cytoplasmic
	Rpad002405.1	RpadCYP3	scf7180000007818.1378846	365859	370243	-	4385	1536	511	59.5305	9.04	-0.218	Endoplasmic reticulum
	Rpad002406.1	RpadCYP4	scf7180000007818.1378846	359781	362594	-	2814	1422	473	54.852	7.42	-0.137	Endoplasmic reticulum
	Rpad002433.1	RpadCYP5	scf7180000007818.1378846	352762	355366	-	2605	1536	511	59.3862	8.77	-0.223	Endoplasmic reticulum
	Rpad002881.1	RpadCYP6	scf7180000007942.520803	516458	519832	-	3375	1383	460	52.9128	9.48	-0.255	Cytoplasmic
	Rpad003689.1	RpadCYP7	scf7180000010745.802037	535849	554992	+	19144	2514	837	96.3104	8.06	0.072	Plasma membrane
	Rpad003733.1	RpadCYP8	scf7180000008189.21655	8685	10349	-	1665	504	167	19.1271	9.15	-0.129	Cytoplasmic
	Rpad004908.1	RpadCYP9	scf7180000008315.628327	387625	389452	-	1828	1515	504	57.815	7.75	-0.132	Plasma membrane
	Rpad005554.1	RpadCYP10	scf7180000008738.168060	29776	39441	+	9666	3819	1272	146.572	6.02	-0.006	Endoplasmic reticulum
	Rpad005989.1	RpadCYP11	scf7180000007980.1009055	908090	924021	-	15932	1293	430	49.8473	8.81	-0.241	Cytoplasmic
	Rpad006032.1	RpadCYP12	scf7180000007980.1009055	892690	899594	-	6905	1536	511	59.3794	9.18	-0.306	Cytoplasmic
	Rpad007662.1	RpadCYP13	scf7180000007824.823710:F:8516:2700368:F	902425	905429	-	3005	1530	509	58.3279	8.05	-0.199	Endoplasmic reticulum
	Rpad007912.1	RpadCYP14	scf7180000008231.268763	3568	7247	-	3680	1599	532	61.6731	9.59	-0.223	Cytoplasmic
	Rpad007920.1	RpadCYP15	scf7180000008231.268763	13430	18805	-	5376	1404	467	53.5875	8.72	-0.186	Plasma membrane
	Rpad008224.1	RpadCYP16	scf7180000008034.665402	599971	612236	+	12266	1569	522	60.3147	8.64	-0.213	Endoplasmic reticulum
	Rpad008361.1	RpadCYP17	scf7180000008579.298395	160520	165673	-	5154	1548	515	58.5302	9.12	-0.107	Endoplasmic reticulum
	Rpad008362.1	RpadCYP18	scf7180000008579.298395	141413	147655	-	6243	1530	509	57.7223	8.31	-0.037	Endoplasmic reticulum
	Rpad009070.1	RpadCYP19	scf7180000007944.473178	462629	466818	+	4190	1584	527	59.1635	6.73	-0.061	Plasma membrane
	Rpad009463.1	RpadCYP20	scf7180000007787.4088110	1755316	1795899	+	40584	1431	476	52.1197	7.04	-0.166	Endoplasmic reticulum
	Rpad009814.1	RpadCYP21	scf7180000010542.311887	46291	50658	-	4368	1155	384	43.9866	7.89	-0.294	Cytoplasmic
	Rpad009816.1	RpadCYP22	scf7180000010542.311887	40894	44440	+	3547	1539	512	58.8248	8.85	-0.252	Endoplasmic reticulum
	Rpad009838.1	RpadCYP23	scf7180000007810.1152530	17758	24563	+	6806	1467	488	56.4112	9.82	-0.187	Endoplasmic reticulum
	Rpad010959.1	RpadCYP24	scf7180000008184.493516	216203	218342	-	2140	1401	466	54.0487	8.14	-0.164	Cytoplasmic
	Rpad010975.1	RpadCYP25	scf7180000008184.493516	231488	238133	-	6646	1554	517	59.3904	9.02	-0.234	Endoplasmic reticulum
	Rpad010995.1	RpadCYP26	scf7180000007843.1764007	1640210	1647167	-	6958	1527	508	58.8754	9.44	-0.408	Mitochondrial
	Rpad011420.1	RpadCYP27	scf7180000008246.734030	680190	694482	+	14293	1560	519	59.0527	8.1	-0.11	Plasma membrane
	Rpad011851.1	RpadCYP28	scf7180000010765.288282	213846	221393	-	7548	1722	573	65.504	7.34	-0.178	Endoplasmic reticulum
	Rpad012958.1	RpadCYP29	scf7180000008559.405389:F:4194:679710:F	249671	264167	-	14497	1530	509	58.8813	9.72	-0.169	Endoplasmic reticulum
	Rpad013377.1	RpadCYP30	scf7180000008431.609806	14364	18036	-	3673	1539	512	58.1593	6.98	-0.267	Endoplasmic reticulum
	Rpad013390.1	RpadCYP31	scf7180000008431.609806	2515	10577	+	8063	1467	488	55.5803	8.14	-0.056	Endoplasmic reticulum
	Rpad014203.1	RpadCYP32	scf7180000008432.40037	27118	32064	+	4947	1545	514	59.2425	8.27	0.027	Endoplasmic reticulum
	Rpad014213.1	RpadCYP33	scf7180000008432.40037	35068	39509	+	4442	1662	553	63.1831	8.82	0.04	Endoplasmic reticulum
	Rpad016779.1	RpadCYP34	scf7180000007904.40663	33890	39045	-	5156	1377	458	52.8076	9.1	-0.209	Cytoplasmic
	Rpad016782.1	RpadCYP35	scf7180000007904.40663	9424	17808	-	8385	1140	379	43.6252	9.34	-0.216	Cytoplasmic
	Rpad016963.1	RpadCYP36	scf7180000008163.830738	370396	376937	+	6542	1527	508	58.8376	9.03	-0.264	Plasma membrane
	Rpad016972.1	RpadCYP37	scf7180000008163.830738	379352	389159	+	9808	1533	510	59.2243	8.7	-0.218	Plasma membrane
	Rpad016976.1	RpadCYP38	scf7180000008163.830738	335553	352744	+	17192	1584	527	60.2833	9.4	-0.16	Plasma membrane
	Rpad016977.1	RpadCYP39	scf7180000008163.830738	358160	366703	+	8544	1539	512	59.2473	8.64	-0.193	Endoplasmic reticulum
	Rpad017540.1	RpadCYP40	scf7180000008071.320922	299330	303295	-	3966	1566	521	60.3177	9.55	-0.188	Endoplasmic reticulum
	Rpad018274.1	RpadCYP41	scf7180000009377.69684	11336	18481	+	7146	1620	539	60.2247	7.23	-0.1	Plasma membrane
	Rpad019127.1	RpadCYP42	scf7180000007852.1896739	95296	99325	+	4030	1554	517	59.4012	8.18	-0.242	Endoplasmic reticulum
	Rpad019378.1	RpadCYP43	scf7180000007976.1291485	960454	965655	-	5202	1782	593	67.1951	8.04	-0.358	Endoplasmic reticulum
	Rpad019483.1	RpadCYP44	scf7180000007976.1291485	659667	663959	-	4293	1557	518	59.3375	8.65	-0.082	Endoplasmic reticulum
	Rpad019892.1	RpadCYP45	scf7180000007856.358502	121344	127315	-	5972	1578	525	60.8214	9.24	-0.348	Mitochondrial
	Rpad019896.1	RpadCYP46	scf7180000007856.358502	111163	117757	-	6595	1554	517	59.7605	9.17	-0.371	Cytoplasmic
	Rpad020073.1	RpadCYP47	scf7180000008605.372104	282954	288494	-	5541	1425	474	54.2848	9.42	-0.092	Mitochondrial
	Rpad020734.1	RpadCYP48	scf7180000008563.501240	365058	368207	-	3150	1518	505	58.1588	6.59	-0.181	Endoplasmic reticulum
	Rpad020974.1	RpadCYP49	scf7180000008690.370244	220578	225664	+	5087	1383	460	52.9989	8.51	-0.216	Mitochondrial
	Rpad020975.1	RpadCYP50	scf7180000008690.370244	214506	217003	+	2498	1542	513	58.6671	6.98	-0.18	Endoplasmic reticulum
	Rpad022316.1	RpadCYP51	scf7180000008212.689069:F:2457:1084142:F:537:1197486:F	686997	696955	+	9959	1389	462	52.901	7.68	-0.109	Cytoplasmic
	Rpad022424.1	RpadCYP52	scf7180000008009.544043:F:311:892708:F	636060	643021	-	6962	1470	489	56.03	8.32	0.035	Endoplasmic reticulum
	Rpad022471.1	RpadCYP53	scf7180000008285.625151	34343	45041	+	10699	1575	524	60.7482	7.93	-0.269	Endoplasmic reticulum
	Rpad022474.1	RpadCYP54	scf7180000008285.625151	13175	20923	+	7749	1377	458	52.7213	7.81	-0.3	Nuclear
	Rpad023145.1	RpadCYP55	scf7180000007865.1622787	1530285	1537946	+	7662	1356	451	51.3343	9.18	-0.22	Mitochondrial
	Rpad023539.1	RpadCYP56	scf7180000008507.548383	265092	271940	+	6849	1554	517	58.6442	8.11	-0.197	Endoplasmic reticulum
	Rpad025308.1	RpadCYP57	scf7180000008666.297558	167844	187390	-	19547	2160	719	81.0896	6.74	-0.098	Plasma membrane
Schizaphis graminum	Sgrm000058.1	SgrmCYP1	QEWZ01001470.1	298375	300203	-	1829	1416	471	54.1837	8.79	-0.117	Cytoplasmic
	Sgrm000227.1	SgrmCYP2	QEWZ01007733.1	308729	316068	-	7340	1701	566	64.593	7.1	-0.157	Endoplasmic reticulum_Mitochondrial
	Sgrm000535.1	SgrmCYP3	QEWZ01001421.1	901299	906903	+	5605	1521	506	58.4833	6.91	-0.208	Endoplasmic reticulum
	Sgrm000593.1	SgrmCYP4	QEWZ01001421.1	399149	401547	-	2399	1632	543	62.3259	9.47	-0.252	Mitochondrial
	Sgrm001043.1	SgrmCYP5	QEWZ01005589.1	2915	4436	-	1522	732	243	27.8789	8.08	-0.235	Cytoplasmic
	Sgrm001142.1	SgrmCYP6	QEWZ01005608.1	1	4992	-	4992	1536	511	58.8235	8.43	-0.156	Endoplasmic reticulum
	Sgrm002651.1	SgrmCYP7	QEWZ01002088.1	14468	21897	-	7430	1554	517	59.7125	9.36	-0.344	Cytoplasmic
	Sgrm002655.1	SgrmCYP8	QEWZ01002088.1	26848	32860	-	6013	1578	525	60.8514	9.24	-0.353	Mitochondrial
	Sgrm003307.1	SgrmCYP9	QEWZ01001428.1	160778	168913	+	8136	1434	477	54.7665	9.69	-0.096	Mitochondrial
	Sgrm003998.1	SgrmCYP10	QEWZ01001408.1	625185	628787	+	3603	1539	512	58.1613	6.98	-0.277	Endoplasmic reticulum
	Sgrm004008.1	SgrmCYP11	QEWZ01001408.1	634860	646826	-	11967	1479	492	56.2552	8.45	-0.066	Mitochondrial
	Sgrm005525.1	SgrmCYP12	QEWZ01001390.1	652453	654740	-	2288	1542	513	58.7444	7.98	-0.181	Endoplasmic reticulum
	Sgrm006225.1	SgrmCYP13	QEWZ01001373.1	871295	876852	-	5558	1542	513	59.2224	8.55	0.032	Endoplasmic reticulum
	Sgrm006917.1	SgrmCYP14	QEWZ01001422.1	449537	458547	+	9011	1533	510	59.1332	8.59	-0.202	Plasma membrane
	Sgrm006927.1	SgrmCYP15	QEWZ01001422.1	443332	445801	+	2470	939	312	36.2393	6.38	-0.36	Cytoplasmic
	Sgrm006932.1	SgrmCYP16	QEWZ01001422.1	396735	408478	+	11744	1197	398	45.5495	9.49	-0.06	Plasma membrane
	Sgrm006937.1	SgrmCYP17	QEWZ01001422.1	439631	443108	+	3478	585	194	22.5381	9.74	-0.103	Endoplasmic reticulum_Mitochondrial
	Sgrm006940.1	SgrmCYP18	QEWZ01001422.1	429256	433523	-	4268	1188	395	45.6996	8.61	-0.281	Cytoplasmic
	Sgrm007212.1	SgrmCYP19	QEWZ01000258.1	178333	184089	+	5757	840	279	32.1881	6.52	-0.161	Cytoplasmic
	Sgrm007721.1	SgrmCYP20	QEWZ01000258.1	1406740	1411082	-	4343	1482	493	56.8911	8	0.05	Endoplasmic reticulum
	Sgrm009977.1	SgrmCYP21	QEWZ01007483.1	3456391	3464101	-	7711	1467	488	56.4733	9.68	-0.165	Endoplasmic reticulum
	Sgrm010571.1	SgrmCYP22	QEWZ01001512.1	96662	101054	-	4393	1584	527	59.0665	6.78	-0.009	Plasma membrane
	Sgrm011362.1	SgrmCYP23	QEWZ01001985.1	65879	84382	-	18504	1611	536	60.748	8.09	-0.05	Plasma membrane
	Sgrm011872.1	SgrmCYP24	QEWZ01001368.1	4036589	4057207	-	20619	1539	512	58.2009	7.78	-0.086	Plasma membrane
	Sgrm012759.1	SgrmCYP25	QEWZ01001436.1	745678	748088	+	2411	1542	513	59.8424	9.51	-0.129	Endoplasmic reticulum
	Sgrm012776.1	SgrmCYP26	QEWZ01001436.1	758411	765518	+	7108	1536	511	59.4185	9.28	-0.312	Endoplasmic reticulum
	Sgrm013436.1	SgrmCYP27	QEWZ01000604.1	1363422	1371465	+	8044	1356	451	51.4063	9.28	-0.222	Mitochondrial
	Sgrm013964.1	SgrmCYP28	QEWZ01000247.1	36556	40047	-	3492	1548	515	59.7657	9.35	-0.084	Endoplasmic reticulum
	Sgrm013967.1	SgrmCYP29	QEWZ01000247.1	370972	374489	-	3518	1569	522	60.6106	8.6	-0.201	Endoplasmic reticulum
	Sgrm013972.1	SgrmCYP30	QEWZ01000247.1	379238	381821	-	2584	1056	351	40.9886	8.93	-0.119	Endoplasmic reticulum
	Sgrm013973.1	SgrmCYP31	QEWZ01000247.1	24491	27128	-	2638	1551	516	60.3482	8.82	-0.103	Endoplasmic reticulum
	Sgrm013978.1	SgrmCYP32	QEWZ01000247.1	387066	413529	-	26464	1536	511	59.5078	8.66	-0.153	Endoplasmic reticulum
	Sgrm016186.1	SgrmCYP33	QEWZ01001386.1	1546743	1648735	+	101993	1509	502	55.0531	7.94	-0.161	Plasma membrane
	Sgrm016544.1	SgrmCYP34	QEWZ01001458.1	493678	502663	-	8986	1542	513	59.6119	9.19	-0.167	Endoplasmic reticulum
	Sgrm016743.1	SgrmCYP35	QEWZ01001400.1	2739176	2746859	+	7684	1623	540	60.2117	6.93	-0.1	Plasma membrane
	Sgrm016745.1	SgrmCYP36	QEWZ01001400.1	2467444	2469140	-	1697	1515	504	57.8851	7.96	-0.144	Plasma membrane
	Sgrm016868.1	SgrmCYP37	QEWZ01001400.1	546985	562622	-	15638	1575	524	60.6091	8.89	-0.218	Endoplasmic reticulum
	Sgrm017199.1	SgrmCYP38	QEWZ01004109.1	1181118	1185915	+	4798	1500	499	57.0443	6.33	-0.185	Endoplasmic reticulum
	Sgrm018153.1	SgrmCYP39	QEWZ01001497.1	1548287	1563116	+	14830	1560	519	59.1891	8.44	-0.104	Plasma membrane
	Sgrm019084.1	SgrmCYP40	QEWZ01000312.1	149750	170930	-	21181	1554	517	59.3075	9.61	-0.19	Endoplasmic reticulum
	Sgrm019088.1	SgrmCYP41	QEWZ01000312.1	130244	132990	-	2747	1533	510	59.0048	8.56	-0.063	Endoplasmic reticulum
	Sgrm019384.1	SgrmCYP42	QEWZ01001611.1	27262	31851	-	4590	1560	519	59.3844	7.75	-0.093	Endoplasmic reticulum
	Sgrm019609.1	SgrmCYP43	QEWZ01001642.1	1013222	1020529	-	7308	1602	533	61.5205	8.47	-0.243	Cytoplasmic
	Sgrm019623.1	SgrmCYP44	QEWZ01001642.1	988087	999017	-	10931	1575	524	60.7343	7.87	-0.241	Endoplasmic reticulum
	Sgrm020988.1	SgrmCYP45	QEWZ01000244.1	410158	416938	+	6781	1527	508	58.6792	9.83	-0.42	Mitochondrial
	Sgrm022423.1	SgrmCYP46	QEWZ01001839.1	464667	470019	+	5353	1725	574	65.501	9.41	-0.277	Mitochondrial
	Sgrm023475.1	SgrmCYP47	QEWZ01001402.1	1197416	1207499	+	10084	1320	439	51.193	9.56	-0.186	Plasma membrane
	Sgrm023522.1	SgrmCYP48	QEWZ01001402.1	1222893	1232338	+	9446	1467	488	56.3269	9.46	-0.154	Plasma membrane
	Sgrm023737.1	SgrmCYP49	QEWZ01006024.1	1941	4395	+	2455	1343	447	52.0168	6.96	-0.218	Endoplasmic reticulum
	Sgrm023908.1	SgrmCYP50	QEWZ01002030.1	714	4968	-	4255	1611	536	61.4145	8.84	-0.271	Cytoplasmic
	Sgrm025457.1	SgrmCYP51	QEWZ01001379.1	1063655	1080853	-	17199	1530	509	58.8733	9.61	-0.166	Endoplasmic reticulum
Sitobion miscanthi	Smis000078.1	SmisCYP1	ctg575_wtdbg_pilon	66864	73558	-	6695	1488	495	56.8548	8.07	-0.001	Endoplasmic reticulum
	Smis000088.1	SmisCYP2	ctg646_wtdbg_pilon	41838	45000	-	3163	1293	430	48.9256	6.98	-0.226	Cytoplasmic
	Smis000728.1	SmisCYP3	Lachesis_group8	20269969	20279148	-	9180	1557	518	58.9474	7.58	-0.132	Plasma membrane
	Smis000802.1	SmisCYP4	Lachesis_group8	12164287	12168179	+	3893	1533	510	59.1927	9.44	-0.114	Endoplasmic reticulum
	Smis001078.1	SmisCYP5	Lachesis_group8	386937	392204	-	5268	1557	518	59.6617	8.03	-0.132	Endoplasmic reticulum
	Smis007272.1	SmisCYP6	ctg662_wtdbg_pilon	71174	77923	+	6750	1521	506	58.4986	8.42	-0.152	Cytoplasmic
	Smis007302.1	SmisCYP7	Lachesis_group2	25650982	25654678	-	3697	1080	359	41.3155	7.27	-0.189	Cytoplasmic
	Smis007660.1	SmisCYP8	Lachesis_group2	25706258	25712698	+	6441	1392	463	53.3937	8.24	-0.087	Cytoplasmic
	Smis007954.1	SmisCYP9	Lachesis_group2	25715682	25718345	+	2664	1539	512	59.4907	9.19	-0.2	Endoplasmic reticulum
	Smis008018.1	SmisCYP10	Lachesis_group2	1840041	1843134	+	3094	1521	506	58.136	7.35	-0.163	Endoplasmic reticulum
	Smis008104.1	SmisCYP11	Lachesis_group2	25808140	25812927	+	4788	1527	508	58.9922	8.74	-0.161	Cytoplasmic
	Smis008123.1	SmisCYP12	Lachesis_group2	25638495	25641580	-	3086	1527	508	59.1526	8.56	-0.184	Endoplasmic reticulum
	Smis008267.1	SmisCYP13	Lachesis_group2	35757880	35763413	-	5534	1485	494	56.8508	8.04	0.013	Endoplasmic reticulum
	Smis008505.1	SmisCYP14	Lachesis_group2	2232247	2238548	+	6302	1542	513	58.9335	7.99	-0.205	Endoplasmic reticulum
	Smis008578.1	SmisCYP15	Lachesis_group2	1432131	1435718	+	3588	1539	512	59.1549	8.57	-0.318	Endoplasmic reticulum
	Smis009758.1	SmisCYP16	Lachesis_group1	16074902	16103652	-	28751	3036	1012	109.692	9.79	0.366	Plasma membrane
	Smis013654.1	SmisCYP17	Lachesis_group0	62168904	62201309	-	32406	4623	1541	167.959	10.28	0.118	Plasma membrane
	Smis014009.1	SmisCYP18	Lachesis_group0	25634560	25641339	-	6780	1527	509	56.1491	10.24	0.186	Cytoplasmic
	Smis014261.1	SmisCYP19	Lachesis_group0	22146218	22151018	-	4801	1236	412	45.5106	8.96	0.502	Plasma membrane
Sitobion avenae	g1422.t1	SaveCYP1	ptg000019l	15584124	15588760	-	4637	1539	513	57.9834	6.7	-0.189	Endoplasmic reticulum
	g3815.t1	SaveCYP2	ptg000014l	287324	291402	+	4079	1593	531	60.3031	6.91	-0.24	Cytoplasmic
	g3871.t1	SaveCYP3	ptg000014l	1231724	1244300	-	12577	1695	565	64.5068	8.11	-0.115	Mitochondrial
	g5369.t1	SaveCYP4	ptg000023l	7141623	7149198	-	7576	1710	570	65.161	9.66	-0.138	Mitochondrial
	g5424.t1	SaveCYP5	ptg000023l	8304767	8324064	+	19298	1515	505	57.217	9.67	-0.093	Endoplasmic reticulum
	g5447.t1	SaveCYP6	ptg000023l	8717337	8727007	+	9671	1632	544	63.2014	9.6	-0.186	Mitochondrial
	g5462.t1	SaveCYP7	ptg000023l	8873024	8879926	-	6903	1521	507	58.4263	7.64	-0.116	Cytoplasmic
	g6063.t1	SaveCYP8	ptg000012l	7393983	7396833	-	2851	1356	452	51.3212	9.66	-0.233	Cytoplasmic
	g6996.t1	SaveCYP9	ptg000024l	5666546	5669085	+	2540	1422	474	54.8935	8.89	-0.113	Endoplasmic reticulum
	g6997.t1	SaveCYP10	ptg000024l	5671582	5672853	+	1272	294	98	11.0027	8.48	-0.06	Extracellular
	g7437.t1	SaveCYP11	ptg000024l	14097471	14123021	-	25551	2202	734	82.9528	7.18	-0.176	Plasma membrane
	g7437.t2	SaveCYP12	ptg000024l	14097471	14123021	-	25551	2475	825	93.6938	7.23	-0.191	Plasma membrane
	g9052.t1	SaveCYP13	ptg000018l	62790	66860	-	4071	1593	531	60.3031	6.91	-0.24	Cytoplasmic
	g9580.t1	SaveCYP14	ptg000016l	468458	491381	-	22924	2283	761	87.9576	6.8	-0.303	Endoplasmic reticulum
	g9618.t1	SaveCYP15	ptg000016l	1048442	1057441	+	9000	1452	484	55.5371	7.9	-0.108	Cytoplasmic
	g11838.t1	SaveCYP16	ptg000050l	183449	248749	+	65301	1605	535	58.7581	6.56	-0.159	Plasma membrane
	g12245.t1	SaveCYP17	ptg000050l	7813287	7818744	-	5458	1527	509	58.8834	9.42	-0.053	Endoplasmic reticulum
	g12434.t1	SaveCYP18	ptg000036l	1392130	1393964	+	1835	1539	513	59.1549	8.57	-0.318	Endoplasmic reticulum
	g12448.t1	SaveCYP19	ptg000036l	1805593	1808530	+	2938	1521	507	58.108	7.35	-0.162	Endoplasmic reticulum
	g12465.t1	SaveCYP20	ptg000036l	2207077	2212921	+	5845	1542	514	58.9675	7.99	-0.207	Endoplasmic reticulum
	g13640.t1	SaveCYP21	ptg000001l	4385124	4392385	-	7262	1539	513	57.9205	8.11	-0.085	Plasma membrane
	g13910.t1	SaveCYP22	ptg000001l	8978555	8982254	+	3700	1539	513	57.8923	8.19	-0.103	Plasma membrane
	g13911.t1	SaveCYP23	ptg000001l	8984143	8988002	+	3860	1530	510	57.8696	7.93	-0.011	Endoplasmic reticulum
	g13967.t1	SaveCYP24	ptg000001l	9567397	9574243	-	6847	1563	521	60.14	8.82	-0.13	Endoplasmic reticulum
	g13970.t1	SaveCYP25	ptg000001l	9592712	9599740	-	7029	1548	516	58.6684	7.31	-0.135	Endoplasmic reticulum
	g15804.t1	SaveCYP26	ptg000011l	4900574	4904193	+	3620	1545	515	59.4593	8.24	-0.23	Cytoplasmic
	g15805.t1	SaveCYP27	ptg000011l	4912142	4914967	+	2826	1551	517	59.4855	8.5	-0.158	Cytoplasmic
	g15807.t1	SaveCYP28	ptg000011l	4927063	4927884	+	822	822	274	31.6075	8.99	-0.064	Cytoplasmic
	g15808.t1	SaveCYP29	ptg000011l	4927911	4929676	+	1766	699	233	26.4615	7.85	-0.24	Cytoplasmic
	g16055.t1	SaveCYP30	ptg000011l	9420885	9424231	+	3347	1170	390	44.8248	6.4	0.045	Endoplasmic reticulum
	g16056.t1	SaveCYP31	ptg000011l	9429295	9433837	+	4543	1125	375	43.0008	6.02	-0.407	Cytoplasmic
	g16141.t1	SaveCYP32	ptg000011l	10476461	10482515	+	6055	1614	538	62.2731	9.09	-0.338	Mitochondrial
	g16143.t1	SaveCYP33	ptg000011l	10489014	10496750	+	7737	1554	518	59.6853	9.02	-0.37	Nuclear
	g16960.t1	SaveCYP34	ptg000017l	4576446	4578988	+	2543	1479	493	56.0225	6.98	-0.088	Endoplasmic reticulum
	g16962.t1	SaveCYP35	ptg000017l	4584687	4587441	-	2755	1518	506	57.5565	6.96	-0.33	Endoplasmic reticulum
	g17067.t1	SaveCYP36	ptg000028l	379813	382595	-	2783	1560	520	59.7748	7.79	-0.149	Endoplasmic reticulum
	g17717.t1	SaveCYP37	ptg000041l	4176836	4183806	+	6971	1569	523	60.3545	8.85	-0.22	Cytoplasmic
	g17721.t1	SaveCYP38	ptg000041l	4232849	4239459	+	6611	1542	514	59.4817	8.82	-0.17	Cytoplasmic
	g18825.t1	SaveCYP39	ptg000005l	10529382	10532669	+	3288	480	160	18.5118	10.27	-0.025	Endoplasmic reticulum
	g18826.t1	SaveCYP40	ptg000005l	10534813	10539234	+	4422	1080	360	41.0689	6.94	-0.293	Cytoplasmic
	g18828.t1	SaveCYP41	ptg000005l	10557408	10570055	+	12648	2544	848	97.8004	7.43	-0.592	Cytoplasmic
	g18829.t1	SaveCYP42	ptg000005l	10573150	10578112	+	4963	2796	932	109.928	9.22	-0.646	Cytoplasmic_Nuclear
	g18830.t1	SaveCYP43	ptg000005l	10597904	10611791	+	13888	1689	563	63.9962	7.97	-0.241	Cytoplasmic
	g18902.t1	SaveCYP44	ptg000005l	11606146	11610056	-	3911	1383	461	52.9207	6.33	-0.171	Cytoplasmic
	g21162.t1	SaveCYP45	ptg000009l	17061281	17063605	-	2325	1440	480	55.5961	8.22	-0.19	Cytoplasmic
	g21168.t1	SaveCYP46	ptg000009l	17158790	17160843	-	2054	1539	513	59.5008	9.27	-0.185	Endoplasmic reticulum
	g21169.t1	SaveCYP47	ptg000009l	17164701	17167134	-	2434	1527	509	58.7702	8.68	-0.078	Cytoplasmic
	g21172.t1	SaveCYP48	ptg000009l	17220798	17229830	+	9033	2919	973	112.736	8.9	-0.228	Cytoplasmic
	g21173.t1	SaveCYP49	ptg000009l	17233549	17235668	+	2120	1527	509	59.2247	8.68	-0.186	Endoplasmic reticulum
	g21470.t1	SaveCYP50	ptg000009l	21067081	21071970	-	4890	1485	495	56.8508	8.04	0.013	Endoplasmic reticulum
	g22028.t1	SaveCYP51	ptg000015l	7294354	7303114	+	8761	1578	526	60.5808	8.94	-0.141	Endoplasmic reticulum
	g22029.t1	SaveCYP52	ptg000015l	7312658	7321068	+	8411	1533	511	58.9199	8.59	-0.187	Plasma membrane
	g22030.t1	SaveCYP53	ptg000015l	7324907	7331116	+	6210	1533	511	59.1409	7.99	-0.258	Plasma membrane
	g22031.t1	SaveCYP54	ptg000015l	7331551	7345259	+	13709	1596	532	61.3005	7.65	-0.216	Cytoplasmic
	g22239.t1	SaveCYP55	ptg000043l	2517854	2522544	-	4691	1398	466	53.5252	7.79	-0.286	Cytoplasmic
	g22240.t1	SaveCYP56	ptg000043l	2552791	2567228	-	14438	1494	498	57.763	8.48	-0.28	Endoplasmic reticulum
	g22241.t1	SaveCYP57	ptg000043l	2583799	2595028	-	11230	1605	535	61.529	9.19	-0.176	Cytoplasmic
	g23120.t1	SaveCYP58	ptg000139l	12060536	12066663	-	6128	1449	483	55.3389	9.13	-0.173	Cytoplasmic
	g23236.t1	SaveCYP59	ptg000139l	13583919	13591973	-	8055	1575	525	60.603	9.06	-0.169	Endoplasmic reticulum
	g23739.t1	SaveCYP60	ptg000139l	22749081	22757135	+	8055	1521	507	58.5918	9.39	-0.145	Endoplasmic reticulum
	g23853.t1	SaveCYP61	ptg000139l	24274405	24280532	+	6128	1449	483	55.3389	9.13	-0.173	Cytoplasmic
	g25489.t1	SaveCYP62	ptg000002l	4615125	4622582	-	7458	1536	512	59.3013	8.66	-0.285	Endoplasmic reticulum
	g25490.t1	SaveCYP63	ptg000002l	4629692	4636657	-	6966	1713	571	66.1854	9.64	-0.2	Endoplasmic reticulum
	g26168.t1	SaveCYP64	ptg000002l	18547556	18551795	-	4240	1344	448	51.5452	9.36	-0.259	Cytoplasmic_Nuclear
	g26488.t1	SaveCYP65	ptg000025l	970334	978643	+	8310	1566	522	58.6073	7.42	-0.026	Plasma membrane
	g27831.t1	SaveCYP66	ptg000004l	1367767	1372161	-	4395	1599	533	60.7696	6.85	-0.176	Plasma membrane
	g28414.t1	SaveCYP67	ptg000004l	14190644	14192853	+	2210	1398	466	53.8008	9.13	-0.287	Cytoplasmic
	g28524.t1	SaveCYP68	ptg000004l	15876865	15897470	-	20606	2040	680	76.2928	7.96	-0.195	Plasma membrane
	g28541.t1	SaveCYP69	ptg000004l	16192220	16194213	+	1994	1632	544	62.264	8.1	-0.193	Plasma membrane
	g28802.t1	SaveCYP70	ptg000004l	20887571	20895196	+	7626	1626	542	62.2251	9.4	-0.378	Mitochondrial
	g28855.t1	SaveCYP71	ptg000004l	21801652	21809859	+	8208	1569	523	60.4361	8.89	-0.178	Endoplasmic reticulum
	g30058.t1	SaveCYP72	ptg000008l	2656993	2674879	-	17887	1407	469	53.933	9.18	-0.302	Cytoplasmic
	g30428.t1	SaveCYP73	ptg000008l	9593340	9603884	-	10545	2076	692	79.9172	8.25	-0.132	Endoplasmic reticulum
	g30614.t1	SaveCYP74	ptg000008l	13418367	13427237	+	8871	1482	494	56.1718	8.51	-0.048	Mitochondrial

## Sheet: Table S5
Table S5. Duplicated CYP450 gene pairs in the whole genome of cereal crop aphids.
Species	transcript ID	Gene name	Scaffold name	Start	End	EnsemblPlants ID	Gene name	Scaffold name	Start	End	Ka	Ks	Ka/Ks	P-Value(Fisher)	Duplications
Sitobion avenae	g12245.t1	SaveCPY17	ptg000050l	7813287	7818744	g23120.t1	SaveCPY58	ptg000139l	12060536	12066663	0.928814	1.35219	0.686894	2.42722e-16	Segmental
	g13640.t1	SaveCPY21	ptg000001l	4385124	4392385	g13910.t1	SaveCPY22	ptg000001l	8978555	8982254	0.928913	0.723477	1.28396	0.000250161	Segmental
	g13640.t1	SaveCPY21	ptg000001l	4385124	4392385	g6063.t1	SaveCPY8	ptg000012l	7393983	7396833	0.972203	1.10422	0.880441	0.00277065	Segmental
	g13910.t1	SaveCPY22	ptg000001l	8978555	8982254	g25489.t1	SaveCPY62	ptg000002l	4615125	4622582	0.648874	2.21693	0.292691	0	Segmental
	g13910.t1	SaveCPY22	ptg000001l	8978555	8982254	g12245.t1	SaveCPY17	ptg000050l	7813287	7818744	0.76222	1.91135	0.398786	2.59242e-71	Segmental
	g13910.t1	SaveCPY22	ptg000001l	8978555	8982254	g13911.t1	SaveCPY23	ptg000001l	8984143	8988002	1.04165	0.853994	1.21974	3.23201e-06	Tandem
	g13967.t1	SaveCPY24	ptg000001l	9567397	9574243	g16960.t1	SaveCPY34	ptg000017l	4576446	4578988	0.995557	1.01795	0.978003	0.624537	Segmental
	g13967.t1	SaveCPY24	ptg000001l	9567397	9574243	g5462.t1	SaveCPY7	ptg000023l	8873024	8879926	0.999219	1.00313	0.996103	0.94522	Segmental
	g13967.t1	SaveCPY24	ptg000001l	9567397	9574243	g6996.t1	SaveCPY9	ptg000024l	5666546	5669085	0.934673	1.29455	0.722006	1.40193e-11	Segmental
	g13967.t1	SaveCPY24	ptg000001l	9567397	9574243	g7437.t1	SaveCPY11	ptg000024l	14097471	14123021	0.995333	1.01869	0.977072	0.518432	Segmental
	g15804.t1	SaveCPY26	ptg000011l	4900574	4904193	g22239.t1	SaveCPY55	ptg000043l	2517854	2522544	0.990438	1.03844	0.953772	0.302788	Segmental
	g15804.t1	SaveCPY26	ptg000011l	4900574	4904193	g15805.t1	SaveCPY27	ptg000011l	4912142	4914967	0.0404105	0.0786789	0.513613	0.00696859	Tandem
	g16055.t1	SaveCPY30	ptg000011l	9420885	9424231	g16056.t1	SaveCPY31	ptg000011l	9429295	9433837	0.967567	1.10173	0.878229	0.00492459	Tandem
	g16056.t1	SaveCPY31	ptg000011l	9429295	9433837	g9580.t1	SaveCPY14	ptg000016l	468458	491381	0.961139	1.14797	0.837251	7.81486e-05	Segmental
	g16141.t1	SaveCPY32	ptg000011l	10476461	10482515	g9618.t1	SaveCPY15	ptg000016l	1048442	1057441	0.992882	1.02806	0.965787	0.410083	Segmental
	g16141.t1	SaveCPY32	ptg000011l	10476461	10482515	g12245.t1	SaveCPY17	ptg000050l	7813287	7818744	0.974512	1.11422	0.874614	0.0290211	Segmental
	g17717.t1	SaveCPY37	ptg000041l	4176836	4183806	g12245.t1	SaveCPY17	ptg000050l	7813287	7818744	0.479497	2.97566	0.16114	0	Segmental
	g18826.t1	SaveCPY40	ptg000005l	10534813	10539234	g21470.t1	SaveCPY50	ptg000009l	21067081	21071970	0.94355	1.2728	0.741317	3.34117e-12	Segmental
	g18826.t1	SaveCPY40	ptg000005l	10534813	10539234	g7437.t1	SaveCPY11	ptg000024l	14097471	14123021	0.992029	1.03441	0.959026	0.435127	Segmental
	g18829.t1	SaveCPY42	ptg000005l	10573150	10578112	g18830.t1	SaveCPY43	ptg000005l	10597904	10611791	0.965445	1.17271	0.82326	1.25402e-07	Tandem
	g21168.t1	SaveCPY46	ptg000009l	17158790	17160843	g21169.t1	SaveCPY47	ptg000009l	17164701	17167134	0.169593	0.776173	0.218498	3.92346e-51	Tandem
	g21172.t1	SaveCPY48	ptg000009l	17220798	17229830	g21173.t1	SaveCPY49	ptg000009l	17233549	17235668	0.969246	1.14016	0.850097	4.58555e-05	Tandem
	g21470.t1	SaveCPY50	ptg000009l	21067081	21071970	g16056.t1	SaveCPY31	ptg000011l	9429295	9433837	1.02672	0.900501	1.14016	0.00897754	Segmental
	g21470.t1	SaveCPY50	ptg000009l	21067081	21071970	g6063.t1	SaveCPY8	ptg000012l	7393983	7396833	0.847546	1.63538	0.518257	3.48103e-36	Segmental
	g21470.t1	SaveCPY50	ptg000009l	21067081	21071970	g22028.t1	SaveCPY51	ptg000015l	7294354	7303114	0.95501	1.17798	0.810721	1.41177e-08	Segmental
	g21470.t1	SaveCPY50	ptg000009l	21067081	21071970	g6996.t1	SaveCPY9	ptg000024l	5666546	5669085	0.935713	1.25249	0.747081	6.62975e-08	Segmental
	g21470.t1	SaveCPY50	ptg000009l	21067081	21071970	g7437.t1	SaveCPY11	ptg000024l	14097471	14123021	0.973231	1.11213	0.875108	0.00040438	Segmental
	g21470.t1	SaveCPY50	ptg000009l	21067081	21071970	g12448.t1	SaveCPY19	ptg000036l	1805593	1808530	0.988283	1.0384	0.951739	0.386803	Segmental
	g21470.t1	SaveCPY50	ptg000009l	21067081	21071970	g12245.t1	SaveCPY17	ptg000050l	7813287	7818744	0.944086	1.24912	0.7558	2.89759e-06	Segmental
	g22028.t1	SaveCPY51	ptg000015l	7294354	7303114	g22029.t1	SaveCPY52	ptg000015l	7312658	7321068	0.699626	0.449669	1.55587	5.17036e-07	Tandem
	g22029.t1	SaveCPY52	ptg000015l	7312658	7321068	g22030.t1	SaveCPY53	ptg000015l	7324907	7331116	0.142468	1.091	0.130584	2.70188e-105	Tandem
	g22030.t1	SaveCPY53	ptg000015l	7324907	7331116	g22031.t1	SaveCPY54	ptg000015l	7331551	7345259	0.0520072	0.371563	0.139969	5.46063e-35	Tandem
	g22239.t1	SaveCPY55	ptg000043l	2517854	2522544	g22240.t1	SaveCPY56	ptg000043l	2552791	2567228	0.65807	2.19081	0.300378	0	Tandem
	g22240.t1	SaveCPY56	ptg000043l	2552791	2567228	g22241.t1	SaveCPY57	ptg000043l	2583799	2595028	0.999344	1.00242	0.996929	0.941535	Tandem
	g23120.t1	SaveCPY58	ptg000139l	12060536	12066663	g23853.t1	SaveCPY61	ptg000139l	24274405	24280532	0.718028	0.628188	1.04077	0.0369801	Segmental
	g23236.t1	SaveCPY59	ptg000139l	13583919	13591973	g23739.t1	SaveCPY60	ptg000139l	22749081	22757135	0.00474823	0.00463584	1.02424	0.874329	Segmental
	g25489.t1	SaveCPY62	ptg000002l	4615125	4622582	g18902.t1	SaveCPY44	ptg000005l	11606146	11610056	0.958253	1.17088	0.818407	3.21904e-07	Segmental
	g25489.t1	SaveCPY62	ptg000002l	4615125	4622582	g6996.t1	SaveCPY9	ptg000024l	5666546	5669085	0.997093	1.01103	0.986214	0.768686	Segmental
	g25489.t1	SaveCPY62	ptg000002l	4615125	4622582	g25490.t1	SaveCPY63	ptg000002l	4629692	4636657	0.882015	0.552944	1.59512	4.64846e-09	Tandem
	g26168.t1	SaveCPY64	ptg000002l	18547556	18551795	g27831.t1	SaveCPY66	ptg000004l	1367767	1372161	0.969637	1.13015	0.857974	0.000369507	Segmental
	g26168.t1	SaveCPY64	ptg000002l	18547556	18551795	g12245.t1	SaveCPY17	ptg000050l	7813287	7818744	0.988072	1.0513	0.939858	0.16522	Segmental
	g26168.t1	SaveCPY64	ptg000002l	18547556	18551795	g11838.t1	SaveCPY16	ptg000050l	183449	248749	0.989339	1.03359	0.957189	0.221216	Segmental
	g27831.t1	SaveCPY66	ptg000004l	1367767	1372161	g28541.t1	SaveCPY69	ptg000004l	16192220	16194213	1.0309	0.904941	1.13919	0.031023	Segmental
	g27831.t1	SaveCPY66	ptg000004l	1367767	1372161	g21470.t1	SaveCPY50	ptg000009l	21067081	21071970	0.94428	1.24368	0.759261	2.46494e-11	Segmental
	g27831.t1	SaveCPY66	ptg000004l	1367767	1372161	g12245.t1	SaveCPY17	ptg000050l	7813287	7818744	0.981248	1.07492	0.912859	0.0712056	Segmental
	g28414.t1	SaveCPY67	ptg000004l	14190644	14192853	g21470.t1	SaveCPY50	ptg000009l	21067081	21071970	0.930087	1.31651	0.706481	1.30844e-20	Segmental
	g28414.t1	SaveCPY67	ptg000004l	14190644	14192853	g22239.t1	SaveCPY55	ptg000043l	2517854	2522544	0.981537	1.07777	0.910711	0.0565956	Segmental
	g28414.t1	SaveCPY67	ptg000004l	14190644	14192853	g12245.t1	SaveCPY17	ptg000050l	7813287	7818744	0.985732	1.06485	0.925698	0.239552	Segmental
	g28524.t1	SaveCPY68	ptg000004l	15876865	15897470	g30058.t1	SaveCPY72	ptg000008l	2656993	2674879	0.95554	1.18325	0.807555	2.89632e-08	Segmental
	g28524.t1	SaveCPY68	ptg000004l	15876865	15897470	g5447.t1	SaveCPY6	ptg000023l	8717337	8727007	0.987573	1.04577	0.944347	0.102333	Segmental
	g28524.t1	SaveCPY68	ptg000004l	15876865	15897470	g12434.t1	SaveCPY18	ptg000036l	1392130	1393964	0.961394	1.13222	0.849122	6.61909e-06	Segmental
	g28524.t1	SaveCPY68	ptg000004l	15876865	15897470	g23853.t1	SaveCPY61	ptg000139l	24274405	24280532	0.977462	1.08772	0.89863	0.00337702	Segmental
	g28524.t1	SaveCPY68	ptg000004l	15876865	15897470	g23120.t1	SaveCPY58	ptg000139l	12060536	12066663	0.977462	1.08772	0.89863	0.00337702	Segmental
	g28541.t1	SaveCPY69	ptg000004l	16192220	16194213	g30428.t1	SaveCPY73	ptg000008l	9593340	9603884	1.00003	0.99988	1.00015	1	Segmental
	g28541.t1	SaveCPY69	ptg000004l	16192220	16194213	g5462.t1	SaveCPY7	ptg000023l	8873024	8879926	0.979376	1.07897	0.907697	0.0202737	Segmental
	g28541.t1	SaveCPY69	ptg000004l	16192220	16194213	g17067.t1	SaveCPY36	ptg000028l	379813	382595	0.978201	1.06922	0.914871	0.0447335	Segmental
	g28541.t1	SaveCPY69	ptg000004l	16192220	16194213	g17067.t1	SaveCPY36	ptg000028l	379813	382595	0.978201	1.06922	0.914871	0.0447335	Segmental
	g28541.t1	SaveCPY69	ptg000004l	16192220	16194213	g12465.t1	SaveCPY20	ptg000036l	2207077	2212921	0.997417	1.00813	0.989377	0.841953	Segmental
	g30058.t1	SaveCPY72	ptg000008l	2656993	2674879	g6063.t1	SaveCPY8	ptg000012l	7393983	7396833	0.995286	1.01761	0.97806	0.694391	Segmental
	g30428.t1	SaveCPY73	ptg000008l	9593340	9603884	g21168.t1	SaveCPY46	ptg000009l	17158790	17160843	0.964124	1.14994	0.838411	9.44353e-05	Segmental
	g30428.t1	SaveCPY73	ptg000008l	9593340	9603884	g15804.t1	SaveCPY26	ptg000011l	4900574	4904193	0.997714	1.00794	0.989858	0.837868	Segmental
	g30428.t1	SaveCPY73	ptg000008l	9593340	9603884	g12245.t1	SaveCPY17	ptg000050l	7813287	7818744	0.969215	1.15044	0.842476	0.000170707	Segmental
	g3815.t1	SaveCPY2	ptg000014l	287324	291402	g9052.t1	SaveCPY13	ptg000018l	62790	66860	9.78936e-06	0.00978936	0.001	0	Segmental
	g5462.t1	SaveCPY7	ptg000023l	8873024	8879926	g6996.t1	SaveCPY9	ptg000024l	5666546	5669085	1.00133	0.994565	1.0068	0.879733	Segmental
	g6996.t1	SaveCPY9	ptg000024l	5666546	5669085	g12448.t1	SaveCPY19	ptg000036l	1805593	1808530	0.973231	1.11025	0.876586	0.000367317	Segmental
	g6996.t1	SaveCPY9	ptg000024l	5666546	5669085	g22239.t1	SaveCPY55	ptg000043l	2517854	2522544	0.951378	1.19412	0.79672	7.76739e-05	Segmental
	g6996.t1	SaveCPY9	ptg000024l	5666546	5669085	g11838.t1	SaveCPY16	ptg000050l	183449	248749	0.941291	1.17363	0.802032	1.47386e-06	Segmental
	g6996.t1	SaveCPY9	ptg000024l	5666546	5669085	g6997.t1	SaveCPY10	ptg000024l	5671582	5672853	1.01003	0.95874	1.0535	0.603445	Tandem
	g9580.t1	SaveCPY14	ptg000016l	468458	491381	g26488.t1	SaveCPY65	ptg000025l	970334	978643	0.967998	1.11911	0.86497	6.1191e-05	Segmental
	g9580.t1	SaveCPY14	ptg000016l	468458	491381	g17067.t1	SaveCPY36	ptg000028l	379813	382595	0.965731	1.14183	0.845774	9.74212e-07	Segmental
	g9618.t1	SaveCPY15	ptg000016l	1048442	1057441	g5447.t1	SaveCPY6	ptg000023l	8717337	8727007	0.996651	1.01265	0.984205	0.758072	Segmental
	g9618.t1	SaveCPY15	ptg000016l	1048442	1057441	g6996.t1	SaveCPY9	ptg000024l	5666546	5669085	0.98293	1.07028	0.918389	0.109904	Segmental
	g7437.t1	SaveCPY11	ptg000024l	14097471	14123021	g7437.t2	SaveCPY12	ptg000024l	14097471	14123021	0.728028	0.638188	1.14077	0.0399801	Tandem
Rhopalosiphum maidis	Rmai000216.1	RmaiCYP1	NC_040877.1	14040400	14042931	Rmai000824.1	RmaiCYP3	NC_040877.1	66970888	66984870	0.974304	1.10311	0.883235	0.025928	Segmental
	Rmai000216.1	RmaiCYP1	NC_040877.1	14040400	14042931	Rmai003746.1	RmaiCYP6	NC_040880.1	36749922	36765199	0.963978	1.14721	0.840281	2.42635e-05	Segmental
	Rmai000216.1	RmaiCYP1	NC_040877.1	14040400	14042931	Rmai004551.1	RmaiCYP9	NC_040880.1	52000045	52004208	1.00063	0.997399	1.00324	0.940881	Segmental
	Rmai000824.1	RmaiCYP3	NC_040877.1	66970888	66984870	Rmai002812.1	RmaiCYP4	NC_040877.1	78555584	78560334	0.995852	1.0137	0.982394	0.790955	Segmental
	Rmai000824.1	RmaiCYP3	NC_040877.1	66970888	66984870	Rmai005323.1	RmaiCYP13	NC_040880.1	13695717	13701378	0.957737	1.18096	0.810982	2.74672e-08	Segmental
	Rmai002812.1	RmaiCYP4	NC_040877.1	78555584	78560334	Rmai003746.1	RmaiCYP6	NC_040880.1	36749922	36765199	1.03042	0.894861	1.15148	0.0254413	Segmental
	Rmai003746.1	RmaiCYP6	NC_040880.1	36749922	36765199	Rmai004629.1	RmaiCYP10	NC_040880.1	40762024	40765333	1.08355	0.713459	1.51873	5.93938e-08	Segmental
	Rmai005323.1	RmaiCYP13	NC_040880.1	13695717	13701378	Rmai005083.1	RmaiCYP11	NC_040880.1	40679258	40682303	0.961166	1.1324	0.848789	0.0132154	Segmental
	Rmai005865.1	RmaiCYP16	NC_040879.1	47111362	47129402	Rmai005323.1	RmaiCYP13	NC_040880.1	13695717	13701378	0.977064	1.08171	0.903257	0.0813329	Segmental
	Rmai006146.1	RmaiCYP17	NC_040879.1	65600823	65606269	Rmai005323.1	RmaiCYP13	NC_040880.1	13695717	13701378	0.999745	1.00091	0.998835	1	Segmental
	Rmai008491.1	RmaiCYP24	NC_040878.1	52123133	52125254	Rmai005323.1	RmaiCYP13	NC_040880.1	13695717	13701378	1.00201	0.989954	1.01218	0.870402	Segmental
	Rmai008633.1	RmaiCYP27	NC_040878.1	5587387	5590894	Rmai006717.1	RmaiCYP19	NC_040879.1	38200014	38206947	0.979768	1.08018	0.90704	0.0234869	Segmental
	Rmai008633.1	RmaiCYP27	NC_040878.1	5587387	5590894	Rmai003746.1	RmaiCYP6	NC_040880.1	36749922	36765199	0.990294	1.03921	0.952934	0.312598	Segmental
	Rmai009615.1	RmaiCYP34	NC_040878.1	27454489	27460213	Rmai007636.1	RmaiCYP21	NC_040879.1	44443714	44450850	0.977253	1.08581	0.900023	0.004317	Segmental
	Rmai010276.1	RmaiCYP36	NC_040878.1	19481409	19484855	Rmai010463.1	RmaiCYP37	NC_040878.1	28940983	28946766	1.01181	0.961208	1.05264	0.394774	Segmental
	Rmai010726.1	RmaiCYP39	NC_040878.1	30084210	30098891	Rmai005865.1	RmaiCYP16	NC_040879.1	47111362	47129402	1.04771	0.834251	1.25586	0.000166934	Segmental
	Rmai011574.1	RmaiCYP45	NC_040878.1	88565450	88570107	Rmai004551.1	RmaiCYP9	NC_040880.1	52000045	52004208	0.948252	1.18884	0.797627	6.09987e-05	Segmental
	Rmai004629.1	RmaiCYP10	NC_040880.1	40762024	40765333	Rmai003648.1	RmaiCYP5	NC_040880.1	40770620	40778785	0.495339	1.51442	0.327081	3.63758e-37	Tandem
	Rmai006717.1	RmaiCYP19	NC_040879.1	38200014	38206947	Rmai007797.1	RmaiCYP22	NC_040879.1	38221894	38232788	0.957232	1.15803	0.826605	4.51665e-08	Tandem
	Rmai008272.1	RmaiCYP23	NC_040878.1	35852453	35860641	Rmai008585.1	RmaiCYP26	NC_040878.1	35871536	35880175	0.401615	3.22929	0.124366	0	Tandem
	Rmai008585.1	RmaiCYP26	NC_040878.1	35871536	35880175	Rmai008753.1	RmaiCYP29	NC_040878.1	35884623	35902398	0.996785	1.01497	0.982084	0.703351	Tandem
	Rmai008633.1	RmaiCYP27	NC_040878.1	5587387	5590894	Rmai010638.1	RmaiCYP38	NC_040878.1	5594829	5617805	0.168072	0.788687	0.213104	1.59617e-53	Tandem
	Rmai010276.1	RmaiCYP36	NC_040878.1	19481409	19484855	Rmai009354.1	RmaiCYP32	NC_040878.1	19489065	19521245	0.877734	1.45218	0.604426	1.32406e-29	Tandem
	Rmai010903.1	RmaiCYP40	NC_040878.1	51422721	51427150	Rmai009473.1	RmaiCYP33	NC_040878.1	51429372	51433183	0.224927	2.04456	0.110012	1.49216e-178	Tandem
Diuraphis noxia	Dnox001493.1	DnoxCYP6	NW_015368353.1	401929	408004	Dnox001491.1	DnoxCYP5	NW_015368353.1	408372	413298	0.257897	0.66356	0.388657	1.53693e-18	Tandem
	Dnox003926.1	DnoxCYP11	NW_015368382.1	141016	152204	Dnox003929.1	DnoxCYP12	NW_015368382.1	153149	153714	0.975553	1.08956	0.89536	0.203873	Tandem
	Dnox005073.1	DnoxCYP17	NW_015368312.1	172766	182206	Dnox005068.1	DnoxCYP16	NW_015368312.1	186158	228328	0.452294	2.73467	0.165392	0	Tandem
	Dnox007519.1	DnoxCYP25	NW_015368400.1	264095	301135	Dnox007538.1	DnoxCYP26	NW_015368400.1	306196	310177	0.832444	1.55551	0.535159	1.05703e-31	Tandem
	Dnox007894.1	DnoxCYP29	NW_015368278.1	382077	384307	Dnox007883.1	DnoxCYP28	NW_015368278.1	435293	437760	0.0774742	0.370553	0.209078	1.0169e-28	Tandem
	Dnox007883.1	DnoxCYP28	NW_015368278.1	435293	437760	Dnox007903.1	DnoxCYP30	NW_015368278.1	445366	447649	0.15187	0.643851	0.235877	1.61711e-43	Tandem
	Dnox008044.1	DnoxCYP33	NW_015368405.1	432147	437187	Dnox008043.1	DnoxCYP32	NW_015368405.1	457727	480140	0.235083	1.88031	0.125024	2.38771e-175	Tandem
	Dnox008054.1	DnoxCYP34	NW_015368405.1	423605	428499	Dnox008044.1	DnoxCYP33	NW_015368405.1	432147	437187	0.519196	0.989704	0.524597	6.80347e-10	Tandem
	Dnox008352.1	DnoxCYP37	NW_015368409.1	241302	249666	Dnox008366.1	DnoxCYP40	NW_015368409.1	256866	265430	1.07522	0.718711	1.49604	2.13101e-09	Tandem
	Dnox008365.1	DnoxCYP39	NW_015368409.1	266839	277449	Dnox008360.1	DnoxCYP38	NW_015368409.1	279259	286968	0.0925181	0.726248	0.127392	5.07868e-70	Tandem
	Dnox008366.1	DnoxCYP40	NW_015368409.1	256866	265430	Dnox008365.1	DnoxCYP39	NW_015368409.1	266839	277449	0.149155	1.56857	0.0950898	7.71763e-163	Tandem
	Dnox010294.1	DnoxCYP43	NW_015371321.1	14	1477	Dnox010293.1	DnoxCYP42	NW_015371321.1	7333	9282	0.0595386	0.161785	0.36801	0.00209609	Tandem
	Dnox010454.1	DnoxCYP45	NW_015368449.1	181027	183534	Dnox010459.1	DnoxCYP46	NW_015368449.1	191976	199643	0.64558	2.44085	0.26449	0	Tandem
	Dnox011010.1	DnoxCYP48	NW_015368628.1	233389	235911	Dnox011014.1	DnoxCYP49	NW_015368628.1	245268	253564	0.469363	2.9287	0.160263	0	Tandem
Rhopalosiphum padi	Rpad002406.1	RpadCYP4	scf7180000007818.1378846	359781	362594	Rpad002405.1	RpadCYP3	scf7180000007818.1378846	365859	370243	0.166072	0.683033	0.243139	1.66413e-40	Tandem
	Rpad002433.1	RpadCYP5	scf7180000007818.1378846	352762	355366	Rpad002406.1	RpadCYP4	scf7180000007818.1378846	359781	362594	0.984241	1.06517	0.924018	0.102688	Tandem
	Rpad007912.1	RpadCYP14	scf7180000008231.268763	3568	7247	Rpad007920.1	RpadCYP15	scf7180000008231.268763	13430	18805	0.944518	1.30719	0.722556	1.53785e-17	Tandem
	Rpad009816.1	RpadCYP22	scf7180000010542.311887	40894	44440	Rpad009814.1	RpadCYP21	scf7180000010542.311887	46291	50658	0.973953	1.12709	0.86413	0.00170584	Tandem
	Rpad013390.1	RpadCYP31	scf7180000008431.609806	2515	10577	Rpad013377.1	RpadCYP30	scf7180000008431.609806	14364	18036	0.963098	1.13281	0.850182	4.38428e-05	Tandem
	Rpad016963.1	RpadCYP36	scf7180000008163.830738	370396	376937	Rpad016972.1	RpadCYP37	scf7180000008163.830738	379352	389159	0.478514	1.37038	0.349185	1.74814e-59	Tandem
	Rpad016977.1	RpadCYP39	scf7180000008163.830738	358160	366703	Rpad016963.1	RpadCYP36	scf7180000008163.830738	370396	376937	0.149784	1.75999	0.0851049	6.06971e-182	Tandem
	Rpad016976.1	RpadCYP38	scf7180000008163.830738	335553	352744	Rpad016977.1	RpadCYP39	scf7180000008163.830738	358160	366703	1.01562	0.936737	1.08421	0.065691	Tandem
	Rpad020975.1	RpadCYP50	scf7180000008690.370244	214506	217003	Rpad020974.1	RpadCYP49	scf7180000008690.370244	220578	225664	0.94515	1.30878	0.722164	7.97009e-15	Tandem
	Rpad022474.1	RpadCYP54	scf7180000008285.625151	13175	20923	Rpad022471.1	RpadCYP53	scf7180000008285.625151	34343	45041	1.02319	0.903094	1.13298	0.00526582	Tandem
Schizaphis graminum	Sgrm003998.1	SgrmCYP10	QEWZ01001408.1	625185	628787	Sgrm004008.1	SgrmCYP11	QEWZ01001408.1	634860	646826	0.819528	1.60328	0.511158	2.60608e-38	Tandem
	Sgrm006927.1	SgrmCYP15	QEWZ01001422.1	443332	445801	Sgrm006917.1	SgrmCYP14	QEWZ01001422.1	449537	458547	0.96841	1.1837	0.818121	0.000249597	Tandem
	Sgrm006940.1	SgrmCYP18	QEWZ01001422.1	429256	433523	Sgrm006937.1	SgrmCYP17	QEWZ01001422.1	439631	443108	1.01069	0.960912	1.0518	0.424337	Tandem
	Sgrm013973.1	SgrmCYP31	QEWZ01000247.1	24491	27128	Sgrm013964.1	SgrmCYP28	QEWZ01000247.1	36556	40047	0.127042	0.277985	0.457009	1.0925e-08	Tandem
	Sgrm013967.1	SgrmCYP29	QEWZ01000247.1	370972	374489	Sgrm013972.1	SgrmCYP30	QEWZ01000247.1	379238	381821	1.00508	0.979702	1.0259	0.616081	Tandem
	Sgrm013972.1	SgrmCYP30	QEWZ01000247.1	379238	381821	Sgrm013978.1	SgrmCYP32	QEWZ01000247.1	387066	413529	0.993055	1.02685	0.967091	0.516346	Tandem
	Sgrm019623.1	SgrmCYP44	QEWZ01001642.1	988087	999017	Sgrm019609.1	SgrmCYP43	QEWZ01001642.1	1013222	1020529	0.958679	1.15839	0.827594	6.73566e-08	Tandem
	Smis007302.1	SmisCYP7	Lachesis_group2	25650982	25654678	Smis008123.1	SmisCYP12	Lachesis_group2	25638495	25641580	0.986081	1.06367	0.927054	0.131849	Tandem
	Smis007660.1	SmisCYP8	Lachesis_group2	25706258	25712698	Smis007954.1	SmisCYP9	Lachesis_group2	25715682	25718345	0.266598	0.83643	0.318733	2.07066e-35	Tandem

## Sheet: Table S6
Table S6. Synteny CYP450 gene pairs between different genomes of cereal crop aphids.
Species	transcript ID	Gene name	Scaffold name	Start	End	EnsemblPlants ID	Gene name	Scaffold name	Start position	End position
Schizaphis graminum&Sitobion avenae	Sgrm020988.1	SgrmCYP45	QEWZ01000244.1	410158	416938	g28802.t1	SaveCYP70	ptg000004l	20887571	20895196
	Sgrm013978.1	SgrmCYP32	QEWZ01000247.1	387066	413529	g21172.t1	SaveCYP48	ptg000009l	17220798	17229830
	Sgrm007212.1	SgrmCYP19	QEWZ01000258.1	178333	184089	g13911.t1	SaveCYP23	ptg000001l	8984143	8988002
	Sgrm007721.1	SgrmCYP20	QEWZ01000258.1	1406740	1411082	g21470.t1	SaveCYP50	ptg000009l	21067081	21071970
	Sgrm019088.1	SgrmCYP41	QEWZ01000312.1	130244	132990	g13967.t1	SaveCYP24	ptg000001l	9567397	9574243
	Sgrm019084.1	SgrmCYP40	QEWZ01000312.1	149750	170930	g13970.t1	SaveCYP25	ptg000001l	9592712	9599740
	Sgrm013436.1	SgrmCYP27	QEWZ01000604.1	1363422	1371465	g6063.t1	SaveCYP8	ptg000012l	7393983	7396833
	Sgrm011872.1	SgrmCYP24	QEWZ01001368.1	4036589	4057207	g13640.t1	SaveCYP21	ptg000001l	4385124	4392385
	Sgrm006225.1	SgrmCYP13	QEWZ01001373.1	871295	876852	g12245.t1	SaveCYP17	ptg000050l	7813287	7818744
	Sgrm025457.1	SgrmCYP51	QEWZ01001379.1	1063655	1080853	g30058.t1	SaveCYP72	ptg000008l	2656993	2674879
	Sgrm016186.1	SgrmCYP33	QEWZ01001386.1	1546743	1648735	g11838.t1	SaveCYP16	ptg000050l	183449	248749
	Sgrm005525.1	SgrmCYP12	QEWZ01001390.1	652453	654740	g12465.t1	SaveCYP20	ptg000036l	2207077	2212921
	Sgrm016745.1	SgrmCYP36	QEWZ01001400.1	2467444	2469140	g28541.t1	SaveCYP69	ptg000004l	16192220	16194213
	Sgrm016743.1	SgrmCYP35	QEWZ01001400.1	2739176	2746859	g28524.t1	SaveCYP68	ptg000004l	15876865	15897470
	Sgrm016868.1	SgrmCYP37	QEWZ01001400.1	546985	562622	g28855.t1	SaveCYP71	ptg000004l	21801652	21809859
	Sgrm003998.1	SgrmCYP10	QEWZ01001408.1	625185	628787	g16962.t1	SaveCYP35	ptg000017l	4584687	4587441
	Sgrm004008.1	SgrmCYP11	QEWZ01001408.1	634860	646826	g16960.t1	SaveCYP34	ptg000017l	4576446	4578988
	Sgrm000593.1	SgrmCYP4	QEWZ01001421.1	399149	401547	g12434.t1	SaveCYP18	ptg000036l	1392130	1393964
	Sgrm006932.1	SgrmCYP16	QEWZ01001422.1	396735	408478	g22028.t1	SaveCYP51	ptg000015l	7294354	7303114
	Sgrm006917.1	SgrmCYP14	QEWZ01001422.1	449537	458547	g22031.t1	SaveCYP54	ptg000015l	7331551	7345259
	Sgrm003307.1	SgrmCYP9	QEWZ01001428.1	160778	168913	g30614.t1	SaveCYP74	ptg000008l	13418367	13427237
	Sgrm012759.1	SgrmCYP25	QEWZ01001436.1	745678	748088	g25490.t1	SaveCYP63	ptg000002l	4629692	4636657
	Sgrm012776.1	SgrmCYP26	QEWZ01001436.1	758411	765518	g25489.t1	SaveCYP62	ptg000002l	4615125	4622582
	Sgrm016544.1	SgrmCYP34	QEWZ01001458.1	493678	502663	g5447.t1	SaveCYP6	ptg000023l	8717337	8727007
	Sgrm018153.1	SgrmCYP39	QEWZ01001497.1	1548287	1563116	g7437.t1	SaveCYP11	ptg000024l	14097471	14123021
	Sgrm019384.1	SgrmCYP42	QEWZ01001611.1	27262	31851	g17067.t1	SaveCYP36	ptg000028l	379813	382595
	Sgrm019623.1	SgrmCYP44	QEWZ01001642.1	988087	999017	g22240.t1	SaveCYP56	ptg000043l	2552791	2567228
	Sgrm019609.1	SgrmCYP43	QEWZ01001642.1	1013222	1020529	g22241.t1	SaveCYP57	ptg000043l	2583799	2595028
	Sgrm022423.1	SgrmCYP46	QEWZ01001839.1	464667	470019	g1422.t1	SaveCYP1	ptg000019l	15584124	15588760
	Sgrm011362.1	SgrmCYP23	QEWZ01001985.1	65879	84382	g5424.t1	SaveCYP5	ptg000023l	8304767	8324064
	Sgrm017199.1	SgrmCYP38	QEWZ01004109.1	1181118	1185915	g27831.t1	SaveCYP66	ptg000004l	1367767	1372161
	Sgrm009977.1	SgrmCYP21	QEWZ01007483.1	3456391	3464101	g26168.t1	SaveCYP64	ptg000002l	18547556	18551795
	Sgrm000227.1	SgrmCYP2	QEWZ01007733.1	308729	316068	g3815.t1	SaveCYP2	ptg000014l	287324	291402
Sitobion avenae&Rhopalosiphum padi	g13967.t1	SaveCYP24	ptg000001l	9567397	9574243	Rpad010959.1	RpadCYP24	scf7180000008184.493516	216203	218342
	g13970.t1	SaveCYP25	ptg000001l	9592712	9599740	Rpad010975.1	RpadCYP25	scf7180000008184.493516	231488	238133
	g13910.t1	SaveCYP22	ptg000001l	8978555	8982254	Rpad008361.1	RpadCYP17	scf7180000008579.298395	160520	165673
	g13911.t1	SaveCYP23	ptg000001l	8984143	8988002	Rpad008362.1	RpadCYP18	scf7180000008579.298395	141413	147655
	g13640.t1	SaveCYP21	ptg000001l	4385124	4392385	Rpad003689.1	RpadCYP7	scf7180000010745.802037	535849	554992
	g26168.t1	SaveCYP64	ptg000002l	18547556	18551795	Rpad009838.1	RpadCYP23	scf7180000007810.1152530	17758	24563
	g25489.t1	SaveCYP62	ptg000002l	4615125	4622582	Rpad006032.1	RpadCYP12	scf7180000007980.1009055	892690	899594
	g25490.t1	SaveCYP63	ptg000002l	4629692	4636657	Rpad005989.1	RpadCYP11	scf7180000007980.1009055	908090	924021
	g28855.t1	SaveCYP71	ptg000004l	21801652	21809859	Rpad008224.1	RpadCYP16	scf7180000008034.665402	599971	612236
	g28414.t1	SaveCYP67	ptg000004l	14190644	14192853	Rpad017540.1	RpadCYP40	scf7180000008071.320922	299330	303295
	g28541.t1	SaveCYP69	ptg000004l	16192220	16194213	Rpad004908.1	RpadCYP9	scf7180000008315.628327	387625	389452
	g27831.t1	SaveCYP66	ptg000004l	1367767	1372161	Rpad025308.1	RpadCYP57	scf7180000008666.297558	167844	187390
	g30058.t1	SaveCYP72	ptg000008l	2656993	2674879	Rpad012958.1	RpadCYP29	scf7180000008559.405389:F:4194:679710:F	249671	264167
	g30614.t1	SaveCYP74	ptg000008l	13418367	13427237	Rpad020073.1	RpadCYP47	scf7180000008605.372104	282954	288494
	g21172.t1	SaveCYP48	ptg000009l	17220798	17229830	Rpad002405.1	RpadCYP3	scf7180000007818.1378846	365859	370243
	g16141.t1	SaveCYP32	ptg000011l	10476461	10482515	Rpad019892.1	RpadCYP45	scf7180000007856.358502	121344	127315
	g16143.t1	SaveCYP33	ptg000011l	10489014	10496750	Rpad019896.1	RpadCYP46	scf7180000007856.358502	111163	117757
	g15804.t1	SaveCYP26	ptg000011l	4900574	4904193	Rpad000635.1	RpadCYP2	scf7180000008587.391014	120479	148862
	g6063.t1	SaveCYP8	ptg000012l	7393983	7396833	Rpad023145.1	RpadCYP55	scf7180000007865.1622787	1530285	1537946
	g3815.t1	SaveCYP2	ptg000014l	287324	291402	Rpad011851.1	RpadCYP28	scf7180000010765.288282	213846	221393
	g22028.t1	SaveCYP51	ptg000015l	7294354	7303114	Rpad016976.1	RpadCYP38	scf7180000008163.830738	335553	352744
	g22031.t1	SaveCYP54	ptg000015l	7331551	7345259	Rpad016972.1	RpadCYP37	scf7180000008163.830738	379352	389159
	g1422.t1	SaveCYP1	ptg000019l	15584124	15588760	Rpad023539.1	RpadCYP56	scf7180000008507.548383	265092	271940
	g5462.t1	SaveCYP7	ptg000023l	8873024	8879926	Rpad022424.1	RpadCYP52	scf7180000008009.544043:F:311:892708:F	636060	643021
	g5424.t1	SaveCYP5	ptg000023l	8304767	8324064	Rpad022316.1	RpadCYP51	scf7180000008212.689069:F:2457:1084142:F:537:1197486:F	686997	696955
	g17067.t1	SaveCYP36	ptg000028l	379813	382595	Rpad019483.1	RpadCYP44	scf7180000007976.1291485	659667	663959
	g12465.t1	SaveCYP20	ptg000036l	2207077	2212921	Rpad020975.1	RpadCYP50	scf7180000008690.370244	214506	217003
	g22240.t1	SaveCYP56	ptg000043l	2552791	2567228	Rpad022471.1	RpadCYP53	scf7180000008285.625151	34343	45041
	g22241.t1	SaveCYP57	ptg000043l	2583799	2595028	Rpad022474.1	RpadCYP54	scf7180000008285.625151	13175	20923
	g11838.t1	SaveCYP16	ptg000050l	183449	248749	Rpad009463.1	RpadCYP20	scf7180000007787.4088110	1755316	1795899
	g23236.t1	SaveCYP59	ptg000139l	13583919	13591973	Rpad007920.1	RpadCYP15	scf7180000008231.268763	13430	18805
	g23739.t1	SaveCYP60	ptg000139l	22749081	22757135	Rpad007920.1	RpadCYP15	scf7180000008231.268763	13430	18805
Rhopalosiphum padi&Rhopalosiphum maidis	Rpad009463.1	RpadCYP20	scf7180000007787.4088110	1755316	1795899	Rmai004201.1	RmaiCYP8	NC_040880.1	11038504	11092222
	Rpad009838.1	RpadCYP23	scf7180000007810.1152530	17758	24563	Rmai011408.1	RmaiCYP42	NC_040878.1	72191176	72199440
	Rpad002405.1	RpadCYP3	scf7180000007818.1378846	365859	370243	Rmai010638.1	RmaiCYP38	NC_040878.1	5594829	5617805
	Rpad007662.1	RpadCYP13	scf7180000007824.823710:F:8516:2700368:F	902425	905429	Rmai002812.1	RmaiCYP4	NC_040877.1	78555584	78560334
	Rpad019127.1	RpadCYP42	scf7180000007852.1896739	95296	99325	Rmai009197.1	RmaiCYP31	NC_040878.1	31772620	31781544
	Rpad019896.1	RpadCYP46	scf7180000007856.358502	111163	117757	Rmai011675.1	RmaiCYP46	NC_040878.1	49714724	49721263
	Rpad019892.1	RpadCYP45	scf7180000007856.358502	121344	127315	Rmai008546.1	RmaiCYP25	NC_040878.1	49724793	49730542
	Rpad023145.1	RpadCYP55	scf7180000007865.1622787	1530285	1537946	Rmai005083.1	RmaiCYP11	NC_040880.1	40679258	40682303
	Rpad002881.1	RpadCYP6	scf7180000007942.520803	516458	519832	Rmai010726.1	RmaiCYP39	NC_040878.1	30084210	30098891
	Rpad009070.1	RpadCYP19	scf7180000007944.473178	462629	466818	Rmai007016.1	RmaiCYP20	NC_040879.1	36013257	36017678
	Rpad019483.1	RpadCYP44	scf7180000007976.1291485	659667	663959	Rmai000251.1	RmaiCYP2	NC_040877.1	14609989	14613631
	Rpad005989.1	RpadCYP11	scf7180000007980.1009055	908090	924021	Rmai008648.1	RmaiCYP28	NC_040878.1	44756013	44775330
	Rpad022424.1	RpadCYP52	scf7180000008009.544043:F:311:892708:F	636060	643021	Rmai006290.1	RmaiCYP18	NC_040879.1	51046516	51053303
	Rpad008224.1	RpadCYP16	scf7180000008034.665402	599971	612236	Rmai011247.1	RmaiCYP41	NC_040878.1	39891740	39904027
	Rpad016976.1	RpadCYP38	scf7180000008163.830738	335553	352744	Rmai008272.1	RmaiCYP23	NC_040878.1	35852453	35860641
	Rpad016977.1	RpadCYP39	scf7180000008163.830738	358160	366703	Rmai008585.1	RmaiCYP26	NC_040878.1	35871536	35880175
	Rpad016972.1	RpadCYP37	scf7180000008163.830738	379352	389159	Rmai008753.1	RmaiCYP29	NC_040878.1	35884623	35902398
	Rpad010959.1	RpadCYP24	scf7180000008184.493516	216203	218342	Rmai000216.1	RmaiCYP1	NC_040877.1	14040400	14042931
	Rpad022316.1	RpadCYP51	scf7180000008212.689069:F:2457:1084142:F:537:1197486:F	686997	696955	Rmai005865.1	RmaiCYP16	NC_040879.1	47111362	47129402
	Rpad007912.1	RpadCYP14	scf7180000008231.268763	3568	7247	Rmai004629.1	RmaiCYP10	NC_040880.1	40762024	40765333
	Rpad011420.1	RpadCYP27	scf7180000008246.734030	680190	694482	Rmai000824.1	RmaiCYP3	NC_040877.1	66970888	66984870
	Rpad022474.1	RpadCYP54	scf7180000008285.625151	13175	20923	Rmai006717.1	RmaiCYP19	NC_040879.1	38200014	38206947
	Rpad022471.1	RpadCYP53	scf7180000008285.625151	34343	45041	Rmai007797.1	RmaiCYP22	NC_040879.1	38221894	38232788
	Rpad004908.1	RpadCYP9	scf7180000008315.628327	387625	389452	Rmai011426.1	RmaiCYP43	NC_040878.1	38108799	38110938
	Rpad013390.1	RpadCYP31	scf7180000008431.609806	2515	10577	Rmai009354.1	RmaiCYP32	NC_040878.1	19489065	19521245
	Rpad013377.1	RpadCYP30	scf7180000008431.609806	14364	18036	Rmai010276.1	RmaiCYP36	NC_040878.1	19481409	19484855
	Rpad023539.1	RpadCYP56	scf7180000008507.548383	265092	271940	Rmai006146.1	RmaiCYP17	NC_040879.1	65600823	65606269
	Rpad012958.1	RpadCYP29	scf7180000008559.405389:F:4194:679710:F	249671	264167	Rmai003746.1	RmaiCYP6	NC_040880.1	36749922	36765199
	Rpad020734.1	RpadCYP48	scf7180000008563.501240	365058	368207	Rmai008889.1	RmaiCYP30	NC_040878.1	50971721	50974606
	Rpad008362.1	RpadCYP18	scf7180000008579.298395	141413	147655	Rmai005111.1	RmaiCYP12	NC_040880.1	37918014	37930239
	Rpad000635.1	RpadCYP2	scf7180000008587.391014	120479	148862	Rmai011574.1	RmaiCYP45	NC_040878.1	88565450	88570107
	Rpad020073.1	RpadCYP47	scf7180000008605.372104	282954	288494	Rmai005323.1	RmaiCYP13	NC_040880.1	13695717	13701378
	Rpad003689.1	RpadCYP7	scf7180000010745.802037	535849	554992	Rmai003847.1	RmaiCYP7	NC_040880.1	28482439	28495733
	Rpad011851.1	RpadCYP28	scf7180000010765.288282	213846	221393	Rmai007636.1	RmaiCYP21	NC_040879.1	44443714	44450850
Rhopalosiphum maidis&Diuraphis noxia	Rmai000824.1	RmaiCYP3	NC_040877.1	66970888	66984870	Dnox007202.1	DnoxCYP24	NW_015368244.1	179782	192271
	Rmai000251.1	RmaiCYP2	NC_040877.1	14609989	14613631	Dnox001493.1	DnoxCYP6	NW_015368353.1	401929	408004
	Rmai000216.1	RmaiCYP1	NC_040877.1	14040400	14042931	Dnox010454.1	DnoxCYP45	NW_015368449.1	181027	183534
	Rmai010638.1	RmaiCYP38	NC_040878.1	5594829	5617805	Dnox007883.1	DnoxCYP28	NW_015368278.1	435293	437760
	Rmai011574.1	RmaiCYP45	NC_040878.1	88565450	88570107	Dnox005792.1	DnoxCYP19	NW_015368280.1	238382	242186
	Rmai011675.1	RmaiCYP46	NC_040878.1	49714724	49721263	Dnox002874.1	DnoxCYP8	NW_015368308.1	264291	272388
	Rmai008546.1	RmaiCYP25	NC_040878.1	49724793	49730542	Dnox002893.1	DnoxCYP9	NW_015368308.1	248345	257594
	Rmai009615.1	RmaiCYP34	NC_040878.1	27454489	27460213	Dnox003437.1	DnoxCYP10	NW_015368360.1	576780	582754
	Rmai010276.1	RmaiCYP36	NC_040878.1	19481409	19484855	Dnox007538.1	DnoxCYP26	NW_015368400.1	306196	310177
	Rmai009354.1	RmaiCYP32	NC_040878.1	19489065	19521245	Dnox007519.1	DnoxCYP25	NW_015368400.1	264095	301135
	Rmai009197.1	RmaiCYP31	NC_040878.1	31772620	31781544	Dnox008043.1	DnoxCYP32	NW_015368405.1	457727	480140
	Rmai008272.1	RmaiCYP23	NC_040878.1	35852453	35860641	Dnox008352.1	DnoxCYP37	NW_015368409.1	241302	249666
	Rmai008753.1	RmaiCYP29	NC_040878.1	35884623	35902398	Dnox008365.1	DnoxCYP39	NW_015368409.1	266839	277449
	Rmai011503.1	RmaiCYP44	NC_040878.1	42517932	42521723	Dnox008076.1	DnoxCYP36	NW_015368594.1	339072	343728
	Rmai006717.1	RmaiCYP19	NC_040879.1	38200014	38206947	Dnox005073.1	DnoxCYP17	NW_015368312.1	172766	182206
	Rmai007797.1	RmaiCYP22	NC_040879.1	38221894	38232788	Dnox005068.1	DnoxCYP16	NW_015368312.1	186158	228328
	Rmai005865.1	RmaiCYP16	NC_040879.1	47111362	47129402	Dnox007829.1	DnoxCYP27	NW_015368598.1	304899	313024
	Rmai004551.1	RmaiCYP9	NC_040880.1	52000045	52004208	Dnox004593.1	DnoxCYP14	NW_015368299.1	443695	454444
	Rmai005323.1	RmaiCYP13	NC_040880.1	13695717	13701378	Dnox012139.1	DnoxCYP53	NW_015368301.1	420079	429155
	Rmai005083.1	RmaiCYP11	NC_040880.1	40679258	40682303	Dnox012070.1	DnoxCYP52	NW_015368362.1	146047	150445
	Rmai003847.1	RmaiCYP7	NC_040880.1	28482439	28495733	Dnox009496.1	DnoxCYP41	NW_015368399.1	414134	432845
	Rmai003746.1	RmaiCYP6	NC_040880.1	36749922	36765199	Dnox010747.1	DnoxCYP47	NW_015368461.1	93147	109843
Diuraphis noxia&Schizaphis graminum	Dnox008365.1	DnoxCYP39	NW_015368409.1	266839	277449	Smis013654.1	SmisCYP17	Lachesis_group0	62168904	62201309
	Dnox008044.1	DnoxCYP33	NW_015368405.1	432147	437187	Smis009758.1	SmisCYP16	Lachesis_group1	16074902	16103652
	Dnox007883.1	DnoxCYP28	NW_015368278.1	435293	437760	Smis007660.1	SmisCYP8	Lachesis_group2	25706258	25712698
	Dnox004593.1	DnoxCYP14	NW_015368299.1	443695	454444	Smis008267.1	SmisCYP13	Lachesis_group2	35757880	35763413
	Dnox007202.1	DnoxCYP24	NW_015368244.1	179782	192271	Smis000728.1	SmisCYP3	Lachesis_group8	20269969	20279148
	Dnox001493.1	DnoxCYP6	NW_015368353.1	401929	408004	Smis001078.1	SmisCYP5	Lachesis_group8	386937	392204

## Sheet: Table S7
Table S7. The expression profiles of Rhopalosiphum padi at different developmental stage(ME:mature embryo,1st:1st instar).
Gene ID	transcript ID	ME1	ME2	ME3	1st_1	1st_2	1st_3
Rpad000001	Rpad000001.1	0	0	0	0.092242	0	0
Rpad000002	Rpad000002.1	0	0	0	0	0	0
Rpad000003	Rpad000003.1	0	0.052093	0	0.233655	0	0
Rpad000004	Rpad000004.1	0	0	0	0	0	0
Rpad000005	Rpad000005.1	7.06409	7.38348	6.13854	12.7665	12.0281	13.7853
Rpad000006	Rpad000006.1	0.038951	0	0	0	0.06634	0
Rpad000007	Rpad000007.1	0	0.014037	0.010116	0.01444	0.005689	0.006964
Rpad000008	Rpad000008.1	32.3846	35.0272	32.695	40.1629	38.3267	40.5781
Rpad000009	Rpad000009.1	0.12332	0.053599	0	0.002061	0.111851	0.046893
Rpad000010	Rpad000010.1	0	0	0	0	0	0
Rpad000011	Rpad000011.1	0.041092	0.059728	0.118724	0.165864	0.059298	0.082747
Rpad000012	Rpad000012.1	0	0	0	0	0	0
Rpad000013	Rpad000013.1	0	0	0	0	0	0
Rpad000014	Rpad000014.1	0	0	0	0	0	0
Rpad000015	Rpad000015.1	0	0	0	0	0	0
Rpad000016	Rpad000016.1	57.4221	55.5683	55.404	78.5221	80.6106	80.8584
Rpad000017	Rpad000017.1	0.004061	0.046642	0.408207	0.442635	0.471278	0.19352
Rpad000018	Rpad000018.1	0.259614	0.638395	0.625241	1.20316	0.299366	1.13115
Rpad000019	Rpad000019.1	0.004342	0.007529	0.012507	0.094553	0.065977	0.038085
Rpad000020	Rpad000020.1	0	0	0	0	0	0
Rpad000021	Rpad000021.1	0.004404	0	0	0.038354	0	0
Rpad000022	Rpad000022.1	0	0	0	0	0	0
Rpad000023	Rpad000023.1	51.0499	47.9413	46.1282	47.7454	47.204	36.8961
Rpad000024	Rpad000024.1	0.010568	0.051341	0.132586	0.071859	0	0
Rpad000025	Rpad000025.1	0.82129	0.778819	1.11873	1.45757	0.985565	1.8228
Rpad000026	Rpad000026.1	0	0	0	0	0	0
Rpad000027	Rpad000027.1	0	0	0	0	0	0
Rpad000028	Rpad000028.1	0	0	0	0	0	0
Rpad000029	Rpad000029.1	0	0	0	0	0.046996	0.015186
Rpad000030	Rpad000030.1	0	0	0	0	0	0
Rpad000031	Rpad000031.1	0	0	0.022881	0	0.017201	0
Rpad000032	Rpad000032.1	0.276855	0.096064	0.215888	0.398321	0.149132	0.151273
Rpad000033	Rpad000033.1	0.061202	0	0	0.033021	0.003082	0.069508
Rpad000034	Rpad000034.1	0	0	0	0	0	0
Rpad000035	Rpad000035.1	0.012162	0.207578	0.116956	0.241206	0.140306	0.372881
Rpad000036	Rpad000036.1	31.4272	29.0381	32.527	31.8151	29.0619	29.7916
Rpad000037	Rpad000037.1	0.137609	0.34446	0.212799	0.245187	0.086296	0.272036
Rpad000038	Rpad000038.1	0	0	0	0	0	0
Rpad000039	Rpad000039.1	2.35327	2.36456	1.85	4.73088	4.59026	4.71305
Rpad000040	Rpad000040.1	29.6705	30.9399	28.1178	28.0402	24.5912	28.8549
Rpad000041	Rpad000041.1	0.166716	0	0.034606	0.230304	0.131178	0.187475
Rpad000042	Rpad000042.1	0	0.04952	0.043245	0	0.201229	0.21517
Rpad000043	Rpad000043.1	0.051886	0	0	0.038216	0.044224	0.098317
Rpad000044	Rpad000044.1	0	0	0	0	0	0
Rpad000045	Rpad000045.1	0	0	0	0	0	0
Rpad000046	Rpad000046.1	0.034823	0.040061	0.006355	0.052848	0.048066	0.012027
Rpad000047	Rpad000047.1	0	0	0	0	0.013662	0
Rpad000048	Rpad000048.1	0.059526	0.029904	0.026022	0.024565	0.031275	0.033651
Rpad000049	Rpad000049.1	0	0	0.015701	0	0	0
Rpad000050	Rpad000050.1	24.3577	23.3066	27.2605	26.9275	23.4634	25.2231
Rpad000051	Rpad000051.1	0.01696	0	0.008329	0	0	0
Rpad000052	Rpad000052.1	0	0	0	0	0	0
Rpad000053	Rpad000053.1	0	0.013955	0	0.024716	0.028514	0.029549
Rpad000054	Rpad000054.1	0.05149	0	0	0.044523	0	0
Rpad000055	Rpad000055.1	3.15585	3.20634	4.06819	3.85638	4.43446	4.36606
Rpad000056	Rpad000056.1	0	0.063319	0	0	0	0.018821
Rpad000057	Rpad000057.1	9.70516	8.99221	7.90675	6.91373	6.08436	7.26283
Rpad000058	Rpad000058.1	0	0	0	0	0	0
Rpad000059	Rpad000059.1	0.215199	0.410886	0.534497	0.530696	0.428416	0.361352
Rpad000060	Rpad000060.1	15.7764	13.6308	16.6144	19.5943	23.4617	23.7531
Rpad000061	Rpad000061.1	0	0	0	0.03262	0	0
Rpad000062	Rpad000062.1	0	0	0.078421	0	0	0
Rpad000063	Rpad000063.1	0.057895	0.250546	0.036646	0.341222	0	0
Rpad000064	Rpad000064.1	0.001014	0.118172	0.070862	0.012213	0.068192	0.001076
Rpad000065	Rpad000065.1	0	0	0	0	0	0
Rpad000066	Rpad000066.1	0.126029	0.106176	0	0	0.195047	0
Rpad000067	Rpad000067.1	0.146289	0.159428	0.193191	0.289832	0.268212	0.295514
Rpad000068	Rpad000068.1	0	0.01297	0.100007	0.028598	0	0.000654
Rpad000069	Rpad000069.1	0	0.010997	0	0.026754	0	0.006314
Rpad000070	Rpad000070.1	0	0.011689	0	0	0	0
Rpad000071	Rpad000071.1	0	0	0	0	0	0
Rpad000072	Rpad000072.1	0	0	0	0	0	0
Rpad000073	Rpad000073.1	0.002938	0.031567	0	0.032438	0.03401	0.040773
Rpad000074	Rpad000074.1	2.02232	2.33407	2.00341	4.79706	2.56782	4.75769
Rpad000075	Rpad000075.1	13.9707	15.7412	12.574	12.5046	12.4809	12.2019
Rpad000076	Rpad000076.1	0	0.027501	0	0	0	0
Rpad000077	Rpad000077.1	0.004403	0.008954	0.01152	0.030644	0.008919	0.009099
Rpad000078	Rpad000078.1	29.6231	31.1008	29.6943	23.4426	22.3323	25.1175
Rpad000079	Rpad000079.1	6.46176	7.6568	8.7807	6.883	7.6346	7.23447
Rpad000080	Rpad000080.1	98.5961	88.3783	107.573	177.471	165.594	151.791
Rpad000081	Rpad000081.1	0.660868	2.02131	0.846904	3.07234	0.986531	0.525735
Rpad000082	Rpad000082.1	0	0	0	0	0	0
Rpad000083	Rpad000083.1	0	0	0	0	0	0
Rpad000084	Rpad000084.1	0	0	0.003052	0.002656	0.002412	0.00234
Rpad000085	Rpad000085.1	0	0	0	0	0.003055	0.038131
Rpad000086	Rpad000086.1	0	0.003165	0	0.022726	0.003829	0.017841
Rpad000087	Rpad000087.1	0	0	0.008034	0	0.024846	0.016967
Rpad000088	Rpad000088.1	0.063538	0	0	0	0.015439	0
Rpad000089	Rpad000089.1	0.003695	0.108052	0.052476	0.055844	0.307199	0.187509
Rpad000090	Rpad000090.1	1.34445	1.11987	0.465041	0.880294	0.535033	0.170742
Rpad000091	Rpad000091.1	3.78652	3.58624	3.39067	1.42979	2.16168	1.92507
Rpad000092	Rpad000092.1	89.9355	87.2252	106.346	2.79696	1.11493	4.81289
Rpad000093	Rpad000093.1	0.464711	0.640901	0.985734	0.511005	0.84666	0.635628
Rpad000094	Rpad000094.1	28.8245	29.3592	28.4329	31.8633	42.1803	30.3281
Rpad000095	Rpad000095.1	0	0	0	0	0	0
Rpad000096	Rpad000096.1	1.97635	2.18116	2.48834	3.40224	3.27123	3.53451
Rpad000097	Rpad000097.1	1.02792	1.60426	1.85116	3.55097	4.09251	4.00829
Rpad000098	Rpad000098.1	0.09322	0	0	0	0	0
Rpad000099	Rpad000099.1	0	0	0	0.003172	0.004862	0
Rpad000100	Rpad000100.1	0	0	0	0	0	0
Rpad000101	Rpad000101.1	14.3163	10.315	11.3471	25.8714	18.5584	36.1613
Rpad000102	Rpad000102.1	31.8284	30.1338	31.8763	47.9438	48.1691	46.3474
Rpad000103	Rpad000103.1	624.036	442.163	654.527	127.378	69.2575	234.234
Rpad000104	Rpad000104.1	0	0.006104	0	0.001207	0.011995	0
Rpad000105	Rpad000105.1	38.4887	34.5454	48.4765	73.5134	76.1639	77.4107
Rpad000106	Rpad000106.1	0.148898	0.280882	0.154516	0.258276	0.068297	0.411566
Rpad000107	Rpad000107.1	7.40879	7.92016	6.2101	0.507291	0.665612	0.732585
Rpad000108	Rpad000108.1	2.05776	2.47819	2.34184	1.39118	1.67928	1.70362
Rpad000109	Rpad000109.1	0.02626	0.011994	0.035193	0	0	0
Rpad000110	Rpad000110.1	0.184584	0.030498	0.358329	0.387122	0.55595	0.341685
Rpad000111	Rpad000111.1	0.122652	0.043358	0.223192	0.05867	0.385441	0.331177
Rpad000112	Rpad000112.1	0.144407	0.16317	0.138108	0.445841	0.258132	0.281528
Rpad000113	Rpad000113.1	0.081841	0.098148	0.048804	0.229224	0.224793	0.200627
Rpad000114	Rpad000114.1	0	0.011301	0.020704	0	0	0
Rpad000115	Rpad000115.1	0	0	0	0	0	0
Rpad000116	Rpad000116.1	4.13313	4.67957	6.03721	10.109	11.6269	11.9299
Rpad000117	Rpad000117.1	2.01329	2.40767	2.63584	3.7853	3.99161	4.20455
Rpad000118	Rpad000118.1	1.12974	1.85898	1.91553	3.31302	3.30168	2.97156
Rpad000119	Rpad000119.1	5.79983	4.43855	4.73768	6.28562	4.82641	6.1958
Rpad000120	Rpad000120.1	10.9862	9.28743	10.81	9.55598	10.4744	10.0958
Rpad000121	Rpad000121.1	1.00592	1.57732	1.52595	2.06814	1.79246	2.01634
Rpad000122	Rpad000122.1	0.443993	0.355001	0.519473	0.212942	0.327746	0.449366
Rpad000123	Rpad000123.1	0.357852	0.366347	0.16271	0.391288	0.426958	0.297149
Rpad000124	Rpad000124.1	73.881	81.6693	97.3946	52.3041	58.9318	51.9039
Rpad000125	Rpad000125.1	0.036172	0.010046	0	0.107259	0.181583	0.098264
Rpad000126	Rpad000126.1	2.77379	3.14065	3.18285	3.47331	2.49372	3.08503
Rpad000127	Rpad000127.1	0	0.034526	0.033411	0.042848	0.055744	0.104424
Rpad000128	Rpad000128.1	0.496389	1.11189	1.13592	0.95537	0.966648	0.640792
Rpad000129	Rpad000129.1	3.5492	4.11564	4.60885	5.32603	6.24897	5.60992
Rpad000130	Rpad000130.1	39.2409	40.545	52.288	26.6927	26.5951	24.7631
Rpad000131	Rpad000131.1	14.6802	16.2368	13.863	2.79578	4.17334	3.81388
Rpad000132	Rpad000132.1	35.7849	35.3957	36.4575	55.6824	60.5926	63.5753
Rpad000133	Rpad000133.1	0.055736	0.034225	0.057344	0.086121	0.032856	0.067767
Rpad000134	Rpad000134.1	0.326907	0.597526	0.418534	1.91487	1.599	1.51029
Rpad000135	Rpad000135.1	2.89582	3.88215	4.09019	5.74419	5.94723	6.54608
Rpad000136	Rpad000136.1	0	0.06069	0.273955	0.039865	0	0.032893
Rpad000137	Rpad000137.1	62.4411	62.4662	64.8424	37.6696	36.512	34.8619
Rpad000138	Rpad000138.1	3.84311	4.10665	3.84795	3.84722	4.31438	4.79094
Rpad000139	Rpad000139.1	0.046738	0.023161	0.005743	0.228757	0.019508	0.020054
Rpad000140	Rpad000140.1	0.056737	0.027405	0.066576	0.158762	0.133233	0.137531
Rpad000141	Rpad000141.1	0	0.0093	0.064528	0.021582	0.049546	1e-05
Rpad000142	Rpad000142.1	13.214	12.1722	15.0922	14.2325	16.87	14.2258
Rpad000143	Rpad000143.1	0	0	0	0	0	0
Rpad000144	Rpad000144.1	0	0	0	0	0	0.182399
Rpad000145	Rpad000145.1	20.2629	28.2747	23.1704	0.194082	0.890665	0.215066
Rpad000146	Rpad000146.1	0	0	0.005919	0.022968	0	0.169717
Rpad000147	Rpad000147.1	0.271099	0.660128	0.71724	1.19582	1.12405	1.15775
Rpad000148	Rpad000148.1	0.889632	0.748653	0.64109	0.491139	0.671353	0.707601
Rpad000149	Rpad000149.1	0.034205	0	0.051216	0.054489	0.004142	0.021852
Rpad000150	Rpad000150.1	0.14907	0.206432	0.104492	0.290684	0.211685	0
Rpad000151	Rpad000151.1	0.637996	0.745728	0.779402	1.66865	1.49949	1.6084
Rpad000152	Rpad000152.1	91.373	78.5225	97.8514	175.652	171.547	177.853
Rpad000153	Rpad000153.1	0.067109	0.21165	0.163664	0.25797	0.033728	0.044432
Rpad000154	Rpad000154.1	1.51488	2.62353	2.79962	6.45882	4.79923	5.2085
Rpad000155	Rpad000155.1	0	0	0	0	0	0
Rpad000156	Rpad000156.1	1.62669	2.2459	2.03528	2.31653	2.48751	2.29108
Rpad000157	Rpad000157.1	11.0327	12.5223	13.6128	5.30478	4.88519	5.08836
Rpad000158	Rpad000158.1	0.487309	0.428316	0.295925	1.81213	1.85839	1.57162
Rpad000159	Rpad000159.1	2.52601	2.50124	3.20937	4.11016	4.21171	4.09533
Rpad000160	Rpad000160.1	0.479924	0.543116	0.745937	0.499673	0.815604	0.648942
Rpad000161	Rpad000161.1	0	0	0	0	0	0
Rpad000162	Rpad000162.1	53.9941	46.1343	41.4951	86.1839	80.7706	85.4716
Rpad000163	Rpad000163.1	0	0	0	0	0	0
Rpad000164	Rpad000164.1	6.66476	6.38244	6.49977	6.25682	6.79012	7.43091
Rpad000165	Rpad000165.1	2.67018	3.15328	4.15332	4.99705	5.04418	5.20657
Rpad000166	Rpad000166.1	0	0	0	0	0	0
Rpad000167	Rpad000167.1	3.62473	2.12629	4.12146	4.3189	8.78936	3.89133
Rpad000168	Rpad000168.1	0	0	0	0.079021	0.130659	0.046072
Rpad000169	Rpad000169.1	12.5743	7.44102	9.2335	50.6455	49.995	64.4235
Rpad000170	Rpad000170.1	0	0	0	0	0	0
Rpad000171	Rpad000171.1	0	0	0	0	0	0
Rpad000172	Rpad000172.1	0.152682	0.259972	0.292719	0.264869	0.392704	0.315227
Rpad000173	Rpad000173.1	0	0	0	0	0	0
Rpad000174	Rpad000174.1	0	0.034663	0.026619	0.027294	0.070076	0.089933
Rpad000175	Rpad000175.1	1.46024	2.19657	2.21138	3.03123	3.98082	3.401
Rpad000176	Rpad000176.1	0.281719	0.275042	0.441514	0.745868	0.77049	1.0155
Rpad000177	Rpad000177.1	0	0	0	0	0	0
Rpad000178	Rpad000178.1	2.552	3.27885	2.92306	4.28814	5.09078	4.92069
Rpad000179	Rpad000179.1	0	0	0	0	0	0
Rpad000180	Rpad000180.1	0.880884	1.29364	0.976563	1.4915	1.75131	2.10722
Rpad000181	Rpad000181.1	0	0	0	0	0	0
Rpad000182	Rpad000182.1	0	0.017487	0.066293	0	0	0
Rpad000183	Rpad000183.1	0	0	0	0	0	0
Rpad000184	Rpad000184.1	652.37	411.325	1081	889.477	1155.3	831.498
Rpad000185	Rpad000185.1	244.602	129.178	323.284	220.471	306.404	182.304
Rpad000186	Rpad000186.1	0.001803	0.004807	0.004	0	6.5e-05	0.012824
Rpad000187	Rpad000187.1	368.736	211.185	610.606	349.54	511.004	307.136
Rpad000188	Rpad000188.1	499.539	381.727	1118.89	604.283	797.207	541.697
Rpad000189	Rpad000189.1	0	0	0	0	0	0.037223
Rpad000190	Rpad000190.1	0.000248	0.002897	0.006637	0.000201	0	0.00567
Rpad000191	Rpad000191.1	1.08006	0.645555	1.62618	0.951815	1.67241	0.823297
Rpad000192	Rpad000192.1	0	0.01115	0	0	0	0
Rpad000193	Rpad000193.1	761.513	453.415	1139.04	781.766	1052.07	624.787
Rpad000194	Rpad000194.1	0.038463	0.010224	0.118676	0	0.036027	0.045197
Rpad000195	Rpad000195.1	713.213	590.939	1612.3	862.563	1182.93	785.885
Rpad000196	Rpad000196.1	421.325	327.865	907.817	509.384	670.213	447.24
Rpad000197	Rpad000197.1	250.839	144.867	366.068	237.51	318.495	192.02
Rpad000198	Rpad000198.1	409.903	238.37	584.37	393.49	523.404	323.88
Rpad000199	Rpad000199.1	159.564	90.2548	247.941	145.319	197.255	112.317
Rpad000200	Rpad000200.1	265.42	149.014	388.674	252.673	347.734	205.558
Rpad000201	Rpad000201.1	842.859	667.646	1836.36	999.043	1372.82	931.159
Rpad000202	Rpad000202.1	0.762868	0.434378	1.05543	0.708928	1.24097	0.641903
Rpad000203	Rpad000203.1	72.3282	67.7853	105.103	256.912	295.699	285.468
Rpad000204	Rpad000204.1	1.61715	1.47256	2.14246	1.71946	2.82818	1.80263
Rpad000205	Rpad000205.1	3.46547	3.77834	3.48033	2.92021	3.33486	3.51794
Rpad000206	Rpad000206.1	67.2407	80.4621	74.2615	0.087785	0.220077	0.006107
Rpad000207	Rpad000207.1	0.012295	0	0.008598	0.033359	0.000873	0
Rpad000208	Rpad000208.1	42.3017	39.2008	46.216	44.2197	43.4901	47.3757
Rpad000209	Rpad000209.1	2.54615	3.13082	2.78816	2.23565	2.50277	2.79048
Rpad000210	Rpad000210.1	0.488088	0.785404	0.946294	1.05154	0.80534	0.996804
Rpad000211	Rpad000211.1	31.9747	41.3718	26.6958	10.8298	10.5422	10.1382
Rpad000212	Rpad000212.1	1.16975	0.978307	1.13983	4.56974	2.86133	4.48527
Rpad000213	Rpad000213.1	0	0	0	0	0	0
Rpad000214	Rpad000214.1	1.25166	1.78467	1.2409	0.925007	1.10286	1.02585
Rpad000215	Rpad000215.1	1.00773	0.828797	0.529896	0.846001	0.467012	0.70924
Rpad000216	Rpad000216.1	0	8.3e-05	0	0.06788	0.009872	0
Rpad000217	Rpad000217.1	4.39466	3.96624	3.28399	2.18935	1.44901	2.13953
Rpad000218	Rpad000218.1	0.153493	0.152591	0.027176	0	0.023279	0.123627
Rpad000219	Rpad000219.1	7.00177	7.23322	7.4409	6.58589	6.55699	7.3443
Rpad000220	Rpad000220.1	2.62234	2.75407	3.39439	3.31874	3.78093	3.59378
Rpad000221	Rpad000221.1	0.00025	0.037058	0	0.05352	0.034399	0.046095
Rpad000222	Rpad000222.1	15.9029	20.0177	19.3195	0.229766	0.523475	0.091762
Rpad000223	Rpad000223.1	6.86419	9.49664	7.78995	3.06346	3.3085	2.39701
Rpad000224	Rpad000224.1	0.271303	0.349896	0.383979	0.573877	0.483443	0.519722
Rpad000225	Rpad000225.1	2.74082	2.58934	3.13577	3.09083	2.86109	3.56383
Rpad000226	Rpad000226.1	0	0	0	0	0	0
Rpad000227	Rpad000227.1	6.38441	5.27404	5.31011	3.69991	3.0239	2.93201
Rpad000228	Rpad000228.1	0	0.031088	0	0.055789	0	0
Rpad000229	Rpad000229.1	6.26976	5.80864	6.78333	5.96041	6.14168	6.6797
Rpad000230	Rpad000230.1	1.70167	2.32452	2.80964	1.78333	2.53055	1.65324
Rpad000231	Rpad000231.1	0	0.046693	0.015721	0	0	0.005386
Rpad000232	Rpad000232.1	0	0	0	0	0	0
Rpad000233	Rpad000233.1	0	0	0	0	0	0
Rpad000234	Rpad000234.1	0.703681	0.767971	1.03977	1.54274	1.66984	1.4965
Rpad000235	Rpad000235.1	6.61235	6.80572	7.01797	6.89352	7.03397	7.74135
Rpad000236	Rpad000236.1	0	0	0	0	0	0
Rpad000237	Rpad000237.1	0	0	0	0	0	0
Rpad000238	Rpad000238.1	0	0.217717	0	0	0	0
Rpad000239	Rpad000239.1	0.002426	0.032252	0.029006	0.005846	0.013901	0.009014
Rpad000240	Rpad000240.1	32.5568	33.1118	31.3892	44.9091	48.1681	44.7794
Rpad000241	Rpad000241.1	0	0	0	0.057329	0	0
Rpad000242	Rpad000242.1	2.90977	3.16235	3.45389	3.78204	3.78613	3.81635
Rpad000243	Rpad000243.1	1.12101	1.05063	1.28302	1.61098	1.61035	1.76172
Rpad000244	Rpad000244.1	10.3067	11.125	9.92103	18.8301	19.2397	19.6282
Rpad000245	Rpad000245.1	0.022646	0	0.088437	0.023917	0	0
Rpad000246	Rpad000246.1	0.032401	0.057369	0.033511	0	0.121976	0.039212
Rpad000247	Rpad000247.1	20.7693	23.742	21.0522	33.5905	37.8045	35.2014
Rpad000248	Rpad000248.1	0	0	0	0	0	0
Rpad000249	Rpad000249.1	0	0	0	0	0	0
Rpad000250	Rpad000250.1	0.12392	0.122663	0.110235	0.112646	0.026752	0
Rpad000251	Rpad000251.1	0.490991	1.16576	0.808703	1.39822	1.4396	1.43639
Rpad000252	Rpad000252.1	0.654927	0.865642	0.719818	0.678714	0.735015	0.541747
Rpad000253	Rpad000253.1	1.16972	1.20932	1.91064	1.16599	1.79074	1.20843
Rpad000254	Rpad000254.1	4.36076	6.06222	4.3753	5.10385	5.98316	5.41701
Rpad000255	Rpad000255.1	3.61503	4.18093	4.44537	5.95805	5.94128	6.67127
Rpad000256	Rpad000256.1	24.5437	25.7866	24.9414	42.8086	41.3717	41.515
Rpad000257	Rpad000257.1	0	0	0	0	0	0
Rpad000258	Rpad000258.1	0.186341	0	0	0	0	0
Rpad000259	Rpad000259.1	0	0	0	0	0	0
Rpad000260	Rpad000260.1	2766.31	2414.64	2606.6	2968.41	2671.2	2670.23
Rpad000261	Rpad000261.1	0	0	0	0	0	0.02499
Rpad000262	Rpad000262.1	10.8267	8.38527	12.9789	15.9557	14.6971	11.9677
Rpad000263	Rpad000263.1	1.0681	0.987127	1.19143	0.749583	0.444079	0.520902
Rpad000264	Rpad000264.1	13.1848	14.047	16.4425	21.4815	20.814	22.3669
Rpad000265	Rpad000265.1	2.82168	3.0309	2.50615	1.47004	1.36986	2.12565
Rpad000266	Rpad000266.1	0	0	0	0	0.205893	0
Rpad000267	Rpad000267.1	0	0	0	0	0	0
Rpad000268	Rpad000268.1	0	0	0	0	0	0
Rpad000269	Rpad000269.1	14.7946	15.5491	6.73097	13.0129	11.123	11.4327
Rpad000270	Rpad000270.1	0.000284	0.001876	0.001617	0.002795	0.001138	0.002193
Rpad000271	Rpad000271.1	3.3556	3.07134	3.48447	3.81972	3.23972	3.30721
Rpad000272	Rpad000272.1	0	0	0	0	0	0
Rpad000273	Rpad000273.1	0	0	0	0	0	0.003547
Rpad000274	Rpad000274.1	0	0	0	0	0	0
Rpad000275	Rpad000275.1	6.67888	6.59953	6.8221	3.67396	4.04342	3.99788
Rpad000276	Rpad000276.1	0	0	0	0	0	0
Rpad000277	Rpad000277.1	124.923	124.929	116.119	131.15	120.046	116.417
Rpad000278	Rpad000278.1	0.804476	1.02274	0.664211	9.49895	7.02651	9.60401
Rpad000279	Rpad000279.1	3.22271	3.56326	4.38538	7.40775	7.05857	8.44912
Rpad000280	Rpad000280.1	70.2075	70.776	68.4297	77.3541	68.8852	76.7122
Rpad000281	Rpad000281.1	5.93695	8.55606	6.67013	4.75273	4.97115	4.49337
Rpad000282	Rpad000282.1	3.97246	5.03095	6.13816	5.66817	5.62111	5.77325
Rpad000283	Rpad000283.1	1.09532	1.83291	1.88318	1.82803	1.36981	1.09579
Rpad000284	Rpad000284.1	7.30993	9.37948	9.45105	8.25338	8.59867	6.88718
Rpad000285	Rpad000285.1	0.965791	1.52658	1.31593	2.06543	2.38687	2.20549
Rpad000286	Rpad000286.1	0	0	0	0	0	0
Rpad000287	Rpad000287.1	0.039885	0.016518	0.009177	0.068707	0.045656	0.128538
Rpad000288	Rpad000288.1	3.1088	3.16599	3.62671	4.92596	4.30638	5.59497
Rpad000289	Rpad000289.1	0.223631	0.313954	0.457333	0.6892	0.836711	0.733428
Rpad000290	Rpad000290.1	0.352648	0.243249	0.205045	0.257398	0.25111	0.240449
Rpad000291	Rpad000291.1	0	0	0	0	0	0
Rpad000292	Rpad000292.1	0.04122	0	0.113645	0	0	0
Rpad000293	Rpad000293.1	0.002588	0	0	0.018607	0	0.003206
Rpad000294	Rpad000294.1	0.680583	0.381354	0.292172	1.72978	1.27541	1.10065
Rpad000295	Rpad000295.1	0.001255	0	0.013262	0	0.001302	0
Rpad000296	Rpad000296.1	0	0	0	0	0	0
Rpad000297	Rpad000297.1	0.070855	0.045001	0.171886	0.347103	0.45803	0.117228
Rpad000298	Rpad000298.1	0	0	0.012462	0	0	0
Rpad000299	Rpad000299.1	28.8387	31.5155	25.6473	18.0536	17.5385	19.2779
Rpad000300	Rpad000300.1	0	0.007733	0.00169	0.003218	0.006653	0.018531
Rpad000301	Rpad000301.1	0.352111	0.422882	0.226679	0.467598	0.121788	0.200116
Rpad000302	Rpad000302.1	2.31503	2.66942	2.88008	2.67751	2.56898	2.65632
Rpad000303	Rpad000303.1	16.9794	16.7507	17.8423	26.8951	24.8627	24.7083
Rpad000304	Rpad000304.1	8.42262	8.7568	7.28157	4.49673	3.61533	3.06155
Rpad000305	Rpad000305.1	0	0	0	0	0	0
Rpad000306	Rpad000306.1	0.572761	1.07254	0.909276	1.09815	1.31786	1.19784
Rpad000307	Rpad000307.1	9.59295	10.8363	11.7725	15.6517	13.7711	14.8056
Rpad000308	Rpad000308.1	1.00041	0.801013	0.914035	1.11364	1.32736	0.867602
Rpad000309	Rpad000309.1	0.594432	0.432313	0.685651	0.406989	0.389892	0.329967
Rpad000310	Rpad000310.1	0	0	0	0	0	0
Rpad000311	Rpad000311.1	0.92377	0.483933	0.394993	0.943456	0.595929	0.53929
Rpad000312	Rpad000312.1	153.349	160.274	138.938	115.399	111.109	110.976
Rpad000313	Rpad000313.1	0	0	0	0	0	0.173836
Rpad000314	Rpad000314.1	10.2014	10.1179	9.18963	21.811	19.7271	26.5728
Rpad000315	Rpad000315.1	0	0	0.046734	0.049818	0.054321	0.18588
Rpad000316	Rpad000316.1	0.107748	0.080455	0.133084	0.08675	0.269674	0
Rpad000317	Rpad000317.1	0	0	0	0	0	0
Rpad000318	Rpad000318.1	0	0	0	0	0	0
Rpad000319	Rpad000319.1	0	0.014473	0	0.02971	0.063573	0.034374
Rpad000320	Rpad000320.1	0	0	0	0	0	0
Rpad000321	Rpad000321.1	0.451399	0.293922	0.396338	0.349283	0.423405	0.441551
Rpad000322	Rpad000322.1	0	0	0	0	0	0
Rpad000323	Rpad000323.1	0	0	0	0	0	0
Rpad000324	Rpad000324.1	0.001977	0	0.004311	0.010966	0	0.003859
Rpad000325	Rpad000325.1	0	0	0.03629	0	0.051487	0
Rpad000326	Rpad000326.1	0.27657	0.566194	0.322473	0.625903	0.164945	0.404441
Rpad000327	Rpad000327.1	0.027652	0	0.209096	0.085599	0.237313	0.577584
Rpad000328	Rpad000328.1	3.59754	3.55759	4.02715	3.16769	4.37474	5.05169
Rpad000329	Rpad000329.1	3.64887	2.71748	3.31377	4.10488	4.47072	4.0678
Rpad000330	Rpad000330.1	0.212697	0.303204	0.251888	0.27104	0.331174	0.17737
Rpad000331	Rpad000331.1	0.2508	0.445361	0.365801	0.392932	0.624982	0.592471
Rpad000332	Rpad000332.1	0	0	0	0	0	0
Rpad000333	Rpad000333.1	0.015615	0.019907	0.038744	0.024149	0.043573	0.018725
Rpad000334	Rpad000334.1	0.037233	0.050093	0.078898	0.157783	0.087188	0.267711
Rpad000335	Rpad000335.1	20.4	12.9574	19.4508	4.94998	4.0383	5.54158
Rpad000336	Rpad000336.1	3.09335	3.17459	3.2428	3.08494	4.36505	3.38336
Rpad000337	Rpad000337.1	0.096738	0.050693	0.047531	0.140869	0	0.132474
Rpad000338	Rpad000338.1	0	0.093563	0.063199	0.198205	0	0.04171
Rpad000339	Rpad000339.1	0.095338	0.115624	0.135282	0.113954	0.131928	0.139067
Rpad000340	Rpad000340.1	12.1609	10.8718	11.1216	10.4357	10.3902	11.2325
Rpad000341	Rpad000341.1	0	0	0	0	0	0
Rpad000342	Rpad000342.1	0	0.028949	0	0	0	0
Rpad000343	Rpad000343.1	0.01909	0.019161	0.112573	0.199232	0.129913	0.042045
Rpad000344	Rpad000344.1	0	0.139205	0	0.193693	0.219284	0.1128
Rpad000345	Rpad000345.1	2.32409	2.04307	1.83075	15.9214	18.1694	16.3457
Rpad000346	Rpad000346.1	10.7966	10.495	11.9966	10.3446	8.96138	11.1842
Rpad000347	Rpad000347.1	0.018937	0.185901	0.078569	0.031623	0.025036	0.086285
Rpad000348	Rpad000348.1	0	0	0	0	0	0
Rpad000349	Rpad000349.1	0.498852	0.769846	0.789708	1.13313	1.21178	0.909714
Rpad000350	Rpad000350.1	0	0	0	0	0	0
Rpad000351	Rpad000351.1	0.060792	0	0	0	0.034518	0
Rpad000352	Rpad000352.1	0	0	0	0	0.136299	0.104629
Rpad000353	Rpad000353.1	0.332981	0.455665	0.365106	0.262817	0.308386	0.295185
Rpad000354	Rpad000354.1	0	0	0	0	0	0
Rpad000355	Rpad000355.1	1.51273	1.64456	1.47515	2.26019	2.75583	3.06185
Rpad000356	Rpad000356.1	0	0	0	0	0	0
Rpad000357	Rpad000357.1	9.35151	10.5462	8.92485	6.09274	7.48235	7.24315
Rpad000358	Rpad000358.1	0	0	0	0	0	0
Rpad000359	Rpad000359.1	0	0	0	0	0	0
Rpad000360	Rpad000360.1	0	0.14104	0.192244	0.035739	0.125542	0.075046
Rpad000361	Rpad000361.1	0	0	0	0	0	0
Rpad000362	Rpad000362.1	2.01238	2.5396	3.32525	4.08793	4.69975	5.24198
Rpad000363	Rpad000363.1	25.7856	24.7933	27.4545	34.4867	34.1722	36.2794
Rpad000364	Rpad000364.1	0.020264	0.005765	0	0.057731	0.131201	0.033057
Rpad000365	Rpad000365.1	0	0	0	0	0	0.104279
Rpad000366	Rpad000366.1	0	0	0	0	0	0
Rpad000367	Rpad000367.1	0.084368	0.062763	0.013834	0.254691	0.250563	0.124751
Rpad000368	Rpad000368.1	223.932	197.532	213.364	279.514	216.639	286.245
Rpad000369	Rpad000369.1	0	0	0	0	0	0
Rpad000370	Rpad000370.1	2.32802	3.05347	3.35121	3.7289	5.45894	3.49696
Rpad000371	Rpad000371.1	0	0	0	0	0	0
Rpad000372	Rpad000372.1	0	0	0	0	0	0
Rpad000373	Rpad000373.1	0	0	0	0	0	0
Rpad000374	Rpad000374.1	0.253098	0.38248	0.523469	0.24631	0.364968	0.313555
Rpad000375	Rpad000375.1	0.176329	0.16167	0.268786	0.114986	0.338266	0.2671
Rpad000376	Rpad000376.1	2.26078	2.08987	2.35695	1.09408	1.39805	1.7068
Rpad000377	Rpad000377.1	0.206137	0.378056	0.218058	0.329661	0.011784	0.089714
Rpad000378	Rpad000378.1	0	0	0.00947	0	0.006001	0
Rpad000379	Rpad000379.1	0	0	0	0	0	0
Rpad000380	Rpad000380.1	0	0	0.167269	0.084489	0.003362	0
Rpad000381	Rpad000381.1	0	0	0	0	0	0
Rpad000382	Rpad000382.1	0.429601	0.568	0.689561	0.845374	0.925848	0.959914
Rpad000383	Rpad000383.1	0.217915	0.288468	0.046915	0.21666	0.153966	0.188081
Rpad000384	Rpad000384.1	0.004896	0	0.000508	0.0017	0	0.001756
Rpad000385	Rpad000385.1	1.55937	2.29121	2.27531	2.20489	1.81103	2.8644
Rpad000386	Rpad000386.1	0.027727	0	0.034258	0.027842	0	0
Rpad000387	Rpad000387.1	0.019966	0.174829	0.139286	0.038216	0.094955	0.021591
Rpad000388	Rpad000388.1	0	0	0	0	0	0
Rpad000389	Rpad000389.1	0.00117	0	0	0.00401	0.004309	0.001651
Rpad000390	Rpad000390.1	2.12751	2.24827	2.37726	2.80681	3.34259	2.8657
Rpad000391	Rpad000391.1	0.935779	0.69444	0.97051	1.59807	1.02304	0.884992
Rpad000392	Rpad000392.1	10.4073	9.17488	10.4153	10.0047	9.39731	10.5333
Rpad000393	Rpad000393.1	0	0	0	0	0	0
Rpad000394	Rpad000394.1	0.931681	0.707082	0.581638	0.661354	0.647062	0.645124
Rpad000395	Rpad000395.1	0	0	0	0	0	0
Rpad000396	Rpad000396.1	5.41995	5.51402	6.12104	5.57661	5.24384	5.35302
Rpad000397	Rpad000397.1	1.77746	2.46758	2.91961	2.30876	2.7092	2.24621
Rpad000398	Rpad000398.1	0	0	0	0	0	0
Rpad000399	Rpad000399.1	98.6135	92.0691	86.3563	41.1548	38.5846	42.8164
Rpad000400	Rpad000400.1	30.2107	28.7542	25.7137	26.9238	23.9197	28.1735
Rpad000401	Rpad000401.1	0	0	0	0	0	0.052311
Rpad000402	Rpad000402.1	0	0	0.031445	0	0.041018	0.005963
Rpad000403	Rpad000403.1	0	0	0	0	0	0
Rpad000404	Rpad000404.1	3.64264	3.84125	3.75889	10.4184	11.3517	8.82716
Rpad000405	Rpad000405.1	254.91	244.868	225.243	140.453	129.694	153.871
Rpad000406	Rpad000406.1	11.66	13.9763	15.265	18.779	15.9621	20.4549
Rpad000407	Rpad000407.1	0	0	0	0	0	0
Rpad000408	Rpad000408.1	1.73064	1.61611	2.33631	1.98171	1.70567	2.00862
Rpad000409	Rpad000409.1	0.893474	1.70849	1.6783	2.24115	2.46863	2.37563
Rpad000410	Rpad000410.1	0.560514	0.669321	0.704293	0.912363	0.600147	0.815717
Rpad000411	Rpad000411.1	1.68498	1.96992	1.70277	3.57667	3.55678	3.89536
Rpad000412	Rpad000412.1	0.495185	0.456575	0.465222	0.491812	0.342379	0.500911
Rpad000413	Rpad000413.1	1.20565	1.30529	1.3137	2.19915	2.43474	3.02636
Rpad000414	Rpad000414.1	0.028064	0	0	0.0542	0.003205	0
Rpad000415	Rpad000415.1	0.340792	0.444019	0.488716	0.444695	0.619837	0.57413
Rpad000416	Rpad000416.1	0.431357	0.448714	0.482017	0.436151	0.475372	0.437106
Rpad000417	Rpad000417.1	0	0	0	0	0	0
Rpad000418	Rpad000418.1	0	0	0	0	0	0
Rpad000419	Rpad000419.1	0.14354	0.112625	0.062328	0.240489	0.402883	0.181726
Rpad000420	Rpad000420.1	10.1112	10.1005	9.62022	5.9027	5.82883	7.25141
Rpad000421	Rpad000421.1	11.1508	9.84103	12.4505	20.5941	18.6118	19.8211
Rpad000422	Rpad000422.1	0	0	0	0	0	0
Rpad000423	Rpad000423.1	0	0.051176	0	0.066532	0.076022	0.067051
Rpad000424	Rpad000424.1	4.38021	4.52765	4.93243	1.28509	1.97239	0.978728
Rpad000425	Rpad000425.1	3.11703	4.01844	4.62856	5.82767	6.7922	6.81622
Rpad000426	Rpad000426.1	0.127258	0.049636	0.259087	0.005689	0.039356	0.042552
Rpad000427	Rpad000427.1	0	0	0	0.089777	0	0
Rpad000428	Rpad000428.1	0.338136	0.583254	0.524531	0.458613	0.59632	0.5432
Rpad000429	Rpad000429.1	0.02592	0.062083	0.066396	0.014237	0.11467	0.097147
Rpad000430	Rpad000430.1	0.002946	0.0019	0	0	0.000245	0
Rpad000431	Rpad000431.1	0.381301	0.346487	0.301603	0.711096	0.721243	0.764994
Rpad000432	Rpad000432.1	2.72006	3.45789	3.82165	5.70894	6.69662	5.91536
Rpad000433	Rpad000433.1	2.85995	3.99813	4.78025	3.52547	3.64614	3.53251
Rpad000434	Rpad000434.1	0.709221	0.965839	0.738747	1.46428	1.57549	1.50104
Rpad000435	Rpad000435.1	6.7623	6.42157	6.50668	6.89325	7.10255	7.63119
Rpad000436	Rpad000436.1	0.344654	0.177906	0.418495	0.120159	0.274651	0.08671
Rpad000437	Rpad000437.1	0	0	0	0	0	0
Rpad000438	Rpad000438.1	0.394464	0.554658	0.365799	0.511884	0.273523	0.426979
Rpad000439	Rpad000439.1	0.338948	0.477697	0.607381	1.27785	0.941259	1.178
Rpad000440	Rpad000440.1	0	0	0	0	0	0
Rpad000441	Rpad000441.1	68.1648	70.8513	65.1337	60.4682	60.5591	48.929
Rpad000442	Rpad000442.1	0	0	0	0	0	0
Rpad000443	Rpad000443.1	2.97886	2.65679	3.2234	3.3523	3.14844	3.57214
Rpad000444	Rpad000444.1	0.210298	0.162039	0.494689	0.389099	0.194165	0.090522
Rpad000445	Rpad000445.1	6.58317	7.52787	6.41113	9.28268	9.98607	11.5439
Rpad000446	Rpad000446.1	10.2395	10.4869	10.3552	12.3304	10.4696	11.1604
Rpad000447	Rpad000447.1	0.749085	0.933278	0.867433	2.6035	2.15264	2.1912
Rpad000448	Rpad000448.1	2609.5	2245.14	2242.53	2938.15	2768.18	2640.04
Rpad000449	Rpad000449.1	0.014075	0.095451	0.091006	0.019656	0.126521	0.050964
Rpad000450	Rpad000450.1	0	0	0	0	0	0
Rpad000451	Rpad000451.1	0	0	0	0	0	0
Rpad000452	Rpad000452.1	1.98075	1.69853	2.61597	1.88993	1.89996	2.24935
Rpad000453	Rpad000453.1	0.735163	1.13106	1.08523	1.34889	0.948457	1.09469
Rpad000454	Rpad000454.1	0.164757	0.25265	0.237986	0.25529	0.193911	0.151624
Rpad000455	Rpad000455.1	0	0	0	0	0	0
Rpad000456	Rpad000456.1	0.041917	0.101388	0.082077	0.038064	0.074126	0.005228
Rpad000457	Rpad000457.1	11.8322	13.1454	10.4431	11.8489	13.3647	12.4945
Rpad000458	Rpad000458.1	0	0.013409	0.002487	0	0.006192	0.005815
Rpad000459	Rpad000459.1	19.9244	20.5743	16.2385	24.2533	24.028	25.2823
Rpad000460	Rpad000460.1	0.007131	0.050384	0.122998	0.056022	0.025219	0.010883
Rpad000461	Rpad000461.1	0.018838	0.109221	0.063855	0.014487	0.018954	0
Rpad000462	Rpad000462.1	0	0.001025	0	0	0	0
Rpad000463	Rpad000463.1	72.6195	85.8979	64.3273	3.8414	6.27808	2.66269
Rpad000464	Rpad000464.1	0	0	0	0	0	0
Rpad000465	Rpad000465.1	0.038885	0.089708	0.02356	0.054044	0.07814	0
Rpad000466	Rpad000466.1	0	0	0	0	0	0
Rpad000467	Rpad000467.1	0.007144	0.003983	0.00919	0.006053	0.012007	0
Rpad000468	Rpad000468.1	0	0	0	0	0	0
Rpad000469	Rpad000469.1	0	0	0.075116	0	0.061587	0
Rpad000470	Rpad000470.1	0	0	0	0	0	0
Rpad000471	Rpad000471.1	0	0	0	0	0	0
Rpad000472	Rpad000472.1	0.119534	0	0	0.282673	0.009341	0
Rpad000473	Rpad000473.1	0	0	0	0	0	0
Rpad000474	Rpad000474.1	0	0.070216	0	0	0.158587	0.073231
Rpad000475	Rpad000475.1	0	0	0	0	0	0
Rpad000476	Rpad000476.1	0	0	0	0	0	0
Rpad000477	Rpad000477.1	0	0	0	0	0	0
Rpad000478	Rpad000478.1	0	0	0	0	0	0
Rpad000479	Rpad000479.1	0	0	0	0	0	0
Rpad000480	Rpad000480.1	0	0	0.002942	0	0	0
Rpad000481	Rpad000481.1	0	0	0	0	0	0
Rpad000482	Rpad000482.1	0	0	0	0	0	0
Rpad000483	Rpad000483.1	0	0	0	0	0	0.028887
Rpad000484	Rpad000484.1	0	0	0	0	0	0
Rpad000485	Rpad000485.1	17.8238	16.5203	14.0517	35.6211	39.5123	34.1659
Rpad000486	Rpad000486.1	0	0	0	0	0	0.016305
Rpad000487	Rpad000487.1	0	0	0	0	0	0
Rpad000488	Rpad000488.1	0	0	0	0	0	0
Rpad000489	Rpad000489.1	0.331595	0.282054	0.023341	0.527022	0.119637	0.326816
Rpad000490	Rpad000490.1	0	0	0	0	0	0
Rpad000491	Rpad000491.1	54.6184	52.3231	49.2613	36.1708	38.2009	36.8687
Rpad000492	Rpad000492.1	11.7331	9.15272	11.4788	71.0184	72.4287	65.9678
Rpad000493	Rpad000493.1	5.53075	4.32041	5.07188	30.1366	30.4061	27.1905
Rpad000494	Rpad000494.1	7.64845	7.44802	7.09641	13.2755	10.2841	11.3768
Rpad000495	Rpad000495.1	6.73274	5.33003	5.10646	11.8272	9.57537	11.467
Rpad000496	Rpad000496.1	4.65153	5.09827	5.76054	9.31647	9.30161	7.17478
Rpad000497	Rpad000497.1	2.95057	2.88523	4.00516	3.01587	3.19328	2.42512
Rpad000498	Rpad000498.1	5.70646	6.54756	12.8544	4.80304	4.34186	8.82316
Rpad000499	Rpad000499.1	2.95108	3.11735	3.34798	6.82638	6.28876	6.26643
Rpad000500	Rpad000500.1	0	0	0	0	0	0
Rpad000501	Rpad000501.1	0.259791	0.271332	0.424313	0.416205	0.459457	0.550326
Rpad000502	Rpad000502.1	3.87845	3.80742	3.40381	2.24561	2.60293	2.12146
Rpad000503	Rpad000503.1	10.615	13.9896	13.5869	43.436	33.1586	45.1106
Rpad000504	Rpad000504.1	2.85967	3.64414	4.72984	3.04746	4.4515	2.84576
Rpad000505	Rpad000505.1	2.28317	2.05071	1.92009	2.48067	2.03861	2.44806
Rpad000506	Rpad000506.1	1.65951	1.75121	2.04497	2.4135	2.18072	2.85532
Rpad000507	Rpad000507.1	3.24085	3.21765	4.18964	5.19172	4.63938	4.76092
Rpad000508	Rpad000508.1	30.395	28.4501	29.328	55.4593	55.0138	53.7103
Rpad000509	Rpad000509.1	4.25612	5.39907	5.99539	4.82835	5.76897	5.58238
Rpad000510	Rpad000510.1	0.06812	0.115128	0.164406	0.456406	0.524677	0.304953
Rpad000511	Rpad000511.1	4.04207	3.48062	2.41297	15.5957	11.8147	11.5794
Rpad000512	Rpad000512.1	1.49724	1.43544	1.89338	2.36253	2.36985	2.07262
Rpad000513	Rpad000513.1	17.7969	17.6128	18.7341	13.5867	15.6537	17.9393
Rpad000514	Rpad000514.1	2.53105	3.99827	2.69738	4.41829	4.02398	5.48806
Rpad000515	Rpad000515.1	0.48831	0.444006	0.494939	0.463952	0.412122	0.794965
Rpad000516	Rpad000516.1	2.26898	2.71845	3.24336	4.71375	5.96453	5.36279
Rpad000517	Rpad000517.1	5.46063	4.33856	5.52496	39.0733	26.38	27.5321
Rpad000518	Rpad000518.1	1.32357	0.88518	1.9141	0.922566	1.5891	1.4685
Rpad000519	Rpad000519.1	36.7774	32.0807	31.9696	38.1691	33.9613	37.6683
Rpad000520	Rpad000520.1	0.220213	0.087091	0.203045	0.187872	0.195276	0.234528
Rpad000521	Rpad000521.1	0.222876	0.088944	0.095752	0.136698	0.066033	0.306548
Rpad000522	Rpad000522.1	0	0	0	0.029455	0	0.009243
Rpad000523	Rpad000523.1	0	0	0	0	0	0
Rpad000524	Rpad000524.1	0	0.004585	0	0	0	0
Rpad000525	Rpad000525.1	0	0.163674	0.364754	0	0	0
Rpad000526	Rpad000526.1	0	0	0	0.09237	0	0
Rpad000527	Rpad000527.1	0	0	0.009106	0	0.01478	0
Rpad000528	Rpad000528.1	0.493047	0.413943	0.298475	0.577698	0.559194	0.572905
Rpad000529	Rpad000529.1	0	0	0	0	0.092934	0
Rpad000530	Rpad000530.1	4.04139	2.95443	2.68308	3.46118	2.51617	4.04946
Rpad000531	Rpad000531.1	0.154406	0	0	0	0.080412	0
Rpad000532	Rpad000532.1	0	0	0.019799	0.059635	0	0
Rpad000533	Rpad000533.1	0.008616	0.021	0.030221	0.020375	0.030203	0.010088
Rpad000534	Rpad000534.1	2.1977	2.14341	2.32949	4.16545	5.13516	4.68776
Rpad000535	Rpad000535.1	2.00836	2.29857	1.92669	1.66385	0.581161	1.51845
Rpad000536	Rpad000536.1	2.69881	2.79016	2.73482	3.93235	4.25269	4.53313
Rpad000537	Rpad000537.1	58.3895	64.4949	38.5563	87.2169	67.3971	84.0246
Rpad000538	Rpad000538.1	4.01849	4.32196	3.51146	4.2154	3.31976	4.01746
Rpad000539	Rpad000539.1	0.200231	0.783702	0.309311	1.25479	1.03105	1.31574
Rpad000540	Rpad000540.1	21.993	21.2565	22.0601	21.2566	23.7586	23.6502
Rpad000541	Rpad000541.1	0.206984	0.265763	0.262373	0.583851	0.609994	0.740567
Rpad000542	Rpad000542.1	1.54607	1.98339	1.99909	3.03439	2.66868	2.99069
Rpad000543	Rpad000543.1	0.289744	0.218969	0.373898	0.024205	0.278871	0
Rpad000544	Rpad000544.1	8.14375	7.62602	8.608	13.4816	11.8607	15.3141
Rpad000545	Rpad000545.1	0	0	0	0	0	0
Rpad000546	Rpad000546.1	0.055022	0.021	0.012487	0	0	0
Rpad000547	Rpad000547.1	0	0	0	0	0	0
Rpad000548	Rpad000548.1	0	0	0	0	0	0
Rpad000549	Rpad000549.1	0	0.003635	0	0	0	0
Rpad000550	Rpad000550.1	0	0	0	0	0	0
Rpad000551	Rpad000551.1	0.076058	0.093714	0.067934	0.054924	0.027272	0.077305
Rpad000552	Rpad000552.1	0	0	0	0	0	0
Rpad000553	Rpad000553.1	0.038483	0.035525	0.108158	0	0	0
Rpad000554	Rpad000554.1	0	0	0	0	0	0
Rpad000555	Rpad000555.1	0.00182	0	0.003164	0.008246	0.008413	0.007456
Rpad000556	Rpad000556.1	0	0	0	0	0	0
Rpad000557	Rpad000557.1	0	0	0	0	0	0
Rpad000558	Rpad000558.1	0.057548	0.230851	0.067296	0	0.242135	0.047524
Rpad000559	Rpad000559.1	0	0	0	0	0	0
Rpad000560	Rpad000560.1	0	0	0	0	0	0
Rpad000561	Rpad000561.1	0	0	0	0	0	0
Rpad000562	Rpad000562.1	0	0	0	0	0	0
Rpad000563	Rpad000563.1	0	0	0	0	0	0
Rpad000564	Rpad000564.1	0	0	0	0	0	0.008842
Rpad000565	Rpad000565.1	0.013736	0	0.025011	0.049653	0	0
Rpad000566	Rpad000566.1	0	0	0	0	0	0
Rpad000567	Rpad000567.1	0	0	0	0	0	0
Rpad000568	Rpad000568.1	0	0	0.011398	0	0	0
Rpad000569	Rpad000569.1	1.22319	1.18335	1.34195	1.64393	2.0478	1.82883
Rpad000570	Rpad000570.1	0	0	0	0	0	0
Rpad000571	Rpad000571.1	0	0	0	0	0	0
Rpad000572	Rpad000572.1	0	0	0	0	0	0
Rpad000573	Rpad000573.1	0	0	0	0	0	0
Rpad000574	Rpad000574.1	0	0	0	0	0	0
Rpad000575	Rpad000575.1	0	0	0	0	0	0
Rpad000576	Rpad000576.1	0.562831	0.161287	0.502959	0.422472	0.213506	0.311564
Rpad000577	Rpad000577.1	0.110565	0.082552	0.064615	0.123323	0.166797	0.100466
Rpad000578	Rpad000578.1	3.50384	4.24485	4.1742	7.67921	6.81004	7.39004
Rpad000579	Rpad000579.1	0	0	0	0	0.032795	0
Rpad000580	Rpad000580.1	2.49846	2.44246	2.87362	4.38334	4.75412	4.60859
Rpad000581	Rpad000581.1	0.028727	0.02375	0	0.054637	0	0.027313
Rpad000582	Rpad000582.1	0	0	0	0	0	0
Rpad000583	Rpad000583.1	0	0	0	0.028417	0	0
Rpad000584	Rpad000584.1	0	0	0	0	0	0
Rpad000585	Rpad000585.1	4.56166	4.49514	5.6555	8.10289	8.8643	8.65755
Rpad000586	Rpad000586.1	152.186	142.522	147.99	273.541	254.237	286.759
Rpad000587	Rpad000587.1	0	0	0	0	0	0
Rpad000588	Rpad000588.1	0.00848	0.013578	0.015302	0.014779	0.035382	0.00619
Rpad000589	Rpad000589.1	0	0	0	0	0	0
Rpad000590	Rpad000590.1	0	0	0	0	0	0
Rpad000591	Rpad000591.1	0	0	0	0	0	0.008164
Rpad000592	Rpad000592.1	0	0	0	0	0	0
Rpad000593	Rpad000593.1	0	0	0	0	0	0
Rpad000594	Rpad000594.1	0	0	0	0	0	0.004788
Rpad000595	Rpad000595.1	0	0	0	0	0	0
Rpad000596	Rpad000596.1	0	0	0	0	0	0.036304
Rpad000597	Rpad000597.1	12.9488	11.28	12.5654	19.4216	21.1676	23.0553
Rpad000598	Rpad000598.1	0	0	0	0	0	0
Rpad000599	Rpad000599.1	0	0	0.013708	0.011697	0	0.007515
Rpad000600	Rpad000600.1	0.136183	0.157721	0.155003	0.143639	0.122565	0.174146
Rpad000601	Rpad000601.1	0	0	0	0	0	0
Rpad000602	Rpad000602.1	0	0	0	0	0	0
Rpad000603	Rpad000603.1	0	0	0	0	0	0
Rpad000604	Rpad000604.1	0	0	0	0	0.108617	0
Rpad000605	Rpad000605.1	0.109131	0.199396	0.082548	0.308887	0.114954	0.433813
Rpad000606	Rpad000606.1	18.1711	16.758	15.591	57.0491	55.0566	62.9582
Rpad000607	Rpad000607.1	23.5828	29.668	26.8975	5.65443	6.83235	7.91886
Rpad000608	Rpad000608.1	8.37784	8.32013	7.08453	4.86394	3.17772	4.66165
Rpad000609	Rpad000609.1	0.001944	0	0.007765	0.001415	0.01028	0.010741
Rpad000610	Rpad000610.1	57.6106	49.1717	54.7124	70.9371	66.8889	65.0775
Rpad000611	Rpad000611.1	0.134279	0.040078	0.050789	0.584209	0.084127	0.147228
Rpad000612	Rpad000612.1	2.01253	2.37007	2.67491	3.00454	4.17747	3.61146
Rpad000613	Rpad000613.1	11.5968	13.4173	13.4079	16.3639	19.16	17.3794
Rpad000614	Rpad000614.1	2.72176	2.95271	4.36128	3.07771	2.91513	2.96226
Rpad000615	Rpad000615.1	0.199459	0.087808	0	0.060007	0.122004	0.028617
Rpad000616	Rpad000616.1	4.93249	5.71967	6.96846	7.55591	7.72133	7.72442
Rpad000617	Rpad000617.1	10.3037	13.0254	9.93199	2.7716	4.27827	2.9067
Rpad000618	Rpad000618.1	7.83701	7.78567	9.4302	9.53862	8.95764	8.76457
Rpad000619	Rpad000619.1	3.66415	3.89315	5.07447	6.74852	7.52451	6.83187
Rpad000620	Rpad000620.1	5.76297	5.43532	4.82509	7.22781	6.93757	7.32636
Rpad000621	Rpad000621.1	247.557	233.85	260.533	455.716	445.658	437.32
Rpad000622	Rpad000622.1	2.87649	3.45475	2.99931	4.539	4.41573	4.97707
Rpad000623	Rpad000623.1	0.031882	0.013552	0.04154	0.033315	0.110053	0.034846
Rpad000624	Rpad000624.1	0	0	0	0	0	0
Rpad000625	Rpad000625.1	3.00766	3.24526	4.21298	4.69986	4.80076	5.62122
Rpad000626	Rpad000626.1	0.018318	0.039204	0.028891	0.016093	0.017073	0.021944
Rpad000627	Rpad000627.1	0.294867	0.547752	0.841155	0.919361	0.917864	1.04732
Rpad000628	Rpad000628.1	0.039184	0.069278	0.020943	0.175115	0.146739	0.156747
Rpad000629	Rpad000629.1	7.37701	8.0129	8.40969	10.7191	11.3278	11.6063
Rpad000630	Rpad000630.1	47.0757	45.0335	45.7244	47.8293	45.2691	45.9092
Rpad000631	Rpad000631.1	10.1524	8.33018	9.16739	13.809	12.953	13.2015
Rpad000632	Rpad000632.1	0	0	0	0	0	0
Rpad000633	Rpad000633.1	32.9107	41.118	28.8535	19.0733	20.1348	20.4686
Rpad000634	Rpad000634.1	1844.49	1595.75	1717.6	2338.47	2101.65	2155.95
Rpad000635	Rpad000635.1	57.0116	51.028	56.6711	94.2777	96.1199	96.7348
Rpad000636	Rpad000636.1	9.17438	8.43924	9.39461	16.1211	16.3857	17.9456
Rpad000637	Rpad000637.1	23.6691	21.9287	21.305	18.7784	19.5844	19.8085
Rpad000638	Rpad000638.1	0	0	0	0	0	0
Rpad000639	Rpad000639.1	0	0	0	0	0	0
Rpad000640	Rpad000640.1	0	0	0	0	0	0
Rpad000641	Rpad000641.1	0.771459	0.66272	0.7592	1.26879	1.11571	1.36223
Rpad000642	Rpad000642.1	0	0	0	0	0	0
Rpad000643	Rpad000643.1	0	0	0	0	0	0
Rpad000644	Rpad000644.1	0	0	0	0	0	0
Rpad000645	Rpad000645.1	0.003877	0.020368	0.011974	0.006163	0.040212	0.033526
Rpad000646	Rpad000646.1	0	0	0	0	0	0
Rpad000647	Rpad000647.1	0	0	0	0	0	0
Rpad000648	Rpad000648.1	0	0	0	0	0	0
Rpad000649	Rpad000649.1	0.015583	0	0	0	0	0
Rpad000650	Rpad000650.1	0	0	0	0	0	0
Rpad000651	Rpad000651.1	0.021589	0.018066	0.03504	0	0	0
Rpad000652	Rpad000652.1	0	0	0	0	0	0
Rpad000653	Rpad000653.1	0	0	0	0	0	0
Rpad000654	Rpad000654.1	0	0	0.010617	0	0	0
Rpad000655	Rpad000655.1	0	0.024436	0	0	0	0
Rpad000656	Rpad000656.1	0	0	0	0	0	0
Rpad000657	Rpad000657.1	0	0	0	0	0	0
Rpad000658	Rpad000658.1	0.056104	0	0.013229	0.248182	0.078973	0.079294
Rpad000659	Rpad000659.1	0	0	0	0	0	0
Rpad000660	Rpad000660.1	0	0	0	0	0	0
Rpad000661	Rpad000661.1	0	0	0	0	0	0
Rpad000662	Rpad000662.1	0	0	0	0	0	0
Rpad000663	Rpad000663.1	0	0	0	0	0	0
Rpad000664	Rpad000664.1	0	0	0	0	0	0
Rpad000665	Rpad000665.1	0	0	0	0	0	0
Rpad000666	Rpad000666.1	0	0	0	0	0	0
Rpad000667	Rpad000667.1	0	0	0	0	0	0
Rpad000668	Rpad000668.1	0	0	0	0	0	0
Rpad000669	Rpad000669.1	0	0	0	0	0	0
Rpad000670	Rpad000670.1	0	0	0	0	0	0
Rpad000671	Rpad000671.1	0	0	0	0	0	0
Rpad000672	Rpad000672.1	0	0	0	0	0	0
Rpad000673	Rpad000673.1	0	0	0	0	0	0
Rpad000674	Rpad000674.1	0.053771	0.046642	0.098529	0.042263	0.020511	0.058622
Rpad000675	Rpad000675.1	0	0	0	0	0	0
Rpad000676	Rpad000676.1	0	0	0	0	0	0
Rpad000677	Rpad000677.1	0	0	0	0	0	0
Rpad000678	Rpad000678.1	0	0	0	0	0	0
Rpad000679	Rpad000679.1	0	0	0	0	0	0
Rpad000680	Rpad000680.1	0.016583	0.019996	0.015138	0.032819	0.037087	0.062496
Rpad000681	Rpad000681.1	0	0	0	0	0	0
Rpad000682	Rpad000682.1	8.40321	8.78043	7.54106	9.39812	9.54351	9.3729
Rpad000683	Rpad000683.1	0	0.003425	0	0	0	0
Rpad000684	Rpad000684.1	0	0	0	0	0	0
Rpad000685	Rpad000685.1	33.8515	34.313	33.5193	41.3486	40.9116	36.5688
Rpad000686	Rpad000686.1	0	0	0	0	0	0
Rpad000687	Rpad000687.1	0	0	0	0	0	0
Rpad000688	Rpad000688.1	0	0	0	0.003189	0	0
Rpad000689	Rpad000689.1	0	0	0	0	0	0
Rpad000690	Rpad000690.1	0	0	0	0	0	0
Rpad000691	Rpad000691.1	0	0	0	0	0	0
Rpad000692	Rpad000692.1	0	0	0	0	0	0
Rpad000693	Rpad000693.1	0	0	0	0	0	0
Rpad000694	Rpad000694.1	0	0	0	0	0	0
Rpad000695	Rpad000695.1	0.020897	0.055404	0.065824	0.073489	0.03941	0
Rpad000696	Rpad000696.1	0	0	0	0	0	0
Rpad000697	Rpad000697.1	0	0	0.048476	0	0	0
Rpad000698	Rpad000698.1	0.026304	0	0.035332	0	0	0
Rpad000699	Rpad000699.1	0.072989	0	0.259993	0.509329	0.402299	0.36742
Rpad000700	Rpad000700.1	0.209883	0.208156	0.236081	0.115332	0.17365	0.69311
Rpad000701	Rpad000701.1	2.40323	2.46612	2.35012	4.4425	4.33481	4.82077
Rpad000702	Rpad000702.1	14.8457	13.2846	15.1016	13.9724	12.5485	15.3624
Rpad000703	Rpad000703.1	0	0	0	0.215443	0	0
Rpad000704	Rpad000704.1	1.10233	1.07643	1.10712	2.52178	3.06592	2.5225
Rpad000705	Rpad000705.1	0.783084	0.592379	1.36794	1.15158	1.00776	1.42666
Rpad000706	Rpad000706.1	1.3871	1.77463	1.97801	1.68317	1.4122	1.62432
Rpad000707	Rpad000707.1	3.97132	3.75944	3.4865	3.78797	4.33742	4.18949
Rpad000708	Rpad000708.1	0.047831	0.066295	0.202647	0.25245	0.248137	0.26877
Rpad000709	Rpad000709.1	0	0	0	0	0	0
Rpad000710	Rpad000710.1	10.9913	11.558	10.3143	13.7146	14.696	14.7898
Rpad000711	Rpad000711.1	0.170162	0.188023	0.137943	0.325916	0.371312	0.426064
Rpad000712	Rpad000712.1	0	0	0	0.020494	0.018932	0.09245
Rpad000713	Rpad000713.1	0	0	0	0	0	0
Rpad000714	Rpad000714.1	0	0	0.048476	0.00555	0	0
Rpad000715	Rpad000715.1	0.448516	0	0.175757	0.130197	0.087462	0.104671
Rpad000716	Rpad000716.1	0.272862	0.315931	0.385213	0.41615	0.380986	0.457669
Rpad000717	Rpad000717.1	0.050276	0.019363	0.087167	0.152739	0.149002	0.016241
Rpad000718	Rpad000718.1	0	0	0	0.076315	0	0
Rpad000719	Rpad000719.1	1.5654	1.11666	2.0298	1.92057	1.91369	1.10928
Rpad000720	Rpad000720.1	0.008863	0.030248	0	0	0.017609	0.017052
Rpad000721	Rpad000721.1	0	0	0.013529	0	0.041864	0
Rpad000722	Rpad000722.1	0	0.011389	0	0	0	0
Rpad000723	Rpad000723.1	10.4854	8.84835	10.6959	13.6773	11.773	13.3889
Rpad000724	Rpad000724.1	1.19815	1.4801	1.9448	2.09606	2.44423	2.07761
Rpad000725	Rpad000725.1	0.240207	0.430095	0.37263	0.48015	0.663986	0.73378
Rpad000726	Rpad000726.1	3.29231	3.74239	4.55434	6.69814	6.7387	6.75368
Rpad000727	Rpad000727.1	0	0	0	0	0	0
Rpad000728	Rpad000728.1	0.26496	0.118509	0.361454	0.025014	0.369453	0.505344
Rpad000729	Rpad000729.1	0.062903	0.078443	0.08057	0.062721	0.270276	0.1575
Rpad000730	Rpad000730.1	0	0	0	0	0	0
Rpad000731	Rpad000731.1	0.8357	1.11881	1.14958	1.26683	1.45196	1.31108
Rpad000732	Rpad000732.1	0	0	0	0.015848	0	0
Rpad000733	Rpad000733.1	0.02389	0	0	0	0.014936	0
Rpad000734	Rpad000734.1	0	0	0.021433	0.015942	0	0.110353
Rpad000735	Rpad000735.1	0	0.007873	0.028023	0	0.054892	0
Rpad000736	Rpad000736.1	0	0	0	0	0	0
Rpad000737	Rpad000737.1	0	0	0	0	0.006813	0
Rpad000738	Rpad000738.1	0	0	0	0.007991	0.016553	0
Rpad000739	Rpad000739.1	0	0	0	0	0	0
Rpad000740	Rpad000740.1	0	0	0.008802	0	0	0
Rpad000741	Rpad000741.1	0	0	0	0	0	0
Rpad000742	Rpad000742.1	0	0	0	0	0	0
Rpad000743	Rpad000743.1	0.026261	0	0.034985	0.127379	0	0.08012
Rpad000744	Rpad000744.1	0	0	0	0	0	0
Rpad000745	Rpad000745.1	0.718318	0.826899	0.625742	1.34237	0.785819	1.00812
Rpad000746	Rpad000746.1	0	0	0	0	0	0
Rpad000747	Rpad000747.1	0	0	0	0	0	0
Rpad000748	Rpad000748.1	0	0	0	0	0	0
Rpad000749	Rpad000749.1	0	0	0.004836	0	0	0
Rpad000750	Rpad000750.1	0	0	0	0	0	0
Rpad000751	Rpad000751.1	0.106349	0	0	0	0	0
Rpad000752	Rpad000752.1	0	0	0	0	0	0
Rpad000753	Rpad000753.1	7.66741	5.85203	6.30695	7.98798	7.34077	7.3101
Rpad000754	Rpad000754.1	85.0843	75.8429	98.1506	219.351	223.734	198.304
Rpad000755	Rpad000755.1	0	0	0	0.024537	0	0.201898
Rpad000756	Rpad000756.1	0	0	0.003292	0.022038	0.0075	0
Rpad000757	Rpad000757.1	9.82096	9.87738	6.6127	68.3613	66.3366	63.5803
Rpad000758	Rpad000758.1	0.876322	0.914332	1.00994	0.90207	1.03794	0.958709
Rpad000759	Rpad000759.1	0.468755	0.506463	0.595867	0	0.022934	0.151461
Rpad000760	Rpad000760.1	4.39221	4.48536	5.59869	5.4982	6.38796	5.95344
Rpad000761	Rpad000761.1	52.9073	63.3733	41.5931	5.74225	10.6702	5.45195
Rpad000762	Rpad000762.1	2.00561	2.08094	2.12583	3.42662	3.55305	3.97282
Rpad000763	Rpad000763.1	1.96248	1.77374	1.31313	47.9997	44.7229	42.8079
Rpad000764	Rpad000764.1	33.893	29.4133	26.5797	428.521	368.962	371.802
Rpad000765	Rpad000765.1	2.29153	2.33881	2.43384	2.56286	2.6937	2.67312
Rpad000766	Rpad000766.1	0.551629	0.459534	0.638864	0.501728	0.49992	0.421416
Rpad000767	Rpad000767.1	3.74831	2.72788	3.37542	3.39136	4.11309	5.31583
Rpad000768	Rpad000768.1	0.795121	0.841631	0.998373	1.2278	1.03078	1.23313
Rpad000769	Rpad000769.1	35.2652	32.3945	37.1871	42.8722	41.3258	42.2446
Rpad000770	Rpad000770.1	5.9089	6.30546	7.89987	8.99738	8.00122	9.9188
Rpad000771	Rpad000771.1	5.86494	5.03034	2.95375	57.7874	54.609	53.9803
Rpad000772	Rpad000772.1	18.4074	19.7744	20.0944	285.697	389.47	321.166
Rpad000773	Rpad000773.1	46.5793	47.2205	40.8566	466.689	500.5	523.34
Rpad000774	Rpad000774.1	25.4005	22.6803	22.0568	26.947	25.0307	27.8627
Rpad000775	Rpad000775.1	83.6414	87.8167	88.9364	89.9311	87.3201	88.034
Rpad000776	Rpad000776.1	124.914	150.249	103.561	2.09659	2.55585	1.56101
Rpad000777	Rpad000777.1	3.01874	4.08285	2.57907	0.044351	0	0.064221
Rpad000778	Rpad000778.1	0	0	0	0	0	0
Rpad000779	Rpad000779.1	14.3094	13.1247	10.3098	8.93733	7.05964	8.87358
Rpad000780	Rpad000780.1	0	0.096282	0	0	0	0
Rpad000781	Rpad000781.1	3.78323	5.71854	3.69481	0.039282	0.328429	0.010029
Rpad000782	Rpad000782.1	4.22041	4.43924	5.0074	5.38031	5.1076	5.59481
Rpad000783	Rpad000783.1	54.9505	67.4176	38.1383	17.9331	16.7102	13.1151
Rpad000784	Rpad000784.1	56.5118	64.8435	68.3305	1057.42	1192.88	1146.24
Rpad000785	Rpad000785.1	0.092023	0	0.011124	0.104648	0	0
Rpad000786	Rpad000786.1	0	0	0.00179	0.001851	0	0
Rpad000787	Rpad000787.1	0	0	0	0	0	0
Rpad000788	Rpad000788.1	0	0	0	0	0	0
Rpad000789	Rpad000789.1	0	0	0	0	0	0
Rpad000790	Rpad000790.1	0	0	0	0	0	0
Rpad000791	Rpad000791.1	0	0	0	0	0.006001	0
Rpad000792	Rpad000792.1	0	0	0	0	0	0
Rpad000793	Rpad000793.1	0.013999	0.108929	0.016358	0.092615	0.011441	0
Rpad000794	Rpad000794.1	173.532	150.76	189.9	37.9749	29.9779	33.9006
Rpad000795	Rpad000795.1	0.002651	0.021693	0.000462	0.100101	0	0.009618
Rpad000796	Rpad000796.1	0.924363	2.22567	1.13241	3.32147	1.09377	0.743553
Rpad000797	Rpad000797.1	0.830448	1.58778	1.26625	2.20104	1.17863	0.957553
Rpad000798	Rpad000798.1	0.005109	0	0.020126	0.045373	0.138064	0.011207
Rpad000799	Rpad000799.1	0	0	0	0.203604	0.044469	0.135829
Rpad000800	Rpad000800.1	0.090403	0.119231	0.125681	0	0.21141	0.1517
Rpad000801	Rpad000801.1	3.71758	4.86124	6.28913	8.54921	9.54844	9.64554
Rpad000802	Rpad000802.1	0	0	0	0	0.021966	1e-06
Rpad000803	Rpad000803.1	0	0	0	0	0	0
Rpad000804	Rpad000804.1	12.2779	13.8008	12.8253	10.497	11.6811	11.6184
Rpad000805	Rpad000805.1	0	0	0	0	0	0
Rpad000806	Rpad000806.1	4.23105	6.75736	5.34951	4.10374	4.6078	3.85822
Rpad000807	Rpad000807.1	3.41005	4.47343	3.60083	3.14258	3.22165	3.2957
Rpad000808	Rpad000808.1	0	0	0	0	0	0
Rpad000809	Rpad000809.1	0.56206	0.958178	0.539737	0.679718	0.7273	0.211749
Rpad000810	Rpad000810.1	0	0	0	0	0	0
Rpad000811	Rpad000811.1	0	0.17338	0	0	0	0
Rpad000812	Rpad000812.1	6.57359	6.29465	6.88618	9.0588	7.47881	8.55489
Rpad000813	Rpad000813.1	0	0	0	0	0	0
Rpad000814	Rpad000814.1	5.33079	8.64372	6.46444	0.48221	1.07719	0.611435
Rpad000815	Rpad000815.1	0	0	0	0	0.028847	0.024842
Rpad000816	Rpad000816.1	28.432	33.7696	26.6881	15.2848	13.0241	13.5495
Rpad000817	Rpad000817.1	4.68582	6.63762	4.68629	1.75759	1.94686	1.81117
Rpad000818	Rpad000818.1	0	0.059136	0.047956	0	0.105115	0
Rpad000819	Rpad000819.1	2.77711	1.6199	1.52904	2.05241	0.445207	0.472737
Rpad000820	Rpad000820.1	0	0	0	0	0	0
Rpad000821	Rpad000821.1	0	0	0	0	0	0
Rpad000822	Rpad000822.1	0	0	0	4e-06	0	0
Rpad000823	Rpad000823.1	7.33251	7.84101	10.1438	11.2575	9.78488	9.25289
Rpad000824	Rpad000824.1	27.7914	34.464	26.0995	42.1771	52.5996	50.6146
Rpad000825	Rpad000825.1	0.915728	1.58593	1.69233	1.96608	0.663561	0.370437
Rpad000826	Rpad000826.1	0	0	0	0	0	0.029259
Rpad000827	Rpad000827.1	20.6259	22.0667	20.383	15.5404	15.6223	16.9181
Rpad000828	Rpad000828.1	1.81516	2.86139	1.56679	2.78565	0.458128	0.459399
Rpad000829	Rpad000829.1	0	0	0	0	0	0
Rpad000830	Rpad000830.1	2.90276	5.2407	3.50405	6.87502	2.25045	1.37982
Rpad000831	Rpad000831.1	3.4003	4.40394	3.47953	2.57537	2.68807	3.09566
Rpad000832	Rpad000832.1	1.47737	2.18074	2.07076	3.70732	3.77133	3.9654
Rpad000833	Rpad000833.1	1.28219	0.974103	1.36183	0	0.039885	0.077914
Rpad000834	Rpad000834.1	0.908927	0.934711	1.03112	1.62212	1.5838	1.63788
Rpad000835	Rpad000835.1	0.618939	0.838288	0.761716	0.389056	0.387689	0.411463
Rpad000836	Rpad000836.1	164.68	147.386	163.036	55.1522	46.6155	60.8828
Rpad000837	Rpad000837.1	10.4668	13.6362	10.824	6.06212	7.2474	7.31649
Rpad000838	Rpad000838.1	0	0	0	0	0	0
Rpad000839	Rpad000839.1	16.0994	15.2958	15.6376	19.1313	18.8124	16.8817
Rpad000840	Rpad000840.1	3.519	4.85425	4.35378	10.681	10.0421	11.9542
Rpad000841	Rpad000841.1	5.46038	5.7596	8.61419	8.73071	10.3066	8.81064
Rpad000842	Rpad000842.1	1211.23	1168.2	1141.08	1240.88	1179.07	1193.52
Rpad000843	Rpad000843.1	1.94969	2.59896	2.91146	2.4078	2.65483	2.84585
Rpad000844	Rpad000844.1	1.02131	1.40295	1.24648	2.32384	2.38057	2.29037
Rpad000845	Rpad000845.1	1.38393	4.14588	2.47669	4.75291	2.22204	1.2192
Rpad000846	Rpad000846.1	0	0	0	0	0	0
Rpad000847	Rpad000847.1	43.5754	40.622	52.2058	28.6758	25.8371	39.9652
Rpad000848	Rpad000848.1	0	0	0	0.034052	0	0.026875
Rpad000849	Rpad000849.1	0.049131	0.14593	0.12884	0.111497	0.119449	0.20051
Rpad000850	Rpad000850.1	0.032963	0.023933	0.008418	0.025166	0.029664	0.011221
Rpad000851	Rpad000851.1	1.00485	1.52257	1.47658	1.89416	2.50678	2.10361
Rpad000852	Rpad000852.1	0.109636	0.048101	0.265388	0	0.052668	0
Rpad000853	Rpad000853.1	0.255632	0.336924	0.009036	0.211096	0.248199	0.165182
Rpad000854	Rpad000854.1	0.040299	0.312849	0.094738	0.191546	0.194876	0.139062
Rpad000855	Rpad000855.1	0.014527	0	0.001571	0.024748	0	0.012233
Rpad000856	Rpad000856.1	1.03032	1.1874	1.00219	0.619176	1.03018	0.919936
Rpad000857	Rpad000857.1	5.55324	6.10809	5.01398	5.22569	4.17415	4.26297
Rpad000858	Rpad000858.1	11.8782	11.991	12.4948	12.4966	10.4141	16.0574
Rpad000859	Rpad000859.1	0	0	0	0	1e-06	0
Rpad000860	Rpad000860.1	0	0.006662	0	0.015698	0.092113	0
Rpad000861	Rpad000861.1	0	0	0	0.029399	0	0
Rpad000862	Rpad000862.1	0.07492	0.304895	0.175736	0.330691	0.467813	0.28608
Rpad000863	Rpad000863.1	1.70859	2.71786	1.99757	2.18081	1.59869	0.138419
Rpad000864	Rpad000864.1	16.7534	15.112	15.8282	9.6008	9.965	10.2154
Rpad000865	Rpad000865.1	64.2734	69.741	60.1919	77.1712	71.585	87.2381
Rpad000866	Rpad000866.1	8.52167	8.11479	9.00979	10.0541	8.56411	11.9566
Rpad000867	Rpad000867.1	0	0	0	0	0	0
Rpad000868	Rpad000868.1	0	0	0.048332	0	0	0
Rpad000869	Rpad000869.1	0	0	0	0	0	1e-06
Rpad000870	Rpad000870.1	0.045356	0	0	0.116634	0	0.005381
Rpad000871	Rpad000871.1	0	0	0	0	0	0
Rpad000872	Rpad000872.1	19.2966	15.3993	15.5695	22.5203	19.5137	23.4444
Rpad000873	Rpad000873.1	0.028892	0.082043	0.090262	0.018349	0.073424	0
Rpad000874	Rpad000874.1	0.884864	1.35083	1.62538	1.76383	2.03935	1.63563
Rpad000875	Rpad000875.1	6.83828	6.66418	7.08054	5.56189	5.93604	6.04485
Rpad000876	Rpad000876.1	1.77134	1.87276	2.24032	2.48557	2.53856	2.19683
Rpad000877	Rpad000877.1	7.51157	7.76087	7.66133	6.75164	7.43583	6.25611
Rpad000878	Rpad000878.1	15.9301	17.5632	16.1936	9.74886	9.76184	11.2308
Rpad000879	Rpad000879.1	0	0	0	0	0	0
Rpad000880	Rpad000880.1	0.780912	1.11322	0.833543	1.38523	1.45161	1.30432
Rpad000881	Rpad000881.1	0.082875	0.0579	0.028027	0.021535	0.015961	0.008736
Rpad000882	Rpad000882.1	3.63293	3.54365	3.8131	4.74868	5.85593	7.00827
Rpad000883	Rpad000883.1	12.2704	12.2156	13.1425	10.6657	10.1087	11.2237
Rpad000884	Rpad000884.1	0.627047	0.707024	0.467283	0.735274	1.17032	1.01991
Rpad000885	Rpad000885.1	0	0	0	0	0	0.059807
Rpad000886	Rpad000886.1	0.115972	0.180282	0.186467	14.4238	12.9379	12.1633
Rpad000887	Rpad000887.1	0	0	0	0	0	0
Rpad000888	Rpad000888.1	0.295444	0.276021	0.261364	0.439088	0.510348	0.510078
Rpad000889	Rpad000889.1	403.854	363.394	389.29	374.941	327.268	345.997
Rpad000890	Rpad000890.1	0	0	0	0.014426	0	0.017287
Rpad000891	Rpad000891.1	0.802983	1.11667	1.75548	1.55401	3.50765	1.74637
Rpad000892	Rpad000892.1	16.0918	14.0678	13.9728	22.639	21.1801	25.8034
Rpad000893	Rpad000893.1	0	0	0	0.043135	0	0
Rpad000894	Rpad000894.1	0.569336	0.671913	0.735236	0.779349	1.14266	0.771811
Rpad000895	Rpad000895.1	0.763745	1.05205	1.21612	1.20815	1.68741	1.2384
Rpad000896	Rpad000896.1	0	0	0	0	3e-06	0
Rpad000897	Rpad000897.1	0	0	0	0	0	0
Rpad000898	Rpad000898.1	0	0	0	0	0	0
Rpad000899	Rpad000899.1	0	0	0	0	0	0
Rpad000900	Rpad000900.1	0.013007	0	0	0.017632	0	0
Rpad000901	Rpad000901.1	0.010766	0	0	0	0	0
Rpad000902	Rpad000902.1	0	0	0.058975	0	0	0
Rpad000903	Rpad000903.1	0	0	0	0	0	0
Rpad000904	Rpad000904.1	0	0.014057	0	0	0	0
Rpad000905	Rpad000905.1	0	0.030217	0.009907	0	0.021159	0
Rpad000906	Rpad000906.1	0	0	0	0	0	0
Rpad000907	Rpad000907.1	0	0	0	0	0	0
Rpad000908	Rpad000908.1	0.087743	0	0	0	0.065568	0
Rpad000909	Rpad000909.1	0	0	0	0	0	0
Rpad000910	Rpad000910.1	0	0	0	0	0	0
Rpad000911	Rpad000911.1	0	0	0	0	0	0
Rpad000912	Rpad000912.1	0	0	0	0	0	0
Rpad000913	Rpad000913.1	0	0.040294	0	0	0	0.144727
Rpad000914	Rpad000914.1	0	0	0	0	0	0
Rpad000915	Rpad000915.1	0	0.004371	0	0	0	0
Rpad000916	Rpad000916.1	0	0	0	0	0	0
Rpad000917	Rpad000917.1	0	0	0.01675	0	0	0
Rpad000918	Rpad000918.1	0	0	0	0	0	0
Rpad000919	Rpad000919.1	0.005279	0	0	0.228426	0	0
Rpad000920	Rpad000920.1	0	0	0	0.0148	0	0
Rpad000921	Rpad000921.1	0.022781	0.052719	0.044656	0.043907	0.053116	0.047645
Rpad000922	Rpad000922.1	0.552606	0.834481	0.901186	0.929646	1.43979	0.971727
Rpad000923	Rpad000923.1	0.054038	0.017304	0.012355	0.071953	0.073711	0.030899
Rpad000924	Rpad000924.1	28.9971	30.9381	30.1033	41.3951	44.92	43.6296
Rpad000925	Rpad000925.1	3.1191	3.91689	4.58973	4.04908	5.43531	4.33453
Rpad000926	Rpad000926.1	6.89276	5.6587	7.06771	8.21904	5.97991	8.11867
Rpad000927	Rpad000927.1	0.593663	1.45249	1.62652	1.32225	1.18248	0.954912
Rpad000928	Rpad000928.1	3.74403	5.02585	5.42509	4.24452	3.84959	4.61667
Rpad000929	Rpad000929.1	1.15093	1.4172	1.90252	1.67274	1.35329	2.0766
Rpad000930	Rpad000930.1	0	0	0	0	0	0
Rpad000931	Rpad000931.1	0	0	0	0	0	0
Rpad000932	Rpad000932.1	0	0.348943	0	0.048123	0.104878	0.12721
Rpad000933	Rpad000933.1	0	0	0	0.026584	0.045149	0.011712
Rpad000934	Rpad000934.1	1.34632	2.28627	2.0036	3.36611	4.25077	3.29231
Rpad000935	Rpad000935.1	0.285912	0.362519	0.292412	0.340335	0.316085	0.343647
Rpad000936	Rpad000936.1	0	0	0	0	0	0.019133
Rpad000937	Rpad000937.1	0.575075	0.749666	0.739137	0.485543	0.854812	0.482422
Rpad000938	Rpad000938.1	0	0	0	0.000393	0	0
Rpad000939	Rpad000939.1	26.537	28.3506	23.5267	33.4078	32.4628	36.077
Rpad000940	Rpad000940.1	1.49868	1.86971	1.62213	1.8283	2.28247	1.30636
Rpad000941	Rpad000941.1	0	0	0	0	0	0
Rpad000942	Rpad000942.1	0	0	0	0	0	0
Rpad000943	Rpad000943.1	0	0	0	0	0	0.065476
Rpad000944	Rpad000944.1	0	0	0	0	0	0
Rpad000945	Rpad000945.1	0	0	0	0	0	0
Rpad000946	Rpad000946.1	0	0	0	0	0	0
Rpad000947	Rpad000947.1	0.014083	0	0	0	0.020547	0.004011
Rpad000948	Rpad000948.1	0	0	0	0	0	0
Rpad000949	Rpad000949.1	0.211284	0	0.03805	0.104593	0.053695	0.319573
Rpad000950	Rpad000950.1	0.003428	0	0	0.004514	0.007556	0.003616
Rpad000951	Rpad000951.1	0	0	0	0	0	0
Rpad000952	Rpad000952.1	0	0	0	0	0	0
Rpad000953	Rpad000953.1	0	0	0	0	0	0
Rpad000954	Rpad000954.1	0	0	0	0.037078	0	0
Rpad000955	Rpad000955.1	0	0	0	0	0	0
Rpad000956	Rpad000956.1	0	0	0.005839	0	0	0
Rpad000957	Rpad000957.1	0	0	0	0	0	0
Rpad000958	Rpad000958.1	0	0	0	0	0	0.003001
Rpad000959	Rpad000959.1	0.031091	0.040166	0.018982	0.011831	0	0
Rpad000960	Rpad000960.1	0	0	0	0	0	0
Rpad000961	Rpad000961.1	0	0	0	0.065384	0.085155	0
Rpad000962	Rpad000962.1	0	0	0	0	0	0
Rpad000963	Rpad000963.1	0	0	0	0	0	0
Rpad000964	Rpad000964.1	78.7542	78.328	79.3762	72.9987	69.6952	76.0446
Rpad000965	Rpad000965.1	1.08054	1.22109	1.34875	1.39607	1.51435	2.03737
Rpad000966	Rpad000966.1	2.65695	3.63227	4.00667	4.29484	6.04836	5.40767
Rpad000967	Rpad000967.1	0	0	0	0	0	0.004091
Rpad000968	Rpad000968.1	0	0	0.00957	0	0.011446	0
Rpad000969	Rpad000969.1	0.719774	0.717303	0.598236	1.82157	1.80748	1.65269
Rpad000970	Rpad000970.1	9.33406	7.86119	9.44819	9.77336	9.67381	10.1096
Rpad000971	Rpad000971.1	1.24499	1.46561	1.70126	2.17615	2.4781	2.80234
Rpad000972	Rpad000972.1	0	0.031077	0.063183	0.020089	0	0
Rpad000973	Rpad000973.1	0.357563	0.392455	0.570654	0.406775	0.608812	0.597665
Rpad000974	Rpad000974.1	0	0	0	0	0	0
Rpad000975	Rpad000975.1	0	0	0	0	0	0
Rpad000976	Rpad000976.1	0	0	0	0	0.0966	0
Rpad000977	Rpad000977.1	0.017839	0	0	0.070794	1.6e-05	0.059097
Rpad000978	Rpad000978.1	16.5102	14.0848	13.3627	16.3819	17.252	18.1457
Rpad000979	Rpad000979.1	0	0	0	0	0	0
Rpad000980	Rpad000980.1	13.4937	9.64846	11.7901	11.5543	11.0654	12.1828
Rpad000981	Rpad000981.1	0.004312	0.026136	0.045464	0	0	0.002289
Rpad000982	Rpad000982.1	0	0.092646	0	0	0	0
Rpad000983	Rpad000983.1	1.2036	1.86449	1.34328	2.10538	1.85572	2.44065
Rpad000984	Rpad000984.1	192.166	164.497	201.852	196.905	193.828	176.016
Rpad000985	Rpad000985.1	41.9439	38.0521	44.7758	44.6801	47.3148	44.6378
Rpad000986	Rpad000986.1	0.618734	0.965913	1.19504	1.47119	1.88065	1.54277
Rpad000987	Rpad000987.1	1.28735	0	1.95909	1.97631	0.000262	1.57337
Rpad000988	Rpad000988.1	3.0663	2.7064	4.05382	1.26618	0.994525	1.0291
Rpad000989	Rpad000989.1	0	0	0	0	0	0
Rpad000990	Rpad000990.1	0.006372	0.001369	0.008745	0.002765	0.017694	0.007102
Rpad000991	Rpad000991.1	1.44158	1.85977	1.7243	6.21134	6.15963	6.39122
Rpad000992	Rpad000992.1	0	0.026895	0	0.013817	0	0.046264
Rpad000993	Rpad000993.1	0	0	0.035093	0	0	0.018646
Rpad000994	Rpad000994.1	1.94684	1.29754	1.96268	0.801243	1.07228	1.11204
Rpad000995	Rpad000995.1	27.894	25.9356	26.4652	29.9798	31.2203	30.3153
Rpad000996	Rpad000996.1	0	0.02332	0.011888	0.006673	0.00891	0.021957
Rpad000997	Rpad000997.1	0.016889	0	0.068861	0	0	0
Rpad000998	Rpad000998.1	4.82543	3.26023	4.69143	3.66288	2.53106	1.91388
Rpad000999	Rpad000999.1	1.76571	1.95768	1.76659	2.59885	1.70118	2.88977
Rpad001000	Rpad001000.1	1.68524	1.67996	2.34479	2.04183	2.44037	2.30019
Rpad001001	Rpad001001.1	0	0	0	0	0	0
Rpad001002	Rpad001002.1	0.993445	1.14466	1.37946	1.34827	1.50535	1.78323
Rpad001003	Rpad001003.1	0.164592	0.111228	0.169676	0.234614	0.121365	0.168552
Rpad001004	Rpad001004.1	0.855882	0.945048	0.758077	1.34436	1.23533	1.21206
Rpad001005	Rpad001005.1	2.49439	2.69732	2.99055	3.86928	3.62088	3.15825
Rpad001006	Rpad001006.1	0.055093	0.211751	0.090355	0.136719	0.159556	0.115878
Rpad001007	Rpad001007.1	0.632964	0.824564	0.642016	1.57827	1.31571	1.99417
Rpad001008	Rpad001008.1	7.38558	7.30332	9.0191	7.83929	7.27141	8.2486
Rpad001009	Rpad001009.1	0.122492	0	0	0.118602	0.095956	0
Rpad001010	Rpad001010.1	0.150494	0.148744	0.116874	0.175657	0.235276	0.135277
Rpad001011	Rpad001011.1	5.8238	5.97304	6.53299	10.1877	10.4694	10.3676
Rpad001012	Rpad001012.1	0	0	0	0	0	0
Rpad001013	Rpad001013.1	0.767486	1.23963	1.52592	3.09783	2.1103	2.33105
Rpad001014	Rpad001014.1	3.78578	4.09157	5.31961	3.74256	3.99078	3.96889
Rpad001015	Rpad001015.1	0	0	0	0.033586	0	0
Rpad001016	Rpad001016.1	12.972	11.3339	14.0777	11.5623	10.3399	13.4423
Rpad001017	Rpad001017.1	0	0	0	0	0	0
Rpad001018	Rpad001018.1	55.341	50.44	54.8895	58.5289	51.6136	46.6932
Rpad001019	Rpad001019.1	0	0	0	0.008732	0.031834	0
Rpad001020	Rpad001020.1	0.862105	0.815995	1.03872	1.15188	1.47259	1.37561
Rpad001021	Rpad001021.1	2.6921	3.44106	3.65815	4.5858	4.71986	4.6825
Rpad001022	Rpad001022.1	19.4541	23.2082	25.4522	22.5111	23.6129	23.5843
Rpad001023	Rpad001023.1	0.791106	1.97052	1.6368	2.24916	1.77086	1.58109
Rpad001024	Rpad001024.1	5.07357	4.93016	5.49934	4.5834	4.40011	4.20629
Rpad001025	Rpad001025.1	6.13108	8.2782	8.10602	3.65318	3.43293	3.74511
Rpad001026	Rpad001026.1	20.4457	23.2579	21.1689	7.79146	7.87473	8.75595
Rpad001027	Rpad001027.1	15.6646	15.9279	19.2624	20.8088	25.6609	24.3163
Rpad001028	Rpad001028.1	2.92966	2.43398	2.64069	1.91339	2.02738	2.42402
Rpad001029	Rpad001029.1	63.6539	59.8539	58.9441	97	89.3594	86.005
Rpad001030	Rpad001030.1	4.77678	5.57686	6.30945	7.22265	7.60987	8.51888
Rpad001031	Rpad001031.1	0.328093	0.449213	0.250491	0.689326	0.962821	0.655588
Rpad001032	Rpad001032.1	6.33544	5.84858	7.15298	12.3604	12.1339	12.962
Rpad001033	Rpad001033.1	41.4576	40.949	41.1476	52.6071	48.9552	61.1164
Rpad001034	Rpad001034.1	0	0	0	0	0	0
Rpad001035	Rpad001035.1	0	0	0.02414	0.087323	0	0
Rpad001036	Rpad001036.1	0.019822	0.044256	0.020808	0.024663	0	0.002139
Rpad001037	Rpad001037.1	0.575424	0.691543	0.972049	1.16375	1.0789	1.16126
Rpad001038	Rpad001038.1	0	0.028636	0	0	0	0
Rpad001039	Rpad001039.1	0	0	0.008261	0.022527	0.064492	0
Rpad001040	Rpad001040.1	17.1386	16.8611	17.3675	16.7915	15.8669	15.0493
Rpad001041	Rpad001041.1	1.93614	2.04279	2.20037	2.41772	2.36189	2.7291
Rpad001042	Rpad001042.1	0	0	0.022434	0.008606	0	0
Rpad001043	Rpad001043.1	0	0	0	0	0	0
Rpad001044	Rpad001044.1	0	0	0.024341	0	0	0
Rpad001045	Rpad001045.1	0	0	0	0	0	0.003832
Rpad001046	Rpad001046.1	0	0	0	0	0	0
Rpad001047	Rpad001047.1	0	0	0	0	0	0
Rpad001048	Rpad001048.1	0.002013	0.019279	0.00974	0.034749	0.025197	0.028663
Rpad001049	Rpad001049.1	0	0.032134	0.099958	0	0	0
Rpad001050	Rpad001050.1	0	0	0	0	0	0
Rpad001051	Rpad001051.1	0	0	0	0	0	0
Rpad001052	Rpad001052.1	0	0	0	0	0	0
Rpad001053	Rpad001053.1	160.81	163.832	161.788	315.08	308.37	339.558
Rpad001054	Rpad001054.1	1.56023	1.05638	1.55399	1.83897	1.82568	1.31459
Rpad001055	Rpad001055.1	0	0	0	0	0	0
Rpad001056	Rpad001056.1	29.4706	27.8326	28.7554	32.3154	28.6011	33.046
Rpad001057	Rpad001057.1	0.798553	0.862856	0.806583	0.844757	0.912883	0.811418
Rpad001058	Rpad001058.1	1.67747	1.69402	1.51059	2.44059	2.71135	2.70094
Rpad001059	Rpad001059.1	0.611976	1.10982	0.465771	2.46388	1.86236	2.33534
Rpad001060	Rpad001060.1	7.96408	9.04879	11.5577	39.1084	32.898	37.1042
Rpad001061	Rpad001061.1	7.47323	7.36765	9.13808	40.8031	40.8933	44.5475
Rpad001062	Rpad001062.1	8.91091	10.4137	7.26801	109.47	93.7162	110.437
Rpad001063	Rpad001063.1	1.11021	0.726649	1.02871	1.64543	1.25018	1.00307
Rpad001064	Rpad001064.1	0	0.028277	0.061939	0.011174	0.032923	0.003464
Rpad001065	Rpad001065.1	0.014168	0.040257	0.059103	1.4019	1.15989	1.75063
Rpad001066	Rpad001066.1	0	0	0	0	0	0
Rpad001067	Rpad001067.1	0	0	0	0	3e-06	8e-06
Rpad001068	Rpad001068.1	86.2666	135.921	103.245	0.614557	10.8671	0.712981
Rpad001069	Rpad001069.1	0	0	0	0	0	0
Rpad001070	Rpad001070.1	0	0	0	0.230292	0	0
Rpad001071	Rpad001071.1	0.75722	0.586413	0.720627	1.18633	0.541345	0.58153
Rpad001072	Rpad001072.1	1.90397	2.50587	3.07882	2.98679	3.55115	3.1067
Rpad001073	Rpad001073.1	31.1896	30.9494	30.6397	35.1015	35.4642	35.0525
Rpad001074	Rpad001074.1	0	0	0	0	0	0
Rpad001075	Rpad001075.1	0	0	0	0	0	0
Rpad001076	Rpad001076.1	0.075755	0.090115	0.197944	0.319288	0.455182	0.443366
Rpad001077	Rpad001077.1	0.446283	0.244954	0.166668	1.17149	0.905388	1.18965
Rpad001078	Rpad001078.1	9.57368	9.79932	11.2402	8.22898	7.64695	9.0101
Rpad001079	Rpad001079.1	0.301331	0.308394	0.24016	0.711638	0.603277	0.734776
Rpad001080	Rpad001080.1	0	0	0	0	0	0
Rpad001081	Rpad001081.1	48.0628	47.4244	49.6315	3.89225	4.10121	3.94772
Rpad001082	Rpad001082.1	0	0	0	0	0	0
Rpad001083	Rpad001083.1	0	0.078636	0	0	0	0
Rpad001084	Rpad001084.1	0	0	0	0	0	0
Rpad001085	Rpad001085.1	2.58671	2.7146	3.05607	2.91773	3.15186	3.33569
Rpad001086	Rpad001086.1	0	0	0	0	0	0
Rpad001087	Rpad001087.1	69.0884	73.3537	65.5448	103.525	109.361	106.786
Rpad001088	Rpad001088.1	2.83127	2.50125	3.60734	21.3724	21.4664	20.7696
Rpad001089	Rpad001089.1	14.7377	18.3698	17.141	5.83808	8.38643	7.94843
Rpad001090	Rpad001090.1	0.300544	0.403619	0.538271	0.388551	0.29384	0.712325
Rpad001091	Rpad001091.1	0.141485	0.300878	0.214662	0.518737	0.263681	0.445479
Rpad001092	Rpad001092.1	0	0	0	0	0	0
Rpad001093	Rpad001093.1	48.7229	48.5786	54.841	50.4745	47.6635	48.4011
Rpad001094	Rpad001094.1	0	0	0	0	0	0
Rpad001095	Rpad001095.1	16.2472	17.3107	17.4074	14.0151	16.7085	15.4003
Rpad001096	Rpad001096.1	0	0.040257	0	0	0.055875	0
Rpad001097	Rpad001097.1	0	0	0	0	0	0
Rpad001098	Rpad001098.1	0	0	0	0	0	0
Rpad001099	Rpad001099.1	0	0	0	0	0	0
Rpad001100	Rpad001100.1	2.88872	4.10743	3.11932	5.38631	5.36026	5.90483
Rpad001101	Rpad001101.1	0	0	0.005921	0	0	0
Rpad001102	Rpad001102.1	0	0	0	0	0	0
Rpad001103	Rpad001103.1	0	0	0	0	0	0
Rpad001104	Rpad001104.1	0	0	0	0	0	0
Rpad001105	Rpad001105.1	0	0	0	0	0	0
Rpad001106	Rpad001106.1	1.05973	1.32129	1.23559	1.60253	1.2124	1.41206
Rpad001107	Rpad001107.1	1.16314	0.915981	0.901912	0.968946	1.14546	1.7029
Rpad001108	Rpad001108.1	0	0.04168	0.047331	0.053067	0.011056	0.153887
Rpad001109	Rpad001109.1	0.014805	0	0	0	0	0
Rpad001110	Rpad001110.1	0	0	0	0	0	0
Rpad001111	Rpad001111.1	0	0	0	0	0	0.147853
Rpad001112	Rpad001112.1	2.40544	2.44708	1.7423	2.4558	2.85092	1.70969
Rpad001113	Rpad001113.1	0	0	0	0	0.105472	0
Rpad001114	Rpad001114.1	0	0	0	0	0	0
Rpad001115	Rpad001115.1	0	0	0	0	0	0
Rpad001116	Rpad001116.1	0.189531	0.263019	0.082174	0.093816	0	0
Rpad001117	Rpad001117.1	1.76291	2.42662	2.64716	2.15054	2.01043	2.35257
Rpad001118	Rpad001118.1	0	0.030441	0.080402	0.016484	0	0
Rpad001119	Rpad001119.1	0	0	0	0	0	0
Rpad001120	Rpad001120.1	0	0.229613	0.072376	0.068465	0.203157	0.033021
Rpad001121	Rpad001121.1	0	0	0	0	0	0
Rpad001122	Rpad001122.1	0	0	0	0	0	0
Rpad001123	Rpad001123.1	14.3826	13.2961	13.0868	16.0903	15.8753	15.6939
Rpad001124	Rpad001124.1	0	0	0	0	0	0
Rpad001125	Rpad001125.1	0	0	0	0	0	0
Rpad001126	Rpad001126.1	0	0	0	0	0	0
Rpad001127	Rpad001127.1	3.66374	2.76554	3.52516	13.3887	10.4182	10.572
Rpad001128	Rpad001128.1	5.72874	5.26192	5.95462	1.96808	1.8233	2.45011
Rpad001129	Rpad001129.1	3.21641	3.60435	3.46855	3.54104	4.35144	4.13107
Rpad001130	Rpad001130.1	0	0	0	0	0	0
Rpad001131	Rpad001131.1	0	0	0	0	0	0
Rpad001132	Rpad001132.1	0.514539	0.42561	0.727073	0.389387	0.64561	0.561175
Rpad001133	Rpad001133.1	1.63752	1.47691	2.13894	2.15349	2.58084	2.52847
Rpad001134	Rpad001134.1	0.047305	0.077719	0.147843	0.196678	0.204553	0.178823
Rpad001135	Rpad001135.1	20.4841	17.9059	20.7001	11.3872	9.66436	9.56644
Rpad001136	Rpad001136.1	0	0	0	0	0	0
Rpad001137	Rpad001137.1	0	0	0	0	0	0
Rpad001138	Rpad001138.1	0.82189	1.09024	1.16934	0.994625	0.187325	1.41539
Rpad001139	Rpad001139.1	0	0	0	0	0	0
Rpad001140	Rpad001140.1	0	0	0	0	0	0
Rpad001141	Rpad001141.1	0	0	0	0	0	0
Rpad001142	Rpad001142.1	0	0	0	0	0	0
Rpad001143	Rpad001143.1	0	0	0	0	0	0
Rpad001144	Rpad001144.1	1.14301	1.05647	1.82994	1.22756	1.74172	1.378
Rpad001145	Rpad001145.1	2.09633	2.14961	1.65192	3.03875	4.76867	4.4655
Rpad001146	Rpad001146.1	32.2547	27.473	28.75	14.6308	13.3408	15.2763
Rpad001147	Rpad001147.1	0	0	0	0	0	0
Rpad001148	Rpad001148.1	0.059441	0	0	0	0.078359	0
Rpad001149	Rpad001149.1	0	0	0	0	0	0
Rpad001150	Rpad001150.1	0	0	0	0	0	0
Rpad001151	Rpad001151.1	68.0785	61.4348	61.1688	91.5237	83.4337	74.9884
Rpad001152	Rpad001152.1	0.9555	1.60064	1.08678	1.27297	1.18992	0.867184
Rpad001153	Rpad001153.1	2.81342	2.74916	2.6353	1.98625	2.3174	2.08133
Rpad001154	Rpad001154.1	1.18025	1.53198	1.41509	1.37024	1.3404	1.73671
Rpad001155	Rpad001155.1	6.82026	6.04916	6.50449	10.6666	15.2499	12.4148
Rpad001156	Rpad001156.1	6.12697	8.28252	5.34536	5.0829	6.32372	6.9547
Rpad001157	Rpad001157.1	77.4348	93.3917	72.7354	0.896847	0.642506	0.941338
Rpad001158	Rpad001158.1	0	0	0	0	0	0
Rpad001159	Rpad001159.1	3.30254	4.56366	5.05157	4.78992	5.05985	5.22696
Rpad001160	Rpad001160.1	1.47022	1.44855	2.00788	1.91872	1.8584	2.23146
Rpad001161	Rpad001161.1	19.8958	23.9355	21.7358	28.1984	25.4573	30.0536
Rpad001162	Rpad001162.1	0.133793	0.206317	0.356695	0.246124	0.541582	0.225581
Rpad001163	Rpad001163.1	0.534008	0.814922	1.03715	0.696461	0.777499	1.2438
Rpad001164	Rpad001164.1	0.17404	0.045249	0	0.342817	0.24842	0.295849
Rpad001165	Rpad001165.1	2.62214	2.22579	1.71865	1.97572	1.87448	1.44841
Rpad001166	Rpad001166.1	2.97792	2.82592	2.97246	2.34034	3.31128	2.92763
Rpad001167	Rpad001167.1	58.2155	55.269	53.5153	51.6759	57.9867	60.5589
Rpad001168	Rpad001168.1	0.32939	0.271512	0.174685	0.238076	0.303499	0.421456
Rpad001169	Rpad001169.1	73.8507	72.305	69.1897	140.28	136.039	139.422
Rpad001170	Rpad001170.1	36.3808	31.5171	37.3965	34.5015	29.3219	42.7369
Rpad001171	Rpad001171.1	1.99243	1.30522	1.3529	1.98734	2.17292	1.27542
Rpad001172	Rpad001172.1	0.028211	0.037852	0	0	0	0
Rpad001173	Rpad001173.1	3.29654	3.68434	4.24662	7.26456	5.01975	5.52929
Rpad001174	Rpad001174.1	2.34509	2.18262	2.57418	4.15839	4.48157	4.38839
Rpad001175	Rpad001175.1	0.030845	0.032402	0.014667	0.017017	0.048901	0
Rpad001176	Rpad001176.1	0.215292	0.316614	0.335417	0.129712	0.150389	0.344753
Rpad001177	Rpad001177.1	13.2467	13.5053	13.6185	18.7626	18.2855	19.7941
Rpad001178	Rpad001178.1	0	0	0	0	0	0
Rpad001179	Rpad001179.1	7.82032	7.75606	9.10059	11.1923	10.164	12.428
Rpad001180	Rpad001180.1	0	0	0	0	0	0
Rpad001181	Rpad001181.1	6.20683	6.90799	7.2195	11.3437	11.2536	12.8993
Rpad001182	Rpad001182.1	5.55696	4.88236	4.52857	11.0381	8.88483	9.64809
Rpad001183	Rpad001183.1	0.972194	0.771408	0.942759	0.822955	0.845458	0.887162
Rpad001184	Rpad001184.1	0.655133	0.688002	0.543791	1.16916	0.962623	0.959549
Rpad001185	Rpad001185.1	0.055314	1e-05	0.055267	0.008859	0.018343	0
Rpad001186	Rpad001186.1	0.67649	0.194335	0.290859	1.23467	1.27163	0.615212
Rpad001187	Rpad001187.1	44.3155	39.1984	45.9943	51.9526	46.0892	51.6784
Rpad001188	Rpad001188.1	37.6808	38.9063	36.6284	32.7126	38.2983	37.2598
Rpad001189	Rpad001189.1	23.908	23.909	25.0787	26.5889	25.6561	28.737
Rpad001190	Rpad001190.1	4.59947	3.65129	4.04244	3.79028	3.91747	4.41852
Rpad001191	Rpad001191.1	30.9859	30.8021	30.0164	33.0562	31.0527	35.5658
Rpad001192	Rpad001192.1	1.3081	1.69235	1.73849	1.6326	2.11339	1.8276
Rpad001193	Rpad001193.1	3.49419	3.45652	3.43015	5.02131	4.99313	4.83201
Rpad001194	Rpad001194.1	0.033908	1.4e-05	0.038649	0.16668	0.075363	0.066676
Rpad001195	Rpad001195.1	1.22109	1.8298	1.39272	2.08877	1.94703	2.42841
Rpad001196	Rpad001196.1	4.83995	5.05221	5.1539	1.67545	2.28207	1.96921
Rpad001197	Rpad001197.1	117.094	103.392	114.402	122.23	122.611	113.377
Rpad001198	Rpad001198.1	0.193838	0.023511	0.008281	0.144347	0.041405	0
Rpad001199	Rpad001199.1	0	0	0	0	0	0
Rpad001200	Rpad001200.1	0.560794	0.575253	0.723225	0.719009	0.77389	1.19792
Rpad001201	Rpad001201.1	1.37454	1.39777	1.32418	1.61923	1.96292	1.60029
Rpad001202	Rpad001202.1	13.3117	14.2814	12.9269	18.2943	15.9778	18.3601
Rpad001203	Rpad001203.1	7.08592	6.75744	6.90879	6.25894	6.26994	6.26713
Rpad001204	Rpad001204.1	0.963286	0.954611	1.75198	1.12919	1.11066	1.38307
Rpad001205	Rpad001205.1	0.05944	0.00085	0.143865	0.054454	0.070297	0.111957
Rpad001206	Rpad001206.1	2.23047	3.19961	2.26927	3.22719	3.20405	3.41003
Rpad001207	Rpad001207.1	0	0	0	0.010432	0	0
Rpad001208	Rpad001208.1	3.64276	4.19641	3.81011	2.61919	3.35147	3.58549
Rpad001209	Rpad001209.1	0	0	0	0	0	0
Rpad001210	Rpad001210.1	36.9281	43.568	28.6301	45.591	44.3872	47.2831
Rpad001211	Rpad001211.1	0	0	0	0	0	0
Rpad001212	Rpad001212.1	2.43197	2.50729	3.72762	4.33688	4.65544	4.42845
Rpad001213	Rpad001213.1	1.67142	0.878779	0.997173	1.14009	1.53481	1.3272
Rpad001214	Rpad001214.1	6.02486	6.05354	6.17114	7.26191	6.95173	7.4584
Rpad001215	Rpad001215.1	0.162855	0.074271	0.101	0.271652	0.259803	0.225093
Rpad001216	Rpad001216.1	14.2065	17.1572	15.1181	24.6205	26.3958	26.3852
Rpad001217	Rpad001217.1	0.451836	0.443537	0.336303	0.704759	0.804389	0.793514
Rpad001218	Rpad001218.1	0.06186	0.050458	0.062862	0.13516	0.136502	0.123341
Rpad001219	Rpad001219.1	45.4157	54.6407	53.7219	2.79717	2.37101	2.39497
Rpad001220	Rpad001220.1	10.3869	9.10976	10.208	11.5496	10.5596	10.9796
Rpad001221	Rpad001221.1	0.322522	0.322243	0.404849	0.508983	0.574057	0.464385
Rpad001222	Rpad001222.1	0.086846	0.067058	0.210153	0	0.284228	0.11511
Rpad001223	Rpad001223.1	1.02774	1.84401	2.01555	2.23921	2.95848	2.74337
Rpad001224	Rpad001224.1	2.02137	2.38046	2.08076	1.45182	2.16004	2.32596
Rpad001225	Rpad001225.1	0	0	0	0	0	0
Rpad001226	Rpad001226.1	0	0	0	0	0	0
Rpad001227	Rpad001227.1	0	0.002859	0	0	0	0
Rpad001228	Rpad001228.1	0	0	0	0	0	0
Rpad001229	Rpad001229.1	0	0	0.057646	0	0	0
Rpad001230	Rpad001230.1	0	0	0	0	0	0
Rpad001231	Rpad001231.1	0	0	0	0	0	0
Rpad001232	Rpad001232.1	0	0	0	0	0	0
Rpad001233	Rpad001233.1	0	0	0	0	0	0
Rpad001234	Rpad001234.1	0.044952	0.230012	0.021504	0.118181	0.183622	0
Rpad001235	Rpad001235.1	0.964353	0.790816	0.852497	1.29842	1.20394	1.44378
Rpad001236	Rpad001236.1	0	0.013551	0	0	0	0
Rpad001237	Rpad001237.1	0	0	0	0	0	0
Rpad001238	Rpad001238.1	0.01243	0.002662	0	0	0	0.014007
Rpad001239	Rpad001239.1	0.038796	0	0	0.149066	0	0
Rpad001240	Rpad001240.1	0	0.00019	0	0.017235	0	0.027926
Rpad001241	Rpad001241.1	0	0	0	0	0	0
Rpad001242	Rpad001242.1	0	0.001144	0	0	0	0.021263
Rpad001243	Rpad001243.1	0.163978	0.186373	0.23199	0	0.203456	0.297665
Rpad001244	Rpad001244.1	0	0	0	0	0	0
Rpad001245	Rpad001245.1	0.006611	0	0.00957	0.006358	0.005715	0
Rpad001246	Rpad001246.1	0	0	0	0	0	0
Rpad001247	Rpad001247.1	0	0	0	0	0	0
Rpad001248	Rpad001248.1	0	0	0	0	0	0
Rpad001249	Rpad001249.1	6.17677	8.17623	8.95425	8.9134	9.55142	9.19442
Rpad001250	Rpad001250.1	0.522397	0.597724	0.735936	0.258075	0.611853	0.438013
Rpad001251	Rpad001251.1	0.827587	0.699044	1.26832	0.495928	0.544334	0.538564
Rpad001252	Rpad001252.1	0.623381	0.892049	1.17062	1.24304	1.56576	1.50293
Rpad001253	Rpad001253.1	2.73175	3.25677	2.8608	3.6333	3.44971	2.56781
Rpad001254	Rpad001254.1	40.4103	37.7314	36.1543	55.9009	54.3938	54.8371
Rpad001255	Rpad001255.1	21.1181	20.8765	22.2538	20.1398	19.6641	22.16
Rpad001256	Rpad001256.1	21.3477	23.0464	21.4467	12.8572	13.6071	15.0214
Rpad001257	Rpad001257.1	8.1107	7.00746	13.3419	5.52367	6.00501	5.3837
Rpad001258	Rpad001258.1	0.200511	0.318404	0.358719	0.440574	0.535624	0.509782
Rpad001259	Rpad001259.1	74.4679	71.171	63.4706	36.6075	40.4144	35.4796
Rpad001260	Rpad001260.1	0.567938	0.645796	0.956924	1.1195	0.910886	1.0077
Rpad001261	Rpad001261.1	1.12348	1.07995	1.00562	0.489522	0.447292	0.545499
Rpad001262	Rpad001262.1	1.9041	2.89191	2.40242	2.04348	2.05889	1.73765
Rpad001263	Rpad001263.1	1.06285	1.29615	1.92013	1.11747	1.37045	1.01548
Rpad001264	Rpad001264.1	11.512	10.9623	9.73851	10.4527	10.3709	9.79785
Rpad001265	Rpad001265.1	5.18156	6.2048	8.41276	5.81783	6.84934	5.04436
Rpad001266	Rpad001266.1	1.09612	1.23147	1.6605	2.35994	2.61059	2.36744
Rpad001267	Rpad001267.1	0.549358	0.591496	0.818165	0.794973	0.968991	1.36339
Rpad001268	Rpad001268.1	0	0.007773	0.013564	0	0.022816	0
Rpad001269	Rpad001269.1	0.952052	0.930679	1.04882	0.749583	0.603077	0.826463
Rpad001270	Rpad001270.1	0	0	0	0	0	0
Rpad001271	Rpad001271.1	4.86279	3.91857	4.87845	5.23902	6.50519	7.33999
Rpad001272	Rpad001272.1	0	0	0.033682	0.077351	0.223967	0.074982
Rpad001273	Rpad001273.1	43.2396	39.0615	37.3079	17.8568	17.9439	12.9968
Rpad001274	Rpad001274.1	0	0.036014	0.014475	0.017807	0.135309	0.046011
Rpad001275	Rpad001275.1	1.97689	2.00978	1.65376	1.48378	1.63442	1.6282
Rpad001276	Rpad001276.1	0.562728	0.625126	0.681613	0.832309	0.731994	0.929496
Rpad001277	Rpad001277.1	0	0	0	0	0	0
Rpad001278	Rpad001278.1	0.257544	0.138977	0.158722	0.161181	0.227049	0.121734
Rpad001279	Rpad001279.1	0	0	0	0.006101	0	0
Rpad001280	Rpad001280.1	0	0	0	0	0	0
Rpad001281	Rpad001281.1	0	0	0	0	0	0
Rpad001282	Rpad001282.1	0.037219	0.033426	0.019434	0.105175	0.02947	0.030499
Rpad001283	Rpad001283.1	0	0	0	0	0	0
Rpad001284	Rpad001284.1	0	0	0	0	0	0
Rpad001285	Rpad001285.1	0	0	0	0	0	0
Rpad001286	Rpad001286.1	0	0	0	0	0	0.003611
Rpad001287	Rpad001287.1	0.023295	0.026149	0.022613	0.059345	0.039117	0.091151
Rpad001288	Rpad001288.1	0	0	0	0	0	0
Rpad001289	Rpad001289.1	0	0	0	0	0	0
Rpad001290	Rpad001290.1	0	0.030386	0	0	0	0
Rpad001291	Rpad001291.1	0	0	0	0	0	0
Rpad001292	Rpad001292.1	0.01356	0.010913	0.03486	0.086408	0.019192	0.092934
Rpad001293	Rpad001293.1	0	0	0	0	0	0
Rpad001294	Rpad001294.1	6.14325	5.76241	6.41789	9.92085	12.3908	13.9816
Rpad001295	Rpad001295.1	0	0	0	0	0	0
Rpad001296	Rpad001296.1	0.084531	0.039092	0.225788	0.050743	0.046805	0.090925
Rpad001297	Rpad001297.1	0.039604	0.040936	0.071138	0.018785	0.060206	0.167308
Rpad001298	Rpad001298.1	0	0	0	0	0	0
Rpad001299	Rpad001299.1	0.010627	0.107778	0.03495	0.075407	0.058263	0.054691
Rpad001300	Rpad001300.1	0	0	0	0	0	0
Rpad001301	Rpad001301.1	0	0	0	0	0	0
Rpad001302	Rpad001302.1	0	0.015994	0	0.081348	0.195755	0.124325
Rpad001303	Rpad001303.1	0	0	0	0	0	0
Rpad001304	Rpad001304.1	0	0	0	0	0	0
Rpad001305	Rpad001305.1	0	0	0	0	0	0
Rpad001306	Rpad001306.1	0	0	0	0	0	0
Rpad001307	Rpad001307.1	0	0	0	0	0	0
Rpad001308	Rpad001308.1	0	0	0	0	0	0
Rpad001309	Rpad001309.1	0	0	0	0	0	0
Rpad001310	Rpad001310.1	0	0	0.00947	0	0.006001	0
Rpad001311	Rpad001311.1	0	0	0	0	0	0
Rpad001312	Rpad001312.1	0.006515	0	0.019056	0.005138	0	0.011736
Rpad001313	Rpad001313.1	0.075769	0.133312	0.14877	0.276775	0.164236	0.268656
Rpad001314	Rpad001314.1	0	0	0	0	0	0
Rpad001315	Rpad001315.1	0.016591	0.040381	0.016036	0.02387	0.016722	0.030751
Rpad001316	Rpad001316.1	0.003166	0	0	0	0	0
Rpad001317	Rpad001317.1	0	0	0	0	0	0.003276
Rpad001318	Rpad001318.1	0	0	0	0.005908	0	0.005205
Rpad001319	Rpad001319.1	0.02967	0.011732	0.002661	0.030995	0.01894	0.006645
Rpad001320	Rpad001320.1	0.045034	0	0	0	0	0
Rpad001321	Rpad001321.1	0	0	0	0	0	0
Rpad001322	Rpad001322.1	0	0	0	0	0	0
Rpad001323	Rpad001323.1	0	0	0	0	0	0
Rpad001324	Rpad001324.1	0	0	0	0	0	0.019581
Rpad001325	Rpad001325.1	0	0	0	0	0	0.063737
Rpad001326	Rpad001326.1	0	0	0	0	0	0.018752
Rpad001327	Rpad001327.1	0	0	0	0	0	0
Rpad001328	Rpad001328.1	0	0	0	0	0	0
Rpad001329	Rpad001329.1	0.028552	0	0	0	0	0
Rpad001330	Rpad001330.1	0	0	0	0	0	0
Rpad001331	Rpad001331.1	0	0.005325	0	0.012932	0	0
Rpad001332	Rpad001332.1	0	0	0	0	0	0
Rpad001333	Rpad001333.1	0	0	0	0	0	0
Rpad001334	Rpad001334.1	5.54582	6.24444	6.11967	6.82579	8.08672	7.71505
Rpad001335	Rpad001335.1	0.02796	0	0	0	0	0.028627
Rpad001336	Rpad001336.1	0	0	0	0.004082	0.003578	0
Rpad001337	Rpad001337.1	0.211596	0.351677	0.286463	0.67399	0.874547	0.359186
Rpad001338	Rpad001338.1	0	0	0	0	0	0
Rpad001339	Rpad001339.1	0	0	0	0.005159	0	0
Rpad001340	Rpad001340.1	0.011802	0.01207	0	0	0.035209	0
Rpad001341	Rpad001341.1	0.652695	0.912875	0.948711	1.24727	1.06375	1.37151
Rpad001342	Rpad001342.1	0	0	0	0	0	0
Rpad001343	Rpad001343.1	0	0	0	0	0	0
Rpad001344	Rpad001344.1	0	0	0	0	0	0
Rpad001345	Rpad001345.1	0	0	0	0	0	0
Rpad001346	Rpad001346.1	0	0.004736	0	0	0.007018	0
Rpad001347	Rpad001347.1	0	0	0	0	0	0
Rpad001348	Rpad001348.1	0.001477	0	0.007287	0.024287	0.021437	0
Rpad001349	Rpad001349.1	0	0	0	0	0	0
Rpad001350	Rpad001350.1	0	0	0	0	0	0
Rpad001351	Rpad001351.1	0	0	0	0	0	0
Rpad001352	Rpad001352.1	0	0	0	0	0	0
Rpad001353	Rpad001353.1	0	0	0	0	0	0
Rpad001354	Rpad001354.1	0	0	0	0	0	0
Rpad001355	Rpad001355.1	0	0	0	0	0	0
Rpad001356	Rpad001356.1	0	0	0	0	0	0
Rpad001357	Rpad001357.1	0	0	0	0	0	0
Rpad001358	Rpad001358.1	0	0	0	0	0	0
Rpad001359	Rpad001359.1	1.55665	2.29698	2.60494	3.72173	3.68739	3.49394
Rpad001360	Rpad001360.1	0.164333	0.327022	0.402419	0.165991	0.101157	0.163513
Rpad001361	Rpad001361.1	267.301	242.367	283.739	280.821	335.703	245.562
Rpad001362	Rpad001362.1	6.09087	5.87908	5.44694	10.1037	10.3874	9.38601
Rpad001363	Rpad001363.1	2.64572	2.00563	2.8997	2.78796	2.22506	3.17671
Rpad001364	Rpad001364.1	0	0	0	0	0	0
Rpad001365	Rpad001365.1	0	0	0.153591	0	0	0
Rpad001366	Rpad001366.1	0	0	0	0	0	0
Rpad001367	Rpad001367.1	1.31203	1.12717	1.70337	1.63667	2.02202	2.21877
Rpad001368	Rpad001368.1	0.063183	0.106007	0.128849	0.14029	0.108065	0.106081
Rpad001369	Rpad001369.1	4.67063	5.18388	6.44501	6.455	7.39527	7.77157
Rpad001370	Rpad001370.1	15.7807	16.8812	16.3322	12.8013	12.9594	14.3569
Rpad001371	Rpad001371.1	301.771	269.621	299.493	268.413	269.85	242.318
Rpad001372	Rpad001372.1	0	0	0	0	0	0
Rpad001373	Rpad001373.1	165.328	152.985	159.78	275.778	263.304	287.746
Rpad001374	Rpad001374.1	3.34669	4.19152	4.61635	5.54423	6.0022	5.67677
Rpad001375	Rpad001375.1	8.00414	8.23445	8.21901	5.44135	5.33452	6.66565
Rpad001376	Rpad001376.1	0.910329	0.778819	0.95466	1.08551	1.10768	1.26985
Rpad001377	Rpad001377.1	6.05284	7.83703	6.90201	9.47996	10.1502	10.4141
Rpad001378	Rpad001378.1	1.27067	1.12484	0.857758	15.6215	11.1564	14.9126
Rpad001379	Rpad001379.1	0.024001	0.077856	0.00627	0.023265	0.19753	0.188124
Rpad001380	Rpad001380.1	0.456056	0.759363	0.698563	0.690899	0.854711	0.668077
Rpad001381	Rpad001381.1	0.331064	0.672457	0.628635	0.646447	0.296904	0.604112
Rpad001382	Rpad001382.1	6.6e-05	1e-06	1.4e-05	3.2e-05	0	0
Rpad001383	Rpad001383.1	31.4702	30.9456	31.2839	27.4496	27.4492	31.6044
Rpad001384	Rpad001384.1	30.9196	28.0336	29.6399	44.8323	42.3126	48.5169
Rpad001385	Rpad001385.1	0	0	0	0	0	0
Rpad001386	Rpad001386.1	14.1116	14.2145	13.8164	10.664	11.9572	13.2895
Rpad001387	Rpad001387.1	473.065	413.465	463.348	465.742	453.785	418.705
Rpad001388	Rpad001388.1	7.12152	5.86911	6.18957	3.67259	4.16835	3.9634
Rpad001389	Rpad001389.1	0.1301	0.484893	0.501281	0.135292	0.231189	0
Rpad001390	Rpad001390.1	6.6e-05	1e-06	1.4e-05	3.2e-05	0	0
Rpad001391	Rpad001391.1	0	0	0	0	0	0.024846
Rpad001392	Rpad001392.1	5.48545	6.08222	5.48521	5.80748	5.59857	7.60241
Rpad001393	Rpad001393.1	0	0	0	0.003411	0.013464	0.029673
Rpad001394	Rpad001394.1	23.4698	17.4185	21.9263	9.09776	8.34223	11.5887
Rpad001395	Rpad001395.1	0	0	0	0	0	0
Rpad001396	Rpad001396.1	0.74068	0.926457	0.706085	1.05821	0.73561	1.46567
Rpad001397	Rpad001397.1	2.35276	2.82008	3.31122	3.37053	3.03852	2.91121
Rpad001398	Rpad001398.1	74.2882	73.166	67.6661	71.1901	62.99	70.9074
Rpad001399	Rpad001399.1	0	0	0	0	0	0
Rpad001400	Rpad001400.1	0	0	0	0.091119	0	0.081543
Rpad001401	Rpad001401.1	4.68495	4.18838	4.87964	6.27819	6.58048	6.95386
Rpad001402	Rpad001402.1	6.6e-05	0	0	3.2e-05	0	0
Rpad001403	Rpad001403.1	0	0	0	0	0	0
Rpad001404	Rpad001404.1	0	0	0	0	0	0
Rpad001405	Rpad001405.1	0	0	0.006391	0	0.12872	0.010531
Rpad001406	Rpad001406.1	0	0	0	0	0	0
Rpad001407	Rpad001407.1	0	0	0	0	0	0
Rpad001408	Rpad001408.1	0	0	0	0	0	0
Rpad001409	Rpad001409.1	0	0	0	0	0	0
Rpad001410	Rpad001410.1	0	0	0	0	0	0
Rpad001411	Rpad001411.1	0	0	0	0	0	0
Rpad001412	Rpad001412.1	0	0	0	0	0	0
Rpad001413	Rpad001413.1	0	0	0	0	0	0
Rpad001414	Rpad001414.1	0	0	0	0	0	0
Rpad001415	Rpad001415.1	0	0	0	0	0	0
Rpad001416	Rpad001416.1	0	0	0	0.201012	0.135047	0.047965
Rpad001417	Rpad001417.1	0.001515	0	0	0.029811	0	0.001041
Rpad001418	Rpad001418.1	0.358256	0.150669	0.24045	0.508356	0.46389	0.405851
Rpad001419	Rpad001419.1	0.050268	0.197818	0.278776	0.292715	0	0.065565
Rpad001420	Rpad001420.1	0	0.013551	0	0	0.10948	0
Rpad001421	Rpad001421.1	1.74223	1.56616	2.13319	2.27922	2.62603	2.23937
Rpad001422	Rpad001422.1	0.144935	0.193377	0.081962	0.194491	0.176514	0
Rpad001423	Rpad001423.1	0.97688	0.764949	0.885255	1.54814	1.32853	1.56572
Rpad001424	Rpad001424.1	0.327727	0.408839	0.552393	0.10155	0.217027	0.399217
Rpad001425	Rpad001425.1	0.32234	0.372989	0.160874	0.227946	0.468462	0
Rpad001426	Rpad001426.1	0	0	0	0	0	0
Rpad001427	Rpad001427.1	0.027708	0.056132	0	0.001605	0	0
Rpad001428	Rpad001428.1	0.027426	0.011056	0.060485	0.150523	0.295122	0.072693
Rpad001429	Rpad001429.1	0	0	0	0	0	0
Rpad001430	Rpad001430.1	0.043241	0.026395	0	0	0	0
Rpad001431	Rpad001431.1	0.595996	0.346618	0.096002	0.187921	0.396923	0.145443
Rpad001432	Rpad001432.1	0.01243	0.005991	0	0	0	0.014007
Rpad001433	Rpad001433.1	0.233507	0.244482	0.277272	0.982378	0.527962	0.213198
Rpad001434	Rpad001434.1	0	0	0	0.042066	0.043291	0
Rpad001435	Rpad001435.1	0.034717	0.000501	0.00405	0	0.011739	0.032487
Rpad001436	Rpad001436.1	0.034602	0.02337	0.035834	0.063722	0.080076	0.036739
Rpad001437	Rpad001437.1	0	0	0	0	0	0
Rpad001438	Rpad001438.1	0.021627	0.007212	0.168278	0.083567	0.070926	0.094692
Rpad001439	Rpad001439.1	3.26601	3.39215	3.98303	5.45043	6.09497	6.64461
Rpad001440	Rpad001440.1	0.585539	1.04245	1.34101	1.15309	1.6284	1.00104
Rpad001441	Rpad001441.1	2.29434	2.24976	3.32402	4.21268	3.14602	2.94366
Rpad001442	Rpad001442.1	0.618168	0.404871	0.568628	0.921082	0.971056	0.850351
Rpad001443	Rpad001443.1	0	0.011483	0	0.044891	0	0
Rpad001444	Rpad001444.1	0	0	0.01494	0.025312	0.081181	0.078187
Rpad001445	Rpad001445.1	0	0	0	0	0	0
Rpad001446	Rpad001446.1	1.97882	2.33697	2.38096	2.65724	2.48986	2.41642
Rpad001447	Rpad001447.1	0	0	0	0.151406	0.138491	0
Rpad001448	Rpad001448.1	0	0	0	0	0	0
Rpad001449	Rpad001449.1	9.80612	11.557	12.3626	17.4003	16.1541	18.9234
Rpad001450	Rpad001450.1	0	0	0.005813	0	0	0
Rpad001451	Rpad001451.1	0	0.049963	0	0	0	0
Rpad001452	Rpad001452.1	0.218769	0.386877	0.051968	0.249791	0.222461	0.034219
Rpad001453	Rpad001453.1	0	0.069905	0	0.097245	0	0
Rpad001454	Rpad001454.1	0.013115	0.031834	0.023715	0.032293	0	0.02568
Rpad001455	Rpad001455.1	21.785	26.3096	24.5314	34.8838	42.8784	45.0746
Rpad001456	Rpad001456.1	0	0	0	0	0.007732	0
Rpad001457	Rpad001457.1	0.711365	0.97722	1.54126	1.00548	1.48781	1.80181
Rpad001458	Rpad001458.1	0	0	0	0.033756	0.071741	0
Rpad001459	Rpad001459.1	3.28839	4.63316	5.72576	4.37335	4.53366	4.5168
Rpad001460	Rpad001460.1	3.74001	4.50231	4.24517	3.0984	3.05971	3.62833
Rpad001461	Rpad001461.1	3.92687	3.07544	4.03048	5.07164	5.881	6.04985
Rpad001462	Rpad001462.1	0	0.4757	0	0	0.03568	0
Rpad001463	Rpad001463.1	0	0	0	0	0	0
Rpad001464	Rpad001464.1	0	0	0	0	0	0
Rpad001465	Rpad001465.1	5.3689	5.04252	4.76516	3.71398	3.07998	3.1966
Rpad001466	Rpad001466.1	0.155485	0.394767	0.55476	0.50263	0.59012	0.819497
Rpad001467	Rpad001467.1	0.030171	0.021751	0.045261	0.075502	0.090337	0.073365
Rpad001468	Rpad001468.1	0	0	0	0	0	0
Rpad001469	Rpad001469.1	0	0.075217	0	0	0.368252	0.024378
Rpad001470	Rpad001470.1	0	0	0	0	0	0
Rpad001471	Rpad001471.1	0.525232	0.676043	0.690759	0.912049	1.51052	1.44906
Rpad001472	Rpad001472.1	0.041526	0.044137	0.018728	0.156003	0.092113	0.065272
Rpad001473	Rpad001473.1	0	0	0	0	0	0
Rpad001474	Rpad001474.1	0.050502	0.028432	0.04045	0.049557	0.034177	0.067337
Rpad001475	Rpad001475.1	0	0	0	0	0	0
Rpad001476	Rpad001476.1	0	0	0	0	0	0
Rpad001477	Rpad001477.1	0	0	0	0	0	0
Rpad001478	Rpad001478.1	0	0	0	0	0	0
Rpad001479	Rpad001479.1	0	0	0	0	0	0
Rpad001480	Rpad001480.1	0	0	0	0	0	0
Rpad001481	Rpad001481.1	0	0	0	0	0	0.04431
Rpad001482	Rpad001482.1	0	0	0	0	0	0
Rpad001483	Rpad001483.1	0	0	0	0	0	0
Rpad001484	Rpad001484.1	0	0	0.05206	0.049789	0	0.051746
Rpad001485	Rpad001485.1	0	0	0	0.004798	0	0.002114
Rpad001486	Rpad001486.1	4.00177	4.59049	4.44598	3.8713	4.33862	4.40388
Rpad001487	Rpad001487.1	0	0.017638	0	0	0.025941	0
Rpad001488	Rpad001488.1	0.031181	0.020484	0.020769	0.036414	0.021044	0.022786
Rpad001489	Rpad001489.1	0.108989	0.244996	0.092299	0.214495	0.345183	0.081524
Rpad001490	Rpad001490.1	0.11227	0.08282	0.079781	0.092615	0.088257	0.080441
Rpad001491	Rpad001491.1	0.745432	1.03656	1.2031	2.47727	2.47338	2.62105
Rpad001492	Rpad001492.1	1.66299	1.9787	2.03945	2.86762	2.91404	3.06221
Rpad001493	Rpad001493.1	0.668926	0.633696	0.526896	1.07065	1.62384	0.987288
Rpad001494	Rpad001494.1	0.05061	0.02213	0.078984	0.174203	0.13023	0.033643
Rpad001495	Rpad001495.1	17.7553	16.6383	17.6435	20.847	20.5657	22.5679
Rpad001496	Rpad001496.1	0	0	0	0	0	0
Rpad001497	Rpad001497.1	0.02407	0.017524	0.017696	0.055528	0.052983	0.067158
Rpad001498	Rpad001498.1	0	0	0	0	0	0
Rpad001499	Rpad001499.1	0	0	0	0	0	0
Rpad001500	Rpad001500.1	0.011834	0	0	0	0	0.010187
Rpad001501	Rpad001501.1	0.015008	0.002301	0	0.005167	0.002553	0.011343
Rpad001502	Rpad001502.1	1.83578	2.33258	2.29194	2.79465	3.77824	4.05588
Rpad001503	Rpad001503.1	16.9749	20.3348	16.8083	15.7909	20.3658	17.8213
Rpad001504	Rpad001504.1	9.23638	10.6445	12.8212	11.9674	14.9067	14.1779
Rpad001505	Rpad001505.1	0	0	0.007241	0.015917	0	0.010227
Rpad001506	Rpad001506.1	14.1055	14.9039	17.482	20.8935	23.4327	25.9789
Rpad001507	Rpad001507.1	511.665	472.811	503.479	512.568	469.357	527.071
Rpad001508	Rpad001508.1	0.499657	0.526572	0.802661	0.966149	1.21192	0.742037
Rpad001509	Rpad001509.1	23.7349	26.9086	24.7912	29.6671	31.7682	32.6499
Rpad001510	Rpad001510.1	0.331597	0.524238	0.656229	0.340006	0.300945	0.407518
Rpad001511	Rpad001511.1	0.063321	0.01763	0.130195	0.068671	0.038121	0.215144
Rpad001512	Rpad001512.1	5.12755	5.27285	7.06432	5.02775	4.78622	5.72772
Rpad001513	Rpad001513.1	0	0	0	0	0	0
Rpad001514	Rpad001514.1	6.16488	6.37834	6.1437	16.4078	13.3115	14.5528
Rpad001515	Rpad001515.1	1.35717	1.35799	1.64086	0.983156	0.996473	1.56541
Rpad001516	Rpad001516.1	0.926642	1.31096	1.415	0.982812	1.25866	1.14639
Rpad001517	Rpad001517.1	0.190866	0.098222	0.129827	0.061465	0.298265	0.436637
Rpad001518	Rpad001518.1	0.020455	0.017467	0.037882	0.020106	0.056368	0.042289
Rpad001519	Rpad001519.1	0.320319	0.567797	0.667521	1.50159	1.47017	1.47815
Rpad001520	Rpad001520.1	101.76	132.016	107.779	22.1758	21.7577	20.447
Rpad001521	Rpad001521.1	0.590267	0.756576	0.794826	1.22866	1.19827	1.00889
Rpad001522	Rpad001522.1	0.453434	0.708917	0.694726	0.507707	0.742897	0.87894
Rpad001523	Rpad001523.1	0.416197	0.336905	0.246027	0.315357	0.256754	0.310437
Rpad001524	Rpad001524.1	2.88306	3.78965	4.05423	3.84945	3.63023	4.22889
Rpad001525	Rpad001525.1	4.93952	5.33854	3.93316	0.834737	0.829768	0.790204
Rpad001526	Rpad001526.1	0	0.250005	0	0	0	0
Rpad001527	Rpad001527.1	34.3692	21.5426	41.5955	27.8381	41.4627	22.2521
Rpad001528	Rpad001528.1	0.134346	0.114	0.121248	0.362815	0.378031	0.342724
Rpad001529	Rpad001529.1	1.32732	2.4562	1.7649	0.131922	0.281479	0.285146
Rpad001530	Rpad001530.1	5.74091	6.06912	6.31834	7.89198	7.26942	8.63836
Rpad001531	Rpad001531.1	0.045742	0.027873	0.016827	0.671898	0.143762	0.041578
Rpad001532	Rpad001532.1	3.64301	3.82481	4.48843	0.617159	0.464936	0.653478
Rpad001533	Rpad001533.1	646.218	541.089	612.639	750.966	669.72	683.948
Rpad001534	Rpad001534.1	0.986966	1.18237	1.17479	0.012791	0.077995	0.054552
Rpad001535	Rpad001535.1	0.0002	0	0.012503	0	0	0.004867
Rpad001536	Rpad001536.1	0.004235	0.000681	0.004937	0.010457	0	0.004398
Rpad001537	Rpad001537.1	0	0	0	0	0	0
Rpad001538	Rpad001538.1	3.35532	2.66187	2.66387	1.84457	2.17178	1.93973
Rpad001539	Rpad001539.1	0	0.010838	0	0	0	0.011433
Rpad001540	Rpad001540.1	55.3606	49.1936	55.5053	66.8783	77.5113	58.4309
Rpad001541	Rpad001541.1	0	0	0	0	0.034625	0
Rpad001542	Rpad001542.1	89.8781	87.5495	116.551	143.914	181.265	143.905
Rpad001543	Rpad001543.1	5.28675	6.79686	5.44841	4.86053	4.0127	4.51957
Rpad001544	Rpad001544.1	1.81607	2.38322	2.4076	2.78851	2.97804	3.57675
Rpad001545	Rpad001545.1	0	0.010197	0.011656	0.127367	0	0.014911
Rpad001546	Rpad001546.1	2.49796	2.3851	1.96557	0.190731	0.594661	0.150416
Rpad001547	Rpad001547.1	0.013359	0.039507	0.019896	0.022704	0	0.014318
Rpad001548	Rpad001548.1	5.52606	6.12084	4.40351	16.1782	13.522	13.5692
Rpad001549	Rpad001549.1	0	0	0	0	0	0
Rpad001550	Rpad001550.1	0	0	0	0.012217	0	0.024354
Rpad001551	Rpad001551.1	8.02669	7.57751	8.59278	8.32888	9.14214	7.05032
Rpad001552	Rpad001552.1	0.031773	0.007784	0.08414	0.162622	0.023412	0.103362
Rpad001553	Rpad001553.1	3.3664	3.05967	4.88371	4.1303	3.48247	4.04187
Rpad001554	Rpad001554.1	0.010506	0.189019	0.199495	0.237424	0.099572	0.18553
Rpad001555	Rpad001555.1	8.88738	10.7719	11.4192	14.7585	14.8994	15.1418
Rpad001556	Rpad001556.1	0.820473	0.955912	1.03695	1.28408	1.31807	1.29927
Rpad001557	Rpad001557.1	11.9265	12.7816	14.7218	17.9497	17.4977	19.857
Rpad001558	Rpad001558.1	0	0	0	0	0	0.000766
Rpad001559	Rpad001559.1	0.468338	0.537479	0.792427	1.4844	1.24326	1.53249
Rpad001560	Rpad001560.1	4.65965	5.669	6.1897	5.01976	4.77661	5.32136
Rpad001561	Rpad001561.1	0.720133	0.671183	0.645763	0.992846	1.16933	0.914238
Rpad001562	Rpad001562.1	28.598	25.0551	25.474	27.2437	23.6423	30.6003
Rpad001563	Rpad001563.1	3.26706	4.65827	3.11929	0.198304	0.637511	0.121417
Rpad001564	Rpad001564.1	1.50452	1.72626	1.52933	1.71964	1.69429	1.90324
Rpad001565	Rpad001565.1	0	0	0	0	0	0
Rpad001566	Rpad001566.1	1.28898	1.81415	1.59473	3.32863	2.98254	3.54328
Rpad001567	Rpad001567.1	1.16077	1.30409	1.09032	1.73737	1.83371	1.3423
Rpad001568	Rpad001568.1	3.52612	4.21074	4.33798	5.17465	4.8583	4.35376
Rpad001569	Rpad001569.1	0.655574	0.920104	0.613682	0.272571	0.098315	0.623519
Rpad001570	Rpad001570.1	0	0	0	0	0	0
Rpad001571	Rpad001571.1	47.4321	43.3602	46.7653	44.2444	48.0814	48.401
Rpad001572	Rpad001572.1	0	0	0	0	0	0
Rpad001573	Rpad001573.1	0	0	0	0	0	0.000559
Rpad001574	Rpad001574.1	2.182	2.93798	2.92933	2.85324	3.77009	3.26938
Rpad001575	Rpad001575.1	11.8659	11.3585	11.2851	23.2393	24.5357	25.0929
Rpad001576	Rpad001576.1	288.352	282.089	238.027	356.942	294.851	329.873
Rpad001577	Rpad001577.1	0.735541	1.40519	1.75006	1.56169	2.05285	1.55221
Rpad001578	Rpad001578.1	0	0	0.004495	0	0	0
Rpad001579	Rpad001579.1	0.992015	1.2293	1.01562	1.64078	1.92367	2.20561
Rpad001580	Rpad001580.1	523.536	481.202	498.861	564.256	514.515	575.353
Rpad001581	Rpad001581.1	0	0	0	0	0	0
Rpad001582	Rpad001582.1	0	0	0	0	0	0
Rpad001583	Rpad001583.1	0	0	0	0	0	0
Rpad001584	Rpad001584.1	0	0	0	0	0	0
Rpad001585	Rpad001585.1	9.0792	8.05979	10.5772	10.5265	7.90574	9.04892
Rpad001586	Rpad001586.1	0.333115	0.618113	1.28073	0.948335	0.579076	0.801542
Rpad001587	Rpad001587.1	8.59032	11.0136	7.39325	0.244204	1.27294	0.401541
Rpad001588	Rpad001588.1	0	0	0	0	0	0
Rpad001589	Rpad001589.1	0.965807	1.38331	1.52687	2.75192	2.55025	2.93176
Rpad001590	Rpad001590.1	0	0	0	0	0	0.018378
Rpad001591	Rpad001591.1	0	0	0	0	0.024462	0.019993
Rpad001592	Rpad001592.1	0	0	0	0	0	0
Rpad001593	Rpad001593.1	0.081595	0	0	0.000136	0.072791	0.056093
Rpad001594	Rpad001594.1	18.5854	15.2896	19.7615	16.9282	16.8471	17.2972
Rpad001595	Rpad001595.1	0.081942	0.033262	0.081208	0.101609	0.226163	0.110121
Rpad001596	Rpad001596.1	0	0	0	0.026147	0.104335	0
Rpad001597	Rpad001597.1	103.114	95.8331	99.5657	103.251	97.793	103.837
Rpad001598	Rpad001598.1	0.278664	0.20382	0.135905	0.320033	0.121882	0.115614
Rpad001599	Rpad001599.1	2.61664	2.89032	3.12774	4.59989	4.55419	4.30669
Rpad001600	Rpad001600.1	0.7036	0.894021	0.795963	1.65053	1.70673	1.96652
Rpad001601	Rpad001601.1	0.013525	0.013646	0.013201	0.082516	0.091987	0.103394
Rpad001602	Rpad001602.1	0.998885	1.36637	1.03795	1.17688	1.2176	1.33932
Rpad001603	Rpad001603.1	0	0	0	0	0	0
Rpad001604	Rpad001604.1	1.42421	1.86064	2.0601	2.37705	2.63884	2.34493
Rpad001605	Rpad001605.1	0	0	0	0	0	0
Rpad001606	Rpad001606.1	0	0	0	0.000128	0	4.2e-05
Rpad001607	Rpad001607.1	2.76272	3.16584	2.45324	5.898	5.93572	5.50364
Rpad001608	Rpad001608.1	0	0	0	0	0	0
Rpad001609	Rpad001609.1	0	0	0	0	0	0
Rpad001610	Rpad001610.1	0.031231	0.051301	0.034525	0.057672	0.050151	0.010838
Rpad001611	Rpad001611.1	2.02697	2.12181	2.33381	2.93733	3.46142	3.73392
Rpad001612	Rpad001612.1	1.14458	1.44992	1.26444	1.99603	2.20732	2.22918
Rpad001613	Rpad001613.1	0.043639	0.021011	0.037543	0.115005	0.009695	0.091542
Rpad001614	Rpad001614.1	0.263829	0.306907	0.318216	0.716529	0.757908	0.543582
Rpad001615	Rpad001615.1	0	0	0	0	0	0
Rpad001616	Rpad001616.1	0.216573	0.313517	0.296506	0.635861	0.688485	0.858343
Rpad001617	Rpad001617.1	1.18667	1.44161	1.2052	0.780552	0.774017	0.976352
Rpad001618	Rpad001618.1	60.7016	68.8541	55.4579	1.54367	1.9107	1.38437
Rpad001619	Rpad001619.1	16.4813	18.3728	8.98628	13.4768	9.9639	10.678
Rpad001620	Rpad001620.1	1.11159	1.74559	1.97378	2.36186	2.75372	2.91779
Rpad001621	Rpad001621.1	5.23218	5.01178	5.08913	4.90375	4.18014	5.30913
Rpad001622	Rpad001622.1	0.775768	0.892145	0.699904	0.620309	0.673391	0.75361
Rpad001623	Rpad001623.1	0	0	0	0	0	0
Rpad001624	Rpad001624.1	15.7475	14.5253	15.2269	15.1629	16.3634	13.0688
Rpad001625	Rpad001625.1	22.8201	18.1922	22.1421	18.7924	17.8371	21.525
Rpad001626	Rpad001626.1	0.191067	0.144977	0.189892	0.216214	0.128892	0.090218
Rpad001627	Rpad001627.1	6.94541	7.45834	7.47215	15.1942	14.6976	17.258
Rpad001628	Rpad001628.1	0	0	0	0	0	0
Rpad001629	Rpad001629.1	64.1694	54.3861	73.8839	25.8107	23.8311	30.4331
Rpad001630	Rpad001630.1	0	0	0	0	0	0
Rpad001631	Rpad001631.1	2.62424	3.53573	4.21193	6.46333	7.51922	6.7078
Rpad001632	Rpad001632.1	0.477564	0.683604	0.468469	0.802222	0.906488	0.818112
Rpad001633	Rpad001633.1	0.039937	0.034624	0	0.281727	0.12283	0.126929
Rpad001634	Rpad001634.1	0.102874	0.094589	0.056425	0.04244	0.125823	0.048426
Rpad001635	Rpad001635.1	4.91066	5.2798	4.62087	3.80793	4.28829	5.32371
Rpad001636	Rpad001636.1	1.22444	1.81616	2.02282	1.98515	2.00109	2.16907
Rpad001637	Rpad001637.1	3.3744	0.393609	0.320338	0.138614	0.012986	0.046316
Rpad001638	Rpad001638.1	6.9282	8.33627	8.47799	8.12332	9.06608	8.18698
Rpad001639	Rpad001639.1	0.000425	0.002671	0	0	0	0
Rpad001640	Rpad001640.1	0	0	0	0	0	0
Rpad001641	Rpad001641.1	1.52477	1.97358	2.1653	3.03472	3.20503	3.17439
Rpad001642	Rpad001642.1	27.4009	24.8224	25.6283	33.644	34.8722	39.7505
Rpad001643	Rpad001643.1	0	0	0	0	0	0
Rpad001644	Rpad001644.1	3.4507	4.83629	3.54383	5.0777	7.54768	5.96821
Rpad001645	Rpad001645.1	1869.58	1649.96	1800.76	2129.75	1900.88	1867.92
Rpad001646	Rpad001646.1	18.205	20.3169	23.4197	28.6145	25.403	29.8468
Rpad001647	Rpad001647.1	1.30414	2.21926	2.15878	3.0441	3.38208	3.21715
Rpad001648	Rpad001648.1	0.305954	0.447535	0.329145	0.444966	0.382717	0.605245
Rpad001649	Rpad001649.1	0.67379	1.1778	1.25415	1.81801	1.73354	1.93341
Rpad001650	Rpad001650.1	7.43963	6.8429	6.94135	7.77086	8.09295	8.68908
Rpad001651	Rpad001651.1	128.268	110.774	129.452	144.356	123.838	156.174
Rpad001652	Rpad001652.1	43.7147	41.3036	44.5245	44.8646	46.308	44.3796
Rpad001653	Rpad001653.1	9.71314	10.4079	10.1208	9.10747	9.63238	10.4453
Rpad001654	Rpad001654.1	5.66204	4.61089	5.13273	4.21005	4.37185	4.91655
Rpad001655	Rpad001655.1	2.61414	2.08249	2.24107	2.03315	2.08548	1.82673
Rpad001656	Rpad001656.1	0	0.001043	0.02364	0	0.010925	0.020171
Rpad001657	Rpad001657.1	4.52362	5.09587	5.72981	6.53108	8.34523	8.60718
Rpad001658	Rpad001658.1	0.044395	0.057424	0.157669	0.053101	0.129443	0.024955
Rpad001659	Rpad001659.1	10.253	11.151	14.2456	11.9774	11.3601	12.7307
Rpad001660	Rpad001660.1	0.022652	0.017662	0.018054	0.020809	0.047392	0.032482
Rpad001661	Rpad001661.1	4089.08	3870.87	3782.65	5110.73	5569.23	4993.38
Rpad001662	Rpad001662.1	0	0.000217	0	0	0	0
Rpad001663	Rpad001663.1	0.94155	1.44254	1.93573	1.80313	1.37215	1.13014
Rpad001664	Rpad001664.1	0.055389	0.065413	0.03838	0.446693	0.226573	0.250397
Rpad001665	Rpad001665.1	1.19988	1.70082	1.5869	2.05947	2.56343	2.07412
Rpad001666	Rpad001666.1	0.446625	0.590418	0.814317	1.69397	1.57014	1.74508
Rpad001667	Rpad001667.1	57.2087	56.175	55.0216	52.0829	51.6176	52.0903
Rpad001668	Rpad001668.1	18.9736	19.0958	16.1378	13.6283	15.1311	15.5227
Rpad001669	Rpad001669.1	0.807987	1.20151	1.21409	1.74859	2.22097	2.11858
Rpad001670	Rpad001670.1	6.62533	6.68028	7.21766	7.56455	8.03363	7.07307
Rpad001671	Rpad001671.1	0	0	0.052176	0.240549	0	0
Rpad001672	Rpad001672.1	14.894	14.432	17.7767	22.0026	26.1097	24.4476
Rpad001673	Rpad001673.1	2.08914	2.82155	3.30718	2.55412	2.8222	2.65731
Rpad001674	Rpad001674.1	1.60899	2.30809	2.56157	3.71923	3.54893	3.57131
Rpad001675	Rpad001675.1	165.886	156.48	159.305	130.843	128.257	122.6
Rpad001676	Rpad001676.1	10.9416	10.7585	11.2689	15.2208	15.2043	16.0592
Rpad001677	Rpad001677.1	190.974	173.802	189.145	160.421	164.752	165.718
Rpad001678	Rpad001678.1	4.02504	6.20272	6.32485	4.76447	5.63544	5.74905
Rpad001679	Rpad001679.1	0.261005	0.372838	0.311856	0	0	0
Rpad001680	Rpad001680.1	0	0	0	0	0	0
Rpad001681	Rpad001681.1	0	0	0	0.041205	0	0
Rpad001682	Rpad001682.1	38.8521	31.9755	34.6806	52.7727	48.9713	52.8673
Rpad001683	Rpad001683.1	0.303168	0.478488	0.149298	0.240779	0.748742	0.257422
Rpad001684	Rpad001684.1	0.005753	0.002226	0.01042	0.004026	0.006932	0.002558
Rpad001685	Rpad001685.1	2.36424	3.03672	2.81307	2.41896	2.98358	3.43448
Rpad001686	Rpad001686.1	4.18119	5.7569	8.43132	14.6668	17.4322	15.731
Rpad001687	Rpad001687.1	3.22041	2.89706	4.11428	3.89158	4.4975	4.75525
Rpad001688	Rpad001688.1	0.046633	0.000217	0.033412	0.00834	0.222284	0.086021
Rpad001689	Rpad001689.1	51.4112	45.8173	49.8455	82.2464	79.2026	81.1606
Rpad001690	Rpad001690.1	0	0	0.011441	0.013042	0	0.000113
Rpad001691	Rpad001691.1	21.4794	26.5445	31.4159	37.3022	35.7476	33.9493
Rpad001692	Rpad001692.1	0	0	0	0	0	0
Rpad001693	Rpad001693.1	785.548	691.729	763.236	872.102	737.368	826.442
Rpad001694	Rpad001694.1	1.63996	1.92001	2.32633	3.03822	2.91978	3.02575
Rpad001695	Rpad001695.1	0.862499	0.952399	0.971587	2.07395	1.74171	1.27266
Rpad001696	Rpad001696.1	3.84465	3.67215	4.41915	5.57322	4.95318	6.06453
Rpad001697	Rpad001697.1	10.6535	11.2825	12.7471	16.4314	17.2858	19.525
Rpad001698	Rpad001698.1	6.09856	7.06235	6.38529	4.83092	4.33643	4.71411
Rpad001699	Rpad001699.1	44.0438	42.261	42.4195	39.9463	38.345	40.6712
Rpad001700	Rpad001700.1	115.119	115.949	116.061	134.524	132.213	137.748
Rpad001701	Rpad001701.1	0	0.012688	0.015853	0	0.145624	0.066489
Rpad001702	Rpad001702.1	0.431462	0.202341	0.383137	0.194898	0.129526	0.20872
Rpad001703	Rpad001703.1	0	0	0	0	0	0
Rpad001704	Rpad001704.1	91.3089	90.8042	80.4683	86.7029	98.3008	84.6516
Rpad001705	Rpad001705.1	0.244343	0.146978	0.153993	0.612451	0.363329	0.286836
Rpad001706	Rpad001706.1	0.030311	0.06699	0.041888	0.149876	0.162634	0.069915
Rpad001707	Rpad001707.1	3.15063	4.10632	3.92253	4.39861	4.95272	5.16117
Rpad001708	Rpad001708.1	0.15161	0.272086	0.222554	0.592874	0.407066	0.22501
Rpad001709	Rpad001709.1	6.85269	7.04608	7.27001	6.97771	8.10044	8.56529
Rpad001710	Rpad001710.1	0	0	0.008115	0	0	0
Rpad001711	Rpad001711.1	9.8046	8.87944	9.28026	9.74075	9.24548	10.4977
Rpad001712	Rpad001712.1	0	0	0	0	0	0.020023
Rpad001713	Rpad001713.1	2.78891	3.41461	4.0562	3.66488	4.38802	3.81859
Rpad001714	Rpad001714.1	1.0063	1.35974	1.298	1.03514	1.3278	1.36649
Rpad001715	Rpad001715.1	0.160985	1.04227	0.809124	1.02011	1.20578	0.667287
Rpad001716	Rpad001716.1	142.801	158.245	140.883	15.3375	14.6013	13.8182
Rpad001717	Rpad001717.1	6.56985	6.35689	6.19521	4.5249	4.9966	3.69478
Rpad001718	Rpad001718.1	0	0	0.080396	0	0	0
Rpad001719	Rpad001719.1	45.1903	55.5933	57.4465	49.178	53.1358	52.6487
Rpad001720	Rpad001720.1	0	0	0.00111	0	0.180399	0.015501
Rpad001721	Rpad001721.1	121.516	139.209	203.506	231.102	248.129	223.82
Rpad001722	Rpad001722.1	12.7008	14.2301	14.1623	13.6154	14.0349	15.6765
Rpad001723	Rpad001723.1	6.67052	7.16691	7.30646	7.066	6.96172	9.2538
Rpad001724	Rpad001724.1	16.1021	18.4575	20.5876	19.4923	21.6843	22.3085
Rpad001725	Rpad001725.1	0.004778	0	0	0.017097	0	0
Rpad001726	Rpad001726.1	33.8609	35.1891	35.455	37.1547	35.6139	37.7729
Rpad001727	Rpad001727.1	163.212	150.621	155.743	251.413	272.235	253.389
Rpad001728	Rpad001728.1	552.56	513.155	493.734	595.866	711.123	591.517
Rpad001729	Rpad001729.1	4.55858	4.19801	5.20561	4.77176	4.57762	5.06148
Rpad001730	Rpad001730.1	0.128831	0	0	0	0.015448	0
Rpad001731	Rpad001731.1	11.858	11.908	13.7404	58.8017	44.1668	64.481
Rpad001732	Rpad001732.1	0	7.2e-05	0	0.079526	0	0
Rpad001733	Rpad001733.1	0.001698	0.001737	0	0	0	0
Rpad001734	Rpad001734.1	0.201953	0.033484	0.081243	0.026596	0.033073	0.034859
Rpad001735	Rpad001735.1	6.8953	7.15595	8.97467	8.8807	10.4154	11.2026
Rpad001736	Rpad001736.1	1.57238	2.13769	2.34952	2.14227	2.31788	1.99752
Rpad001737	Rpad001737.1	0.793623	0.600613	0.909856	0.982026	0.812822	1.30314
Rpad001738	Rpad001738.1	11.2109	11.4692	14.3955	11.9052	11.4562	13.1618
Rpad001739	Rpad001739.1	3.71166	4.00458	4.22917	4.03869	4.3608	4.45726
Rpad001740	Rpad001740.1	0	0.098934	0	0.119328	0	0.076073
Rpad001741	Rpad001741.1	0.809316	0.606979	0.314275	0.387021	0.532091	0.349332
Rpad001742	Rpad001742.1	0	0	0	0	0	0
Rpad001743	Rpad001743.1	10.9523	13.1584	13.9821	13.6905	15.1981	14.3226
Rpad001744	Rpad001744.1	5.19292	6.38012	6.1656	6.57281	6.51898	8.28667
Rpad001745	Rpad001745.1	0.90354	1.2153	1.33963	0.660873	0.74175	0.960047
Rpad001746	Rpad001746.1	1.13955	1.46643	1.76732	2.8196	2.65556	2.74245
Rpad001747	Rpad001747.1	2.35505	2.43743	2.37028	1.60673	1.63063	2.0689
Rpad001748	Rpad001748.1	2.19981	2.62062	3.0256	2.19462	2.03896	1.64252
Rpad001749	Rpad001749.1	0.428866	0.563771	1.12429	1.17134	0.469675	1.30773
Rpad001750	Rpad001750.1	0.87159	1.16817	1.28236	1.67398	1.90441	1.79627
Rpad001751	Rpad001751.1	0.008623	0.087908	0.009111	0.057292	0.032681	0.017813
Rpad001752	Rpad001752.1	15.1856	13.0143	17.3086	21.0015	21.475	22.0402
Rpad001753	Rpad001753.1	7.2805	8.51012	9.4642	11.7212	12.5077	12.6341
Rpad001754	Rpad001754.1	0	0	0	0	0	0
Rpad001755	Rpad001755.1	29.248	36.5153	24.1332	6.11415	6.31433	5.75004
Rpad001756	Rpad001756.1	1.75258	2.44579	2.71355	2.15333	2.77551	2.25154
Rpad001757	Rpad001757.1	20.248	18.7425	17.8453	25.1636	26.4362	24.6348
Rpad001758	Rpad001758.1	244.875	227.792	225.126	177.755	153.103	190.57
Rpad001759	Rpad001759.1	0.471136	0.754144	0.975262	1.23785	1.21416	1.13263
Rpad001760	Rpad001760.1	20.9185	24.3494	22.1378	18.2885	18.2513	19.3454
Rpad001761	Rpad001761.1	1.79209	2.29461	2.78926	2.97408	2.8976	3.26813
Rpad001762	Rpad001762.1	37.6519	40.091	35.5429	28.5394	27.1653	24.2994
Rpad001763	Rpad001763.1	3.44651	3.62537	4.58766	2.83425	3.39363	3.35312
Rpad001764	Rpad001764.1	0.000425	0.000217	0	0	0	0.111244
Rpad001765	Rpad001765.1	3.06157	4.85197	4.58994	6.23843	6.38563	5.46453
Rpad001766	Rpad001766.1	20.3914	18.6203	20.3731	12.1616	14.202	15.6675
Rpad001767	Rpad001767.1	0	0	0.144455	0	0.12858	0
Rpad001768	Rpad001768.1	0.194216	0.232373	0.361272	0.276924	0.28938	0.313761
Rpad001769	Rpad001769.1	164.839	169.48	143.475	83.8243	84.2289	70.6203
Rpad001770	Rpad001770.1	13.5295	17.7342	15.7441	22.1532	23.6843	24.2723
Rpad001771	Rpad001771.1	0.416726	0.531183	0.506076	0.902624	0.707681	0.894335
Rpad001772	Rpad001772.1	124.476	126.134	111.569	171.703	165.887	184.192
Rpad001773	Rpad001773.1	26.3665	24.7844	23.6342	26.0277	24.6021	24.2373
Rpad001774	Rpad001774.1	38.5669	37.4157	41.7156	46.7347	40.3141	51.7339
Rpad001775	Rpad001775.1	4.63902	4.59068	4.35296	5.66774	6.05515	6.08863
Rpad001776	Rpad001776.1	0	0	0	0	0	0
Rpad001777	Rpad001777.1	18.7267	18.1822	19.502	19.7214	21.8701	19.1976
Rpad001778	Rpad001778.1	33.6429	27.1472	27.5033	29.8178	27.2657	35.1788
Rpad001779	Rpad001779.1	0	0	0.126368	0.056993	0	0.022026
Rpad001780	Rpad001780.1	21.1071	21.1854	24.0945	24.4736	24.0484	26.1467
Rpad001781	Rpad001781.1	7.65591	8.61802	9.75213	14.9947	15.3153	15.5667
Rpad001782	Rpad001782.1	36.0301	36.9459	36.0648	19.7069	21.0731	15.8836
Rpad001783	Rpad001783.1	0	0	0	0	0	0
Rpad001784	Rpad001784.1	2.20981	2.30014	2.71966	3.83075	4.17528	4.75927
Rpad001785	Rpad001785.1	82.1571	78.638	75.8952	112.634	119.187	147.455
Rpad001786	Rpad001786.1	71.0367	70.2974	65.9324	87.8414	91.3999	101.205
Rpad001787	Rpad001787.1	9.89128	9.35271	12.0967	18.5638	18.7702	16.4406
Rpad001788	Rpad001788.1	24.215	24.5476	20.8668	16.6399	19.3287	13.5992
Rpad001789	Rpad001789.1	1.08178	0.849806	0.692377	1.02346	1.27075	1.86922
Rpad001790	Rpad001790.1	0.608205	1.11851	1.19158	0.688035	0.798577	0.475374
Rpad001791	Rpad001791.1	5.26368	4.49192	5.39983	4.79996	5.76729	5.27152
Rpad001792	Rpad001792.1	352.879	384.668	383.509	431.644	401.434	413.871
Rpad001793	Rpad001793.1	34.1521	34.1221	32.9316	20.1662	21.5271	15.5009
Rpad001794	Rpad001794.1	65.4652	66.0662	57.3715	30.5958	32.2548	25.1943
Rpad001795	Rpad001795.1	137.576	143.78	127.331	215.409	213.542	260.779
Rpad001796	Rpad001796.1	0	0	0	0	0	0
Rpad001797	Rpad001797.1	0	0	0	0	0	0
Rpad001798	Rpad001798.1	0	0	0	0.006626	0	0
Rpad001799	Rpad001799.1	0	0	0	0	0	0
Rpad001800	Rpad001800.1	0	0	0	0	0	0
Rpad001801	Rpad001801.1	0.285342	0.203048	0.313707	0.44207	0.435973	0.536602
Rpad001802	Rpad001802.1	20.2181	21.9945	23.2507	29.8443	32.3656	35.3726
Rpad001803	Rpad001803.1	4.38647	4.56519	5.23764	5.28624	4.74765	5.74461
Rpad001804	Rpad001804.1	239.466	223.63	234.791	309.906	337.684	307.636
Rpad001805	Rpad001805.1	1.10601	1.31807	1.08207	0.976032	0.846874	0.835572
Rpad001806	Rpad001806.1	33.997	27.7012	32.2919	25.7655	27.1017	23.8853
Rpad001807	Rpad001807.1	3.57163	4.32662	4.52274	4.88558	5.07706	5.28391
Rpad001808	Rpad001808.1	0.044573	0.08941	0	0.193704	0	0.001832
Rpad001809	Rpad001809.1	7.33705	9.95616	11.0881	10.6778	14.6857	11.8964
Rpad001810	Rpad001810.1	0	0	0	0	0	0
Rpad001811	Rpad001811.1	2.31787	2.17463	2.67757	2.79116	3.13974	3.51802
Rpad001812	Rpad001812.1	0.082597	0.202479	0.082916	0.128222	0.073086	0.155086
Rpad001813	Rpad001813.1	6.92403	8.04756	8.47945	5.33799	5.43512	5.43154
Rpad001814	Rpad001814.1	50.713	46.7865	46.2163	34.9426	32.4107	38.197
Rpad001815	Rpad001815.1	157.18	203.503	142.111	18.9384	25.1993	20.3291
Rpad001816	Rpad001816.1	1.68172	1.56637	1.64817	2.31995	2.47822	2.45683
Rpad001817	Rpad001817.1	0	0	0	0	0	0
Rpad001818	Rpad001818.1	4.56802	4.90097	5.76908	9.29481	10.3142	9.48126
Rpad001819	Rpad001819.1	3.94015	2.65606	2.66015	1.6618	1.47174	1.23009
Rpad001820	Rpad001820.1	0	0	0	0.065216	0.06991	0
Rpad001821	Rpad001821.1	11.4451	11.1316	10.4245	14.5453	13.0807	14.0124
Rpad001822	Rpad001822.1	23.616	15.5928	21.5072	12.4981	13.1492	12.354
Rpad001823	Rpad001823.1	6.01407	7.30053	6.2996	5.77344	6.9982	6.09157
Rpad001824	Rpad001824.1	10.3953	10.2819	11.5275	12.1163	12.7951	13.5508
Rpad001825	Rpad001825.1	1.79465	2.3993	2.24658	2.52145	2.61475	2.22362
Rpad001826	Rpad001826.1	6.94883	7.5925	8.13526	7.87112	7.1664	8.63273
Rpad001827	Rpad001827.1	0.407068	0.407596	0.547738	0.833227	0.968473	0.928955
Rpad001828	Rpad001828.1	10.2131	9.00973	8.92328	9.19	11.6746	8.91862
Rpad001829	Rpad001829.1	406.074	390.834	343.265	246.375	272.731	316.098
Rpad001830	Rpad001830.1	1.92564	2.3474	2.60837	3.05006	2.83089	3.47714
Rpad001831	Rpad001831.1	260.858	293.553	256.874	96.3134	104.175	113.644
Rpad001832	Rpad001832.1	2.31767	2.33281	2.49582	3.05766	3.30945	3.5599
Rpad001833	Rpad001833.1	0.628032	0.366659	0.750318	0.743135	0.673359	0.571225
Rpad001834	Rpad001834.1	1.29039	1.85419	2.31132	1.65042	1.97966	2.33831
Rpad001835	Rpad001835.1	5.64928	11.3673	7.53431	1.00035	1.29502	1.23031
Rpad001836	Rpad001836.1	0.712468	0.481623	0.640487	0.546794	0.986459	0.459849
Rpad001837	Rpad001837.1	0	0	0	0	0	0
Rpad001838	Rpad001838.1	21.2703	20.5417	27.0255	37.4319	37.1061	34.6003
Rpad001839	Rpad001839.1	0.005741	0.010966	0.004201	0.013023	0.017132	0.002652
Rpad001840	Rpad001840.1	3.22815	3.11828	3.52119	3.08004	3.68246	2.84059
Rpad001841	Rpad001841.1	8.54798	9.68883	8.98593	13.9643	13.0655	14.1486
Rpad001842	Rpad001842.1	4.4538	4.526	4.94653	6.38992	6.0795	6.76838
Rpad001843	Rpad001843.1	27.1181	43.0462	29.2438	6.77249	9.55061	8.38125
Rpad001844	Rpad001844.1	1.47053	1.90532	1.7127	2.09334	1.86559	2.02045
Rpad001845	Rpad001845.1	0.826908	0.733603	0.661965	0.9317	1.84791	2.06666
Rpad001846	Rpad001846.1	0.031201	0.113491	0.047352	0.026379	0.064122	0
Rpad001847	Rpad001847.1	1.3554	1.10683	1.16368	0.798048	0.938788	1.15366
Rpad001848	Rpad001848.1	0	0.0241	0.037882	0	0.218277	0
Rpad001849	Rpad001849.1	6.274	6.79442	5.05947	0.086607	0.535575	0
Rpad001850	Rpad001850.1	9.00431	8.40648	12.2756	8.46337	9.25595	9.16253
Rpad001851	Rpad001851.1	0.554759	0.611626	0.789656	1.11942	1.54496	1.33574
Rpad001852	Rpad001852.1	19.4337	23.9952	24.0009	28.7684	31.0188	28.8009
Rpad001853	Rpad001853.1	3e-06	0	0	0	0	0
Rpad001854	Rpad001854.1	0.468725	0.55401	0.627302	0.740972	0.888189	0.83329
Rpad001855	Rpad001855.1	5.08223	5.44773	5.97615	6.95358	7.44893	7.96896
Rpad001856	Rpad001856.1	2.6923	4.06368	4.42597	4.70054	4.19776	4.47591
Rpad001857	Rpad001857.1	0.591949	0.786802	1.50564	1.23325	1.48724	1.23437
Rpad001858	Rpad001858.1	0.076128	0.139624	0.1014	0.062625	0.115933	0.110752
Rpad001859	Rpad001859.1	27.8597	31.294	26.8576	1.33378	1.53783	1.32333
Rpad001860	Rpad001860.1	2.37649	2.22621	2.96931	2.29728	2.71253	2.48249
Rpad001861	Rpad001861.1	177.097	168.453	160.338	162.74	152.688	153.37
Rpad001862	Rpad001862.1	98.9581	92.778	87.9397	171.537	144.567	165.685
Rpad001863	Rpad001863.1	0	0	0	0	0	0
Rpad001864	Rpad001864.1	0.038141	0.006827	0.064797	0.035618	0.050528	0.062769
Rpad001865	Rpad001865.1	0.22656	0.236976	0.14408	9.82957	8.61439	9.46516
Rpad001866	Rpad001866.1	17.2688	21.3433	16.9821	10.7168	11.0811	11.1144
Rpad001867	Rpad001867.1	2.85834	4.67252	4.3478	4.9764	6.17259	4.56774
Rpad001868	Rpad001868.1	188.176	193.435	174.359	82.1855	89.6602	86.4122
Rpad001869	Rpad001869.1	3.09585	3.35685	4.34805	3.74512	3.56243	3.26241
Rpad001870	Rpad001870.1	0.215139	0.177313	0	0	0.135736	0.076677
Rpad001871	Rpad001871.1	0	0.000102	0	0.018162	0	0
Rpad001872	Rpad001872.1	46.1712	45.7178	41.8339	53.7717	55.3331	52.7212
Rpad001873	Rpad001873.1	27.4623	25.5221	38.0926	11.2865	10.1118	9.84804
Rpad001874	Rpad001874.1	0.553511	0.529584	0.798964	2.20576	2.74289	2.69313
Rpad001875	Rpad001875.1	8.00585	7.51861	7.5679	12.2931	10.8615	12.0163
Rpad001876	Rpad001876.1	1.37964	1.82745	2.09508	3.85207	4.16236	3.63652
Rpad001877	Rpad001877.1	0	0	0.03094	0	0	0
Rpad001878	Rpad001878.1	0.012281	0.012353	0	0.043367	0.010024	0.066754
Rpad001879	Rpad001879.1	0	0	0	0	0	0
Rpad001880	Rpad001880.1	0	0	0	0	0.088942	0
Rpad001881	Rpad001881.1	0.047349	0	0	0	0	0
Rpad001882	Rpad001882.1	0	0	0	0	0	0
Rpad001883	Rpad001883.1	0	0	0	0	0	0
Rpad001884	Rpad001884.1	0	0	0	0.006604	0	0
Rpad001885	Rpad001885.1	0.260194	0.301711	0.213403	0.123234	0.21664	0.17473
Rpad001886	Rpad001886.1	0	0	0	0	0	0
Rpad001887	Rpad001887.1	0	0	0	0	0	0
Rpad001888	Rpad001888.1	3.09603	2.46355	3.37798	2.52262	2.3734	2.74326
Rpad001889	Rpad001889.1	5.07657	4.53045	7.88848	4.6495	4.69688	4.46831
Rpad001890	Rpad001890.1	0.852037	1.33482	2.48393	2.04677	1.54038	1.89454
Rpad001891	Rpad001891.1	0.064622	0.110154	0.090081	0.025956	0.025651	0.034534
Rpad001892	Rpad001892.1	1.11989	1.33223	1.02456	1.92479	2.21837	1.97296
Rpad001893	Rpad001893.1	0.239291	0.238035	0.299964	0.495218	0.586111	0.535183
Rpad001894	Rpad001894.1	0.02256	0.015299	0.023834	0.00618	0.058631	0.057494
Rpad001895	Rpad001895.1	0	0	0	0	0	0
Rpad001896	Rpad001896.1	7.95703	6.36415	7.68415	7.9132	8.77948	8.8408
Rpad001897	Rpad001897.1	21.1946	29.0325	26.421	12.5916	14.4893	12.9483
Rpad001898	Rpad001898.1	0	0	0	0	0	0
Rpad001899	Rpad001899.1	6.96458	7.86303	6.01838	3.89621	3.68081	5.75621
Rpad001900	Rpad001900.1	0.212438	0.332426	0.195301	0.432166	0.772506	0.659578
Rpad001901	Rpad001901.1	0	0	0	0.003964	0.0229	0
Rpad001902	Rpad001902.1	0	0	0	0	0	0
Rpad001903	Rpad001903.1	0.807318	0.855198	0.97741	1.14221	1.05818	1.23062
Rpad001904	Rpad001904.1	31.6721	35.7877	33.7093	3.84486	3.71354	5.26981
Rpad001905	Rpad001905.1	0	0.012503	0	0	0.035084	0
Rpad001906	Rpad001906.1	0	0	0.019701	0	0.015738	0
Rpad001907	Rpad001907.1	0	0	0	0	0	0
Rpad001908	Rpad001908.1	0	0.035528	0	0	0.040857	0
Rpad001909	Rpad001909.1	0	0	0	0	0	0.045745
Rpad001910	Rpad001910.1	0.235241	0.222064	0.080717	0.254642	0.247934	0.492144
Rpad001911	Rpad001911.1	0	0	0	0.069267	0	0
Rpad001912	Rpad001912.1	0.454902	0.619977	0.580448	1.29497	1.24039	1.32512
Rpad001913	Rpad001913.1	0	0	0	0	0	0
Rpad001914	Rpad001914.1	0	0	0.059597	0	0	0.046068
Rpad001915	Rpad001915.1	0.234621	0.293049	0	0.104044	1.0623	1.22648
Rpad001916	Rpad001916.1	0	0	0	0	0	0
Rpad001917	Rpad001917.1	0	0	0	0.039364	0	0.018882
Rpad001918	Rpad001918.1	0.290158	0.358658	0.281971	0.564789	0.61689	0.693952
Rpad001919	Rpad001919.1	0	0	0	0	0	0
Rpad001920	Rpad001920.1	11.1196	11.5349	13.8428	14.1156	10.9835	13.8785
Rpad001921	Rpad001921.1	14.2832	16.2065	16.0871	1.32417	1.68405	1.98532
Rpad001922	Rpad001922.1	0	0	0	0	0.050432	0
Rpad001923	Rpad001923.1	0.017412	0	0	0	0.00859	0
Rpad001924	Rpad001924.1	0	0	0	0.034613	0.027005	0
Rpad001925	Rpad001925.1	0.31731	0.458731	0.200441	0.91943	0.724716	0.459795
Rpad001926	Rpad001926.1	0	0	0	0	0	0
Rpad001927	Rpad001927.1	0	0	0	0	0.072567	0
Rpad001928	Rpad001928.1	0	0	0	0.073331	0	0.043461
Rpad001929	Rpad001929.1	0	0	0	0	0.026711	0
Rpad001930	Rpad001930.1	0	0	0	0	0	0
Rpad001931	Rpad001931.1	2.09108	1.26954	1.49931	2.30198	2.02613	4.17015
Rpad001932	Rpad001932.1	0	0	0	0	0	0
Rpad001933	Rpad001933.1	0	0.021155	0	0	0	0
Rpad001934	Rpad001934.1	0.447676	0.528536	0.434914	0.591813	0.444839	0.773606
Rpad001935	Rpad001935.1	0	0	0	0	0	0
Rpad001936	Rpad001936.1	0	0.027985	0	0	0	0
Rpad001937	Rpad001937.1	19.9833	17.0225	20.8121	20.3038	21.4219	21.8977
Rpad001938	Rpad001938.1	108.257	139.124	130.738	63.182	85.4886	75.2594
Rpad001939	Rpad001939.1	0	0	0	0	0	0
Rpad001940	Rpad001940.1	0	0	0	0	0	0
Rpad001941	Rpad001941.1	12.2503	16.2673	12.4262	2.19012	2.43952	2.35075
Rpad001942	Rpad001942.1	0.864125	1.37661	1.61641	1.32714	1.96896	1.94059
Rpad001943	Rpad001943.1	0.237335	0.235018	0.370739	0.433434	0.590119	0.569719
Rpad001944	Rpad001944.1	0	0	0	0	0	0
Rpad001945	Rpad001945.1	0	0	0	0	0	0
Rpad001946	Rpad001946.1	0.464968	0.47695	0.437481	0.481808	0.667275	0.550771
Rpad001947	Rpad001947.1	5.6491	6.12783	5.03335	4.79015	4.27214	5.03999
Rpad001948	Rpad001948.1	0	0.04792	0	0	0	0
Rpad001949	Rpad001949.1	3.09251	3.38446	3.73823	4.13198	4.0564	4.39769
Rpad001950	Rpad001950.1	1.01168	1.21419	1.49978	2.42793	2.67564	1.9438
Rpad001951	Rpad001951.1	0	0	0	0	0	0
Rpad001952	Rpad001952.1	0.09184	0.192092	0.123044	0.23088	0.423673	0.378467
Rpad001953	Rpad001953.1	0	0.06022	0.061558	0.604454	0.558423	0.853222
Rpad001954	Rpad001954.1	0	0	0	0	0	0
Rpad001955	Rpad001955.1	0	0	0	0	0	0
Rpad001956	Rpad001956.1	0	0	0	0	0	0
Rpad001957	Rpad001957.1	0	0	0	0	0	0
Rpad001958	Rpad001958.1	0	0	0	0	0	0
Rpad001959	Rpad001959.1	0	0	0.023112	0	0	0
Rpad001960	Rpad001960.1	0	0	0	0	0	0
Rpad001961	Rpad001961.1	0	0	0	0	0	0
Rpad001962	Rpad001962.1	0	0	0	0	0	0
Rpad001963	Rpad001963.1	0	0	0	0	0	0
Rpad001964	Rpad001964.1	0.028646	0	0.035006	0	0	0
Rpad001965	Rpad001965.1	0	0	0	0	0.097272	0
Rpad001966	Rpad001966.1	0	0	0	0	0	0.124879
Rpad001967	Rpad001967.1	0	0	0	0	0	0
Rpad001968	Rpad001968.1	0	0	0	0	0	0
Rpad001969	Rpad001969.1	0	0	0	0	0	0
Rpad001970	Rpad001970.1	0.00436	0.004415	0.006112	0.023187	0.005174	0.005135
Rpad001971	Rpad001971.1	0	0	0	0	0	0
Rpad001972	Rpad001972.1	0	0	0.001341	0	0	0
Rpad001973	Rpad001973.1	0.111106	0	0	0	0	0
Rpad001974	Rpad001974.1	0	0	0	0	0	0
Rpad001975	Rpad001975.1	0	0	0	0	0	0
Rpad001976	Rpad001976.1	0	0	0	0	0	0
Rpad001977	Rpad001977.1	0.293619	0.111175	0.28901	0.720034	0.652983	0.446738
Rpad001978	Rpad001978.1	0	0	0	0	0	0
Rpad001979	Rpad001979.1	0	0	0	0	0	0
Rpad001980	Rpad001980.1	0	0	0.030863	0	0	0
Rpad001981	Rpad001981.1	0	0	0.032571	0	0.065327	0
Rpad001982	Rpad001982.1	0	0	0	0	0	0
Rpad001983	Rpad001983.1	0	0	0	0	0	0
Rpad001984	Rpad001984.1	0	0	0	0	0	0
Rpad001985	Rpad001985.1	0	0	0	0	0	0
Rpad001986	Rpad001986.1	0	0	0	0	0	0
Rpad001987	Rpad001987.1	0	0	0	0	0	0
Rpad001988	Rpad001988.1	0	0	0	0	0	0
Rpad001989	Rpad001989.1	0	0	0	0	0	0
Rpad001990	Rpad001990.1	0	0	0	0	0	0
Rpad001991	Rpad001991.1	0	0	0	0	0	0
Rpad001992	Rpad001992.1	0	0	0	0	0	0
Rpad001993	Rpad001993.1	0	0	0	0	0	0
Rpad001994	Rpad001994.1	0	0	0	0	0	0
Rpad001995	Rpad001995.1	0	0	0	0.054938	0	0
Rpad001996	Rpad001996.1	0	0	0	0	0	0
Rpad001997	Rpad001997.1	0	0	0	0	0	0
Rpad001998	Rpad001998.1	0.013123	0.007978	0.061891	0.064657	0.067804	0.08182
[truncated: 24,303 more rows]

## Sheet: Table S8
Table S8. The expression profiles of Diuraphis noxia fed on wheat plants containing different resistance genes Dn0, Dn4 or Dn7.
Gene ID	transcript ID	Dnox_Dn0_1	Dnox_Dn0_2	Dnox_Dn0_3	Dnox_Dn4_1	Dnox_Dn4_2	Dnox_Dn4_3	Dnox_Dn7_1	Dnox_Dn7_2	Dnox_Dn7_3
Dnox000001	Dnox000001.1	0	0	0	0	0	0	0.081338	0	0
Dnox000002	Dnox000002.1	0	0	0	0	0	0	0	0	0
Dnox000003	Dnox000003.1	44.841	36.6969	39.4432	38.8432	37.6456	38.8808	33.3115	29.8234	35.398
Dnox000004	Dnox000004.1	9.87053	7.84392	6.39289	7.90002	5.84633	9.43963	6.02859	8.10572	7.69728
Dnox000005	Dnox000005.1	54.4438	57.2309	58.6969	60.0207	53.9984	57.7085	53.8286	65.2006	60.1074
Dnox000006	Dnox000006.1	27.6272	18.7517	32.3165	20.3183	32.0764	26.4467	21.572	34.4101	24.8175
Dnox000007	Dnox000007.1	0.276803	0	0.275567	0	0	0.832088	0	0.560294	0.279188
Dnox000008	Dnox000008.1	32.2129	27.7918	26.0147	32.6658	32.7192	36.5487	33.0281	58.1686	45.8422
Dnox000009	Dnox000009.1	0	0	0	0	0	0	0	0	0
Dnox000010	Dnox000010.1	0	0	0	0	0	0	0	0	0
Dnox000011	Dnox000011.1	0	0	0	0	0.144624	0	0	0	0
Dnox000012	Dnox000012.1	0.57417	0.288356	0	0	0	0	0.29513	0	0.20355
Dnox000013	Dnox000013.1	5.52169	3.95816	4.29259	2.90336	3.65703	1.04478	2.98194	3.69476	2.11648
Dnox000014	Dnox000014.1	0.516114	1.0368	1.07482	0.517062	0.83652	0.91143	1.0454	3.18583	1.49984
Dnox000015	Dnox000015.1	18.4242	14.0827	12.0491	14.6859	11.0954	13.4639	13.512	18.5981	12.7777
Dnox000016	Dnox000016.1	1.41302	0	2.19308	1.40843	1.44624	2.05555	1.46737	1.4664	2.85039
Dnox000017	Dnox000017.1	1.04032	0.892961	0.881937	0.891393	1.06819	0.86906	0.644865	1.21795	0.594819
Dnox000018	Dnox000018.1	1.94252	1.59196	0.33383	1.62335	0.64311	1.62043	3.38455	0.968324	1.62134
Dnox000019	Dnox000019.1	0	0.318243	0.212432	0.211613	0.210841	0	0.217145	0.106891	0.106524
Dnox000020	Dnox000020.1	9.59801	9.71489	10.4875	8.08291	8.61897	9.18637	7.76379	10.7781	6.70458
Dnox000021	Dnox000021.1	57.8539	54.1702	49.3195	58.632	58.4869	51.3553	58.8295	54.1792	52.7722
Dnox000022	Dnox000022.1	53.7616	27.7507	38.4064	41.2066	39.9826	41.3261	38.0028	33.3782	30.6114
Dnox000023	Dnox000023.1	0	0	0	0	0	0	0	0	0
Dnox000024	Dnox000024.1	12.2196	13.764	18.4137	17.5878	14.4742	19.4218	15.1678	23.2739	16.6511
Dnox000025	Dnox000025.1	22.0882	9.69707	19.6555	14.0263	23.0616	19.4411	9.3079	27.152	16.5472
Dnox000026	Dnox000026.1	18.0808	15.731	18.1839	17.3594	17.4099	18.4824	18.555	20.5982	18.517
Dnox000027	Dnox000027.1	24.2963	23.9034	25.3218	25.9216	23.9545	21.9209	25.0995	30.4791	25.205
Dnox000028	Dnox000028.1	23.6546	20.3684	16.4961	24.7249	26.8415	25.3806	24.9995	22.2528	25.6096
Dnox000029	Dnox000029.1	40.2586	40.9459	42.1343	43.7559	37.2519	44.9051	38.3591	40.3733	45.1459
Dnox000030	Dnox000030.1	35.9199	39.6496	37.1937	33.2136	40.2588	43.4113	37.9119	54.4326	47.1157
Dnox000031	Dnox000031.1	6.9913	4.38002	4.96292	6.43532	5.77235	7.34709	5.23407	7.49042	8.6385
Dnox000032	Dnox000032.1	25.5397	21.8286	26.304	23.9398	27.6609	26.6564	26.2451	30.3379	29.605
Dnox000033	Dnox000033.1	9.40789	9.62172	10.2194	9.2549	9.11874	8.57255	10.5993	7.79861	7.81991
Dnox000034	Dnox000034.1	3.28381	3.99114	2.96209	4.26506	3.76624	3.63747	4.62628	3.80011	4.41557
Dnox000035	Dnox000035.1	6.71495	6.33948	4.60435	6.04797	5.3648	4.50853	5.01321	5.45551	4.74495
Dnox000036	Dnox000036.1	22.7297	20.8012	19.8942	20.6546	19.1526	17.8743	17.1232	14.5541	17.8865
Dnox000037	Dnox000037.1	22.3401	17.8712	20.0786	24.2384	20.7286	21.5988	18.123	17.9371	18.2823
Dnox000038	Dnox000038.1	18.1377	15.9985	21.5093	11.6655	23.2724	18.1872	11.9573	16.9449	13.8715
Dnox000039	Dnox000039.1	73.5263	194.747	81.5111	82.3859	80.9985	69.8904	78.3732	46.0065	62.7603
Dnox000040	Dnox000040.1	18.8688	19.7025	25.691	19.6948	16.2709	22.2466	15.6969	19.7617	17.862
Dnox000041	Dnox000041.1	131.414	124.258	135.688	136.271	135.437	134.879	132.815	167.637	134.946
Dnox000042	Dnox000042.1	1.07759	3.07485	1.74642	2.50273	1.46446	2.52018	2.61821	1.48915	0.651271
Dnox000043	Dnox000043.1	9.98371	13.6573	12.023	11.7369	8.9774	10.851	11.2251	9.53857	11.0572
Dnox000044	Dnox000044.1	7.52346	7.09659	5.80453	5.81669	6.56702	6.59905	5.32834	5.45725	6.11414
Dnox000045	Dnox000045.1	7.69301	6.25155	5.88586	7.32912	8.48623	8.19894	6.69539	7.27482	4.7761
Dnox000046	Dnox000046.1	66.8167	59.2042	60.0167	61.5521	65.7101	64.0782	67.0271	75.1214	65.903
Dnox000047	Dnox000047.1	88.707	101.352	94.806	97.9359	88.3048	96.0564	93.8214	64.877	79.014
Dnox000048	Dnox000048.1	28.2817	28.9992	27.2027	25.2493	30.8919	28.709	29.6888	24.2356	29.3526
Dnox000049	Dnox000049.1	58.9319	46.4551	56.4519	55.9578	59.6666	57.0978	55.5638	62.5928	57.9841
Dnox000050	Dnox000050.1	4.65699	5.44903	5.5688	4.78798	4.93615	5.36897	6.10207	4.42814	4.94365
Dnox000051	Dnox000051.1	6.91762	5.56737	8.2372	6.75786	9.09644	7.95123	8.34904	10.3831	10.0669
Dnox000052	Dnox000052.1	0	0	0	0	0	0	0	0	0
Dnox000053	Dnox000053.1	36.5531	48.2264	46.1464	52.759	29.8846	34.351	41.2317	37.4038	43.9541
Dnox000054	Dnox000054.1	39.4369	52.9789	43.5033	45.8994	30.6725	41.0728	38.4388	37.6192	34.5494
Dnox000055	Dnox000055.1	0	0	0	0	0	0	0	0	0
Dnox000056	Dnox000056.1	1.30265	0.898029	1.99249	1.8444	1.21391	1.15116	1.99638	2.41057	0.979348
Dnox000057	Dnox000057.1	30.1282	37.6596	33.575	39.1579	27.5595	31.3919	32.2169	30.5442	27.7184
Dnox000058	Dnox000058.1	1142.21	928.308	940.756	1162.98	1028.55	964.538	959.95	1082.26	938.775
Dnox000059	Dnox000059.1	0.267229	0	0	0	0	0.26777	0	0	0.269532
Dnox000060	Dnox000060.1	14.4624	13.5678	10.2593	11.9573	17.2398	18.8912	11.896	8.64801	14.4037
Dnox000061	Dnox000061.1	144.303	131.061	134.507	147.225	136.566	145.244	139.879	136.046	137.293
Dnox000062	Dnox000062.1	0.691145	0.347103	1.05667	1.03862	2.05258	0.692546	0.355257	2.79107	0.690197
Dnox000063	Dnox000063.1	38.5488	32.7243	32.0755	36.2378	35.293	31.529	31.5597	32.5168	32.2228
Dnox000064	Dnox000064.1	21.5371	21.5646	19.909	18.3431	24.9718	17.7627	21.7468	16.2385	21.2583
Dnox000065	Dnox000065.1	28.0029	24.9651	24.198	29.8704	29.5128	24.2014	26.4824	40.4802	27.4383
Dnox000066	Dnox000066.1	15.9798	21.787	19.6256	21.7586	23.5331	24.0258	22.2405	26.6646	24.0545
Dnox000067	Dnox000067.1	66.6123	51.6267	51.4681	56.4616	60.9857	52.3116	84.0241	42.4175	73.7281
Dnox000068	Dnox000068.1	1.50823	0.84162	0.687767	2.32053	1.67277	2.46229	0.86139	1.97315	1.73209
Dnox000069	Dnox000069.1	5.50097	5.68101	5.71796	5.35058	4.90421	4.60361	4.46956	4.79088	5.69327
Dnox000070	Dnox000070.1	72.9453	75.3108	70.8974	80.0464	62.4468	72.184	68.3602	56.2619	62.5856
Dnox000071	Dnox000071.1	227.933	204.153	217.215	201.906	216.86	209.625	222.068	224.764	228.49
Dnox000072	Dnox000072.1	0	0	0	0	0	0	0	0	0
Dnox000073	Dnox000073.1	0	0	0	0	0	0	0	0	0
Dnox000074	Dnox000074.1	34.0765	23.4012	29.4067	34.4803	34.2384	23.8206	25.1773	31.7514	36.1052
Dnox000075	Dnox000075.1	17.3871	15.4171	21.2596	16.281	18.4781	21.4319	20.9767	22.4248	21.5055
Dnox000076	Dnox000076.1	1.29932	1.01038	1.15906	0.605861	2.60187	1.41195	2.06617	3.0603	2.43985
Dnox000077	Dnox000077.1	0	0	0	0	0	0	0.476635	0	0
Dnox000078	Dnox000078.1	0	23.4548	35.1011	19.3713	0	0	0	0	0
Dnox000079	Dnox000079.1	480.914	522.335	503.882	536.061	497.829	510.567	558.896	550.987	487.071
Dnox000080	Dnox000080.1	39.7287	45.1588	47.3657	49.4778	46.046	49.1994	48.7801	45.596	43.8149
Dnox000081	Dnox000081.1	32.8557	31.4523	26.5025	32.4373	34.3502	29.3594	37.7881	20.502	36.0706
Dnox000082	Dnox000082.1	19.3151	16.5181	18.7254	21.3538	22.148	22.3903	20.1812	24.066	22.6745
Dnox000083	Dnox000083.1	54.9023	56.4756	55.7285	54.6543	61.5759	51.8218	56.7297	54.3397	49.8132
Dnox000084	Dnox000084.1	10.4413	8.48231	10.3894	9.85324	12.0278	10.8209	9.23725	12.0362	11.2374
Dnox000085	Dnox000085.1	23.0271	27.8462	26.8863	28.3233	19.6913	25.2171	21.256	23.1352	22.5021
Dnox000086	Dnox000086.1	2.04444	2.98555	3.02759	2.2826	4.43515	3.08994	5.87551	2.1818	4.24554
Dnox000087	Dnox000087.1	0.403967	0.785974	0.585484	0.772624	1.19559	0.857689	1.16745	1.79264	0.948809
Dnox000088	Dnox000088.1	8.02433	3.39492	6.02978	5.48298	6.94825	7.40804	5.03528	12.5898	5.73043
Dnox000089	Dnox000089.1	7.41608	8.00148	7.05541	8.87393	8.0599	7.00588	7.47296	8.96535	8.24916
Dnox000090	Dnox000090.1	2.82632	3.01162	4.61556	2.22233	3.90931	3.53755	3.93881	11.3377	5.47338
Dnox000091	Dnox000091.1	4.24618	4.29269	3.22344	5.38938	4.15335	4.54999	3.63184	6.01041	3.29395
Dnox000092	Dnox000092.1	4.20305	1.30561	4.72808	2.6934	3.68383	2.37833	3.56145	9.7769	5.48679
Dnox000093	Dnox000093.1	13.4378	11.5412	12.2151	14.5199	14.6895	10.421	9.83671	9.47159	9.64581
Dnox000094	Dnox000094.1	15.7071	15.8506	15.1095	15.7746	14.7226	15.7579	15.0223	18.3149	14.581
Dnox000095	Dnox000095.1	9.14001	7.43652	7.67033	10.5556	9.3965	9.15661	8.57581	6.93931	7.66633
Dnox000096	Dnox000096.1	10.6866	10.2111	11.6208	10.3717	10.3109	11.9712	12.0496	13.4421	10.3131
Dnox000097	Dnox000097.1	5.94328	4.55334	6.18222	5.56663	5.8922	6.39984	7.59775	14.1708	7.08523
Dnox000098	Dnox000098.1	0	0	0	0	0	0	0	0	0
Dnox000099	Dnox000099.1	1.74672	2.12216	1.78859	1.7639	2.77018	1.05505	1.74908	2.82995	1.42067
Dnox000100	Dnox000100.1	0	0	0	2.34763	0.71971	0	0	0	0
Dnox000101	Dnox000101.1	0.290685	0	0.149124	0.436828	0	0.002884	0.149415	0.147099	0.146595
Dnox000102	Dnox000102.1	0.518037	0	0	1.59293	1.47448	2.04551	0.790922	1.0434	1.5675
Dnox000103	Dnox000103.1	0	0	0	0	0	0.377708	0	0	0
Dnox000104	Dnox000104.1	0	0.248372	0.253711	0.206034	0.246826	0	0.508413	0.87221	0.511161
Dnox000105	Dnox000105.1	0.830808	2.06203	0.874047	1.41135	0.600938	0.913933	1.56274	1.04192	1.83989
Dnox000106	Dnox000106.1	17.1957	16.7312	15.9029	17.1521	18.2678	19.1	18.0377	14.7376	17.3553
Dnox000107	Dnox000107.1	46.2238	50.7406	43.5889	46.2848	39.7937	44.6684	49.2324	37.9949	48.2087
Dnox000108	Dnox000108.1	33.1673	30.0021	19.4949	32.4972	33.9788	29.5099	32.4466	26.3561	33.0299
Dnox000109	Dnox000109.1	1.49965	1.91642	4.2085	2.43025	2.76967	3.1802	3.04329	0.942976	2.45981
Dnox000110	Dnox000110.1	30.4059	41.7155	30.179	36.9147	30.4723	31.7035	36.2605	32.4882	38.7915
Dnox000111	Dnox000111.1	49.7379	45.6208	45.0927	48.178	43.1866	47.6403	45.9624	45.8262	45.5728
Dnox000112	Dnox000112.1	14.5008	18.7513	15.8362	12.7701	16.8264	14.3512	15.6193	13.1277	16.8336
Dnox000113	Dnox000113.1	0.596896	0.884064	0.884902	0.4789	0.632415	0.372547	0.659122	1.16342	0.360968
Dnox000114	Dnox000114.1	21.6879	24.1343	21.837	21.1519	21.4819	22.1401	19.7353	18.718	18.7049
Dnox000115	Dnox000115.1	157.649	147.677	162.962	167.045	169.211	168.002	164.972	185.966	161.218
Dnox000116	Dnox000116.1	35.2559	51.1221	42.9928	37.3884	42.7539	44.083	40.5473	43.8338	38.7686
Dnox000117	Dnox000117.1	310.25	250.702	251.081	304.188	346.497	322.576	326.462	314.007	354.961
Dnox000118	Dnox000118.1	18.4718	20.6207	19.4695	19.7638	18.8428	17.5225	16.9852	19.5818	20.2269
Dnox000119	Dnox000119.1	6.32884	8.44441	5.89979	7.97171	7.16551	7.71029	11.251	7.12466	9.33844
Dnox000120	Dnox000120.1	29.1482	33.484	31.5881	33.2503	32.7855	35.5346	36.3824	39.1684	31.0129
Dnox000121	Dnox000121.1	0.655788	0	1.65329	0	0	0	1.52169	0	1.90873
Dnox000122	Dnox000122.1	0	0	42.0572	0	0	0	57.4723	0	48.0205
Dnox000123	Dnox000123.1	10.3777	10.4675	11.381	14.4375	9.336	13.1659	13.4851	17.7578	13.7192
Dnox000124	Dnox000124.1	30.667	24.6425	30.8018	26.8656	28.9642	30.6416	25.6965	44.149	32.008
Dnox000125	Dnox000125.1	9.79029	12.6343	10.607	11.1352	11.198	11.1854	11.1487	10.8499	20.5738
Dnox000126	Dnox000126.1	2.02518	1.29446	1.32228	1.29112	2.72382	0.9224	0.757066	1.49066	0.742775
Dnox000127	Dnox000127.1	2.63415	3.32235	3.00702	3.49879	2.98477	3.12872	2.87051	2.51044	2.84184
Dnox000128	Dnox000128.1	5.02581	4.27838	3.87294	4.46802	5.97229	3.59586	4.15056	3.24719	3.58057
Dnox000129	Dnox000129.1	4.37577	3.21572	5.05766	3.39888	4.61952	3.72724	4.97436	4.69187	3.78355
Dnox000130	Dnox000130.1	49.9884	50.0283	48.6562	50.8402	47.6408	43.5986	46.8316	40.6101	42.9922
Dnox000131	Dnox000131.1	13.58	12.7291	14.5892	11.2882	16.3221	14.3773	14.4147	23.7589	12.4253
Dnox000132	Dnox000132.1	15.1448	16.2538	16.164	18.0275	16.8248	19.9266	21.653	21.8628	19.6717
Dnox000133	Dnox000133.1	24.7316	32.0285	32.9101	31.2792	25.005	25.8556	26.8011	23.2972	24.4798
Dnox000134	Dnox000134.1	0	0	0	0	0	0	0	0.046598	0
Dnox000135	Dnox000135.1	5.20205	7.35725	7.20713	7.55448	6.54396	6.22389	7.37375	7.6777	7.76641
Dnox000136	Dnox000136.1	36.2647	29.9144	32.8352	23.3158	27.4077	24.4845	19.0395	23.5926	18.4812
Dnox000137	Dnox000137.1	0	0	0	0	0	0	0	0	0
Dnox000138	Dnox000138.1	0	0	0	0	0	0	0	0.148671	0
Dnox000139	Dnox000139.1	0	0	0	0	0	0	0	0	0
Dnox000140	Dnox000140.1	0.954956	0.529826	0.545536	0.958818	1.3757	0.768042	1.58893	0.881251	1.56637
Dnox000141	Dnox000141.1	95.481	75.7143	87.1984	88.3558	93.7809	90.0352	79.6811	104.152	90.4152
Dnox000142	Dnox000142.1	0.305699	0.480338	0.499981	0.118258	0	0.612636	0.62853	0	0.522028
Dnox000143	Dnox000143.1	88.4123	84.1471	96.3509	80.006	81.4094	88.6072	93.0904	88.6139	84.9323
Dnox000144	Dnox000144.1	2.69854	2.46799	2.14477	3.13826	2.37255	1.82283	2.5511	3.12011	2.40584
Dnox000145	Dnox000145.1	0	0	0	0	0	0	0	0.449041	0
Dnox000146	Dnox000146.1	0	0	0	0	0	0	0	0	0
Dnox000147	Dnox000147.1	26.8987	25.4149	28.0473	25.1559	25.0066	27.9795	26.15	32.7951	27.044
Dnox000148	Dnox000148.1	7.62027	8.85284	7.71615	9.40185	8.64633	7.49971	8.60119	8.86781	9.60238
Dnox000149	Dnox000149.1	17.8144	13.2412	17.8596	17.526	17.1762	16.147	13.9567	20.9325	16.8385
Dnox000150	Dnox000150.1	0	0.415181	0	0.39361	0	0	0.424934	0.418347	0
Dnox000151	Dnox000151.1	0.771208	0	1.42241	1.38428	0	1.39375	0.934395	0.933847	0.467637
Dnox000152	Dnox000152.1	14.0121	12.2822	10.9673	14.4354	11.1983	11.4716	12.272	9.96455	13.0535
Dnox000153	Dnox000153.1	6.76838	7.55306	6.91313	6.81068	6.68759	7.37664	6.10899	7.02672	6.61694
Dnox000154	Dnox000154.1	3.69848	4.34607	3.95123	3.84898	3.81371	3.7862	3.87702	3.58494	3.79618
Dnox000155	Dnox000155.1	8.31735	4.73542	8.3678	9.49795	8.26697	7.0213	8.5081	7.02333	8.82657
Dnox000156	Dnox000156.1	301.036	244.655	311.881	278.61	265.505	265.929	315.216	452.253	335.058
Dnox000157	Dnox000157.1	28.912	18.1028	24.3518	22.6674	24.3639	27.686	20.8494	33.1499	29.9996
Dnox000158	Dnox000158.1	0.683307	0.81401	0.895126	0.489507	0.873932	0.87668	0.383099	0.633831	0.441534
Dnox000159	Dnox000159.1	0	0	0	0	0	0	0	0	0
Dnox000160	Dnox000160.1	0	0	0	0	0	0	0	0	0
Dnox000161	Dnox000161.1	0	0	0	0	0	0	0	0.536789	0
Dnox000162	Dnox000162.1	0	0	0	0	0	0	0	0	0
Dnox000163	Dnox000163.1	53.1161	41.3119	41.4558	48.2689	49.9368	44.2805	39.673	43.5002	45.7253
Dnox000164	Dnox000164.1	0	0	0	0	0	0	0	0	0
Dnox000165	Dnox000165.1	0	0	0	0.3306	0	0	0	0	0
Dnox000166	Dnox000166.1	0	0	0	0	0	0	0	0	0
Dnox000167	Dnox000167.1	44.3778	37.6208	35.7874	40.6932	49.2352	43.7379	35.864	40.4759	38.1959
Dnox000168	Dnox000168.1	10.6162	8.73999	7.02444	9.27567	12.5058	12.2503	7.4348	13.2211	12.1595
Dnox000169	Dnox000169.1	3.77844	3.6056	2.94534	2.73767	3.07481	2.80764	2.88875	2.27092	4.52626
Dnox000170	Dnox000170.1	15.0653	9.47321	12.7264	15.8842	14.8172	10.5254	11.0956	17.719	15.6098
Dnox000171	Dnox000171.1	14.7174	15.6478	12.0613	14.2326	13.3031	14.4409	15.0411	13.6131	14.6132
Dnox000172	Dnox000172.1	1.46569	0.980629	0.509685	1.49301	0.976981	1.48098	1.76969	1.25691	0.73668
Dnox000173	Dnox000173.1	8.51476	7.06641	8.15733	8.53636	8.75223	8.80008	9.0245	9.70016	10.076
Dnox000174	Dnox000174.1	18.222	22.7002	21.2162	19.4301	19.0513	24.3796	18.207	20.5208	21.4569
Dnox000175	Dnox000175.1	1.81353	1.82157	2.25051	3.05897	2.6199	2.63386	2.50692	5.9623	2.70814
Dnox000176	Dnox000176.1	0.164165	0.070231	0.034935	0.135228	0.168721	0.123069	0.252522	0	0.158221
Dnox000177	Dnox000177.1	49.5907	49.8519	49.3351	52.9973	49.6873	44.7726	50.7437	48.3168	49.4261
Dnox000178	Dnox000178.1	82.2108	104.829	85.1837	88.6566	88.7186	88.5083	93.8484	89.048	93.739
Dnox000179	Dnox000179.1	25.5841	24.6794	26.098	30.4284	26.8443	28.1942	31.0044	34.796	28.206
Dnox000180	Dnox000180.1	18.4486	16.1277	12.9615	19.7613	21.2108	20.695	16.0655	22.496	19.4549
Dnox000181	Dnox000181.1	0	0	0	0	0	0	0	0	0
Dnox000182	Dnox000182.1	1088.45	1044.82	1045.83	1021.04	1158.9	1102.66	1014.22	1089.78	1019.22
Dnox000183	Dnox000183.1	7.4815	10.2166	9.12159	9.01051	9.31092	7.88272	9.71119	12.1873	10.5293
Dnox000184	Dnox000184.1	10.2566	11.1106	8.70775	10.8975	11.5107	12.4617	10.7469	10.4187	12.074
Dnox000185	Dnox000185.1	2.32437	3.79793	5.09661	4.82457	6.09635	4.67355	4.24823	2.83617	5.51544
Dnox000186	Dnox000186.1	1143.6	1260.55	1327.2	1199.64	1118.3	1161.15	1310.59	1357.01	1187.7
Dnox000187	Dnox000187.1	5.75621	7.12625	6.33146	4.38089	18.0805	21.3752	21.5035	5.68796	7.26662
Dnox000188	Dnox000188.1	38.7512	30.8843	35.9223	40.7607	37.3349	40.2018	38.3866	44.9079	37.1131
Dnox000189	Dnox000189.1	0.554328	0	0	0	0	0	0	0	0
Dnox000190	Dnox000190.1	0	0	0	0	0	0.130904	0	0	0
Dnox000191	Dnox000191.1	9.63351	11.5856	9.9222	12.4205	13.5968	13.0525	10.3429	9.21059	10.5332
Dnox000192	Dnox000192.1	5.3863	4.77142	5.30942	4.72489	5.16468	5.68396	4.51941	3.4502	4.2341
Dnox000193	Dnox000193.1	28.5878	26.9633	23.7028	24.7135	29.3974	27.643	25.0316	19.2098	24.8115
Dnox000194	Dnox000194.1	65.2081	65.1269	63.0388	70.8142	65.7938	67.3364	65.725	72.6488	68.0968
Dnox000195	Dnox000195.1	0.154432	0.17216	0	0	0	0	0	0	0
Dnox000196	Dnox000196.1	22.9643	25.6365	20.7085	21.1309	16.4841	20.3286	20.8809	15.8665	17.0804
Dnox000197	Dnox000197.1	93.4021	89.1347	88.6403	93.7164	91.8213	92.2448	88.7457	80.9712	92.3299
Dnox000198	Dnox000198.1	557.55	543.305	639.051	560.837	588.464	658.507	862.46	1356.33	951.028
Dnox000199	Dnox000199.1	23.7918	26.826	22.0676	30.274	20.0088	21.0744	16.8073	11.566	18.8434
Dnox000200	Dnox000200.1	13.8429	16.4255	15.1076	17.3731	12.8702	13.1239	14.8544	8.99683	12.4004
Dnox000201	Dnox000201.1	13.4699	14.1382	14.9586	12.9334	14.265	15.942	15.3999	21.1738	12.4798
Dnox000202	Dnox000202.1	9.54555	8.22169	10.4118	10.3674	9.68983	9.68525	10.0736	10.2806	9.91233
Dnox000203	Dnox000203.1	1.54987	1.11622	1.87425	1.17037	1.67618	1.70079	2.48438	2.08972	1.77591
Dnox000204	Dnox000204.1	0	0	0	0	0.743604	2.17093	0	2.39333	0.772064
Dnox000205	Dnox000205.1	23.3161	15.8437	20.7367	24.2128	28.8566	28.3493	29.8676	39.9905	35.7828
Dnox000206	Dnox000206.1	0	0	0	0	0	0	0	0.727514	0
Dnox000207	Dnox000207.1	0.485489	0.299342	1.43025	1.45192	0.714913	0.481657	0.499094	0.223786	1.42296
Dnox000208	Dnox000208.1	9.48179	8.46727	8.82766	7.52501	11.7548	9.26306	9.76773	7.81779	9.05311
Dnox000209	Dnox000209.1	4.9342	3.08952	7.07502	1.78302	6.54979	4.75233	5.96835	5.41371	4.41219
Dnox000210	Dnox000210.1	40.5326	39.8584	45.6659	41.6469	44.5222	40.9072	41.2638	32.2748	38.4511
Dnox000211	Dnox000211.1	18.0124	17.9135	15.7153	19.9417	17.71	16.2961	16.5391	10.6959	16.4856
Dnox000212	Dnox000212.1	4.97933	3.97157	3.82362	5.94099	4.53291	3.43071	3.95201	4.29152	5.06969
Dnox000213	Dnox000213.1	0.664985	0.222643	0.227429	0.028584	0	0.666332	0.227873	0.16659	0.447143
Dnox000214	Dnox000214.1	0.446268	0.518284	0.579504	1.11074	0	0	0	0	0.710335
Dnox000215	Dnox000215.1	0.181589	0.128823	0.131592	0.388017	0.512086	0.067438	0	0	0.12936
Dnox000216	Dnox000216.1	1.38232	0	0.356333	0.682091	0.346664	0.348	0	0.9292	0
Dnox000217	Dnox000217.1	22.3591	28.1541	22.9028	21.2156	16.7503	21.9119	22.876	16.139	18.1415
Dnox000218	Dnox000218.1	0	0	0	0.036352	0	0	0	0	0
Dnox000219	Dnox000219.1	14.0445	17.5752	14.9477	17.8662	18.8827	12.8996	17.2051	14.1231	13.8131
Dnox000220	Dnox000220.1	1.61938	1.2734	1.06576	1.61088	0.802497	2.28939	1.0702	2.30658	1.1632
Dnox000221	Dnox000221.1	10.801	8.8406	8.71797	10.0192	7.77495	8.91203	5.279	7.90915	5.97845
Dnox000222	Dnox000222.1	10.7523	11.9619	10.3699	11.1189	8.64537	11.1742	9.05591	5.28051	8.70192
Dnox000223	Dnox000223.1	3.20019	3.0724	4.00851	3.38474	2.51585	2.38561	1.91995	3.261	2.54725
Dnox000224	Dnox000224.1	1.13314	0	0.581313	0	0.565538	0	0	0	0
Dnox000225	Dnox000225.1	2.84357	0.22414	0.196247	0.64513	0	0	0.661993	0.65173	0.649496
Dnox000226	Dnox000226.1	0	0	0	0	0	0	0	0	0
Dnox000227	Dnox000227.1	6.19977	7.74932	6.36633	8.69356	5.67745	6.54577	7.39453	8.18146	8.31349
Dnox000228	Dnox000228.1	0.635128	1.23798	1.07103	0	0.615138	1.55323	1.73898	0.964204	1.9218
Dnox000229	Dnox000229.1	19.4212	20.9489	20.9217	17.5963	19.7878	15.3577	20.5117	17.1695	18.09
Dnox000230	Dnox000230.1	52.5602	50.6895	51.101	48.3937	60.8619	52.6597	58.9092	68.0832	66.1623
Dnox000231	Dnox000231.1	3.63857	3.08209	3.14576	3.61822	2.83124	2.77731	3.2631	3.51083	3.42776
Dnox000232	Dnox000232.1	71.9239	73.1137	60.8483	66.5722	67.9736	72.4751	63.1047	78.1462	73.4635
Dnox000233	Dnox000233.1	20.6529	22.3072	22.0803	15.1676	14.2374	15.2287	18.5334	9.02803	17.3853
Dnox000234	Dnox000234.1	4.02542	3.38073	3.39471	3.73664	4.07165	3.6714	3.87698	4.2375	3.74967
Dnox000235	Dnox000235.1	0.37893	0.937319	0	0.572271	0.570182	1.13909	2.24427	1.72866	0.633189
Dnox000236	Dnox000236.1	33.9222	29.6447	32.7669	34.2511	32.5019	34.2431	32.0149	33.4036	29.3607
Dnox000237	Dnox000237.1	10.0806	6.41133	9.66411	11.0539	9.97723	10.4325	10.0466	13.4209	14.2387
Dnox000238	Dnox000238.1	5.66951	14.1923	8.82624	9.62002	7.82065	9.46904	9.14614	6.30304	7.99987
Dnox000239	Dnox000239.1	12.0948	11.6915	12.7367	12.4415	14.1971	11.0076	12.9962	7.13463	12.3294
Dnox000240	Dnox000240.1	0.254157	1.02302	0.535063	0.190496	0.732896	0.190532	0.38708	0.577338	0.767144
Dnox000241	Dnox000241.1	35.1794	35.263	34.3919	36.9342	36.8791	41.4053	36.407	43.1842	40.4964
Dnox000242	Dnox000242.1	38.6913	40.1657	37.6263	42.4688	35.6341	46.5029	42.0724	38.618	40.0315
Dnox000243	Dnox000243.1	22.603	23.5869	18.8362	19.2256	16.168	18.9141	17.9748	17.4374	15.2527
Dnox000244	Dnox000244.1	17.04	24.1512	27.0104	26.6371	20.6438	23.2935	31.0153	28.7113	26.8545
Dnox000245	Dnox000245.1	12.8937	12.6867	10.9668	11.3331	11.6017	12.8257	9.62378	8.80603	12.5563
Dnox000246	Dnox000246.1	38.8398	36.3761	35.3286	36.2912	31.6541	34.9271	33.9227	34.8302	34.4685
Dnox000247	Dnox000247.1	17.3768	14.7913	14.0797	16.8316	18.841	18.5533	15.7523	24.2329	18.5159
Dnox000248	Dnox000248.1	79.0493	85.317	85.1865	88.8037	82.7874	85.9358	65.2573	81.3915	75.4772
Dnox000249	Dnox000249.1	8.60929	6.54023	7.12418	8.00052	7.14158	7.34098	7.52466	6.51665	7.72863
Dnox000250	Dnox000250.1	0	0	0	0	0	0	0	0	0
Dnox000251	Dnox000251.1	14.211	14.6275	14.2722	11.2594	12.4829	15.4369	14.7776	14.2931	13.9937
Dnox000252	Dnox000252.1	0	0	0	0	0.619559	0.65434	0.638084	0	0
Dnox000253	Dnox000253.1	0	0	0	0	0	0	0	0	0
Dnox000254	Dnox000254.1	20.0001	22.9662	26.5158	23.4127	25.783	22.0411	20.2404	23.4346	19.1209
Dnox000255	Dnox000255.1	0	0	0	0	0	0	0	0	0
Dnox000256	Dnox000256.1	0	0	0	0	0	0	0	0	0
Dnox000257	Dnox000257.1	0.598895	1.69777	1.10263	1.07512	1.33823	1.22002	0.762568	0.764592	1.23724
Dnox000258	Dnox000258.1	0	0	0	0	0	0.207094	0	0	0
Dnox000259	Dnox000259.1	1.43319	1.01624	1.4721	1.26346	1.74568	0.936308	0.640941	0.484037	0.932915
Dnox000260	Dnox000260.1	16.2949	12.3858	17.7485	19.7315	21.4286	18.7297	18.9484	20.0393	18.5033
Dnox000261	Dnox000261.1	39.6706	42.9454	38.4695	37.687	29.7821	41.6688	42.1275	42.6409	38.2702
Dnox000262	Dnox000262.1	1.47213	3.73883	2.64982	1.47849	2.94255	1.84847	1.51714	0.746813	1.47376
Dnox000263	Dnox000263.1	79.2961	81.5971	91.2013	82.9539	89.8393	81.7013	93.0543	101.029	92.4169
Dnox000264	Dnox000264.1	22.354	21.3904	23.4411	23.9116	24.0727	22.1928	21.1541	17.7867	20.9857
Dnox000265	Dnox000265.1	3.93819	6.33224	5.02562	3.82116	4.90371	5.65536	4.66287	2.96529	3.40027
Dnox000266	Dnox000266.1	11.6536	15.1517	12.1951	12.347	14.9384	15.2988	14.1108	13.4519	12.4653
Dnox000267	Dnox000267.1	38.1843	43.1516	38.0554	42.7231	37.8949	53.7088	45.2191	42.6961	42.2906
Dnox000268	Dnox000268.1	32.4246	36.5708	32.3527	30.8595	31.9773	27.3994	30.4763	21.2484	27.9053
Dnox000269	Dnox000269.1	126.252	113.819	128.381	110.343	116.438	121.96	122.738	156.847	124.094
Dnox000270	Dnox000270.1	22.4288	20.0638	19.6073	25.2931	21.3329	22.0514	22.3	14.7543	20.19
Dnox000271	Dnox000271.1	0	0	0	0	0	0	0	0.162933	0
Dnox000272	Dnox000272.1	30.5406	23.9856	31.077	28.2305	29.1119	30.9931	28.4895	31.0981	29.6847
Dnox000273	Dnox000273.1	22.3342	19.0867	21.3641	20.4178	17.8621	22.3153	17.2675	19.5454	18.5297
Dnox000274	Dnox000274.1	33.9716	36.8194	34.0246	30.0503	30.6828	31.9725	27.4838	35.332	33.3058
Dnox000275	Dnox000275.1	26.8382	30.6465	28.948	29.3121	25.3979	25.959	26.5388	19.5769	23.3615
Dnox000276	Dnox000276.1	153.489	162.299	146.014	150.236	150.652	143.411	150.286	149.278	146.354
Dnox000277	Dnox000277.1	16.7678	15.2762	16.4517	16.218	15.6437	18.3509	16.455	13.5845	15.5901
Dnox000278	Dnox000278.1	0.321974	0.3234	0.304186	0.322565	0	0	0	0	0.649496
Dnox000279	Dnox000279.1	6.05909	6.22733	6.14076	5.82422	6.45298	5.93564	5.73022	6.93929	6.54604
Dnox000280	Dnox000280.1	114.993	123.765	141.014	123.977	120.181	121.573	136.701	164.925	123.899
Dnox000281	Dnox000281.1	32.2082	34.3233	32.2712	30.239	27.8229	35.1303	28.6892	30.5232	32.6611
Dnox000282	Dnox000282.1	39.7185	31.2086	35.2192	42.9472	39.0904	26.7029	35.2099	41.2801	42.496
Dnox000283	Dnox000283.1	1.70324	1.83374	2.15251	1.48012	1.32935	1.78706	0.219144	1.44827	1.06864
Dnox000284	Dnox000284.1	84.8976	73.5193	68.0516	80.3595	112.196	85.4429	56.9765	66.6453	69.4185
Dnox000285	Dnox000285.1	39.9752	35.1926	40.124	39.8334	36.8839	36.9146	40.3343	34.9706	35.4482
Dnox000286	Dnox000286.1	0	0	0	0	0	0.336655	0	0.340035	0.322092
Dnox000287	Dnox000287.1	69.8013	82.6795	72.3409	59.827	65.2236	58.6846	76.4609	80.6351	70.4488
Dnox000288	Dnox000288.1	6.25131	4.24857	5.58131	7.46508	3.47099	6.83073	5.20794	12.0813	5.00544
Dnox000289	Dnox000289.1	660.867	670.641	686.76	611.193	702.437	683.549	718.312	676.009	592.071
Dnox000290	Dnox000290.1	25.6086	23.4506	24.9079	25.931	24.3072	26.0783	26.45	29.9862	27.197
Dnox000291	Dnox000291.1	18.4599	26.3025	28.3757	26.9489	31.303	27.5009	36.4235	42.8805	33.3633
Dnox000292	Dnox000292.1	3.69463	5.75365	2.81079	6.93057	3.1878	2.9701	4.60499	2.49535	5.74777
Dnox000293	Dnox000293.1	0.402584	0.404367	0	0.407316	0.06366	0	0.274545	0	0.337708
Dnox000294	Dnox000294.1	1.68972	1.9872	1.65242	2.01876	1.62968	2.15569	2.29567	2.21181	0.862447
Dnox000295	Dnox000295.1	136.206	112.069	130.951	109.748	117.619	108.334	113.121	109.944	103.687
Dnox000296	Dnox000296.1	8.40269	5.81575	7.15088	8.50152	7.55636	9.09503	8.12566	7.46604	7.51942
Dnox000297	Dnox000297.1	130.933	125.671	122.737	141.106	127.937	123.468	118.096	121.014	121.551
Dnox000298	Dnox000298.1	225.789	187.851	232.848	201.122	241.342	214.227	235.34	307.823	247.316
Dnox000299	Dnox000299.1	1.06137	1.1579	0.653392	1.27598	1.16223	0.634955	1.08247	1.39221	0.843696
Dnox000300	Dnox000300.1	19.2772	29.708	25.1619	25.4922	23.6614	23.8305	24.3535	22.2201	18.983
Dnox000301	Dnox000301.1	9.47665	9.80505	10.3869	11.912	9.44896	9.44357	8.27999	10.9639	8.92342
Dnox000302	Dnox000302.1	3.00609	3.39875	4.20766	4.15816	1.92298	0.382256	3.14524	3.80303	3.8708
Dnox000303	Dnox000303.1	25.6252	28.0802	28.8358	32.1621	24.4972	33.7709	34.2432	34.7578	33.7147
Dnox000304	Dnox000304.1	12.2501	9.84343	8.88691	11.5168	12.3719	13.2837	12.349	12.4531	15.1119
Dnox000305	Dnox000305.1	18.7449	21.3801	19.7856	17.6868	19.5989	18.946	18.4707	15.8288	20.7305
Dnox000306	Dnox000306.1	119.61	155.593	135.331	125.985	118.304	124.829	119.126	105.689	115.758
Dnox000307	Dnox000307.1	35.2896	31.6151	38.0799	34.9145	34.3291	37.4321	36.6738	32.6281	34.4459
Dnox000308	Dnox000308.1	18.2581	18.583	19.831	17.703	18.3478	22.5916	18.8298	19.9467	19.5472
Dnox000309	Dnox000309.1	2.9547	1.91966	1.76309	4.00554	3.09461	2.66897	1.75292	3.65813	2.88863
Dnox000310	Dnox000310.1	92.6487	86.0814	92.0724	80.24	82.792	87.6877	81.4952	85.4497	86.0359
Dnox000311	Dnox000311.1	31.1748	32.6304	31.5234	30.7814	31.8409	31.8639	30.3285	27.4826	31.1875
Dnox000312	Dnox000312.1	0.130789	0	0	0.131029	0	0.131054	0	0	0
Dnox000313	Dnox000313.1	0	0.048707	0	0	0	0	0.33566	0	0.329324
Dnox000314	Dnox000314.1	12.746	14.3832	14.1199	14.8769	14.1096	12.2788	11.503	10.409	12.3153
Dnox000315	Dnox000315.1	4.12011	4.12857	3.94477	3.9835	2.99933	4.01407	4.5309	4.02836	4.6972
Dnox000316	Dnox000316.1	11.1884	11.7072	11.1974	11.8099	14.1188	13.1338	12.7067	13.7152	14.5278
Dnox000317	Dnox000317.1	51.5251	49.8007	41.2871	45.2108	53.646	53.7866	41.8862	34.4895	40.4115
Dnox000318	Dnox000318.1	1.58201	2.40389	0.840718	1.95879	0.740973	2.05265	1.68472	1.6586	1.9475
Dnox000319	Dnox000319.1	49.5036	54.1965	49.1373	48.53	55.5769	51.9903	53.2659	44.4251	46.3043
Dnox000320	Dnox000320.1	10.2751	8.17805	9.05329	6.9893	13.9605	14.6754	14.5022	17.4211	10.0087
Dnox000321	Dnox000321.1	3.49328	5.84341	7.3889	7.16988	3.16057	3.5542	6.04513	3.45844	7.38554
Dnox000322	Dnox000322.1	2.17722	2.19857	2.10229	2.21188	1.23354	1.76546	2.69891	2.34513	1.08035
Dnox000323	Dnox000323.1	47.6112	56.5439	58.1106	54.4766	50.5354	54.6916	57.4677	51.6944	56.5261
Dnox000324	Dnox000324.1	55.5459	63.9784	57.3909	62.7239	51.6451	59.0186	52.5251	46.5737	55.9166
Dnox000325	Dnox000325.1	0	0	0	0.239431	0	0	0	0	0
Dnox000326	Dnox000326.1	34.6555	41.3209	35.0187	38.5822	35.4773	37.2406	30.5031	27.2129	31.9952
Dnox000327	Dnox000327.1	28.6453	18.9021	20.8775	21.1929	20.673	25.0914	20.6656	19.5438	22.7162
Dnox000328	Dnox000328.1	85.8215	109.533	92.6063	88.8467	90.4391	93.0867	95.123	102.592	91.2591
Dnox000329	Dnox000329.1	138.53	153.272	147.411	151.142	144.77	142.703	175.346	174.24	154.323
Dnox000330	Dnox000330.1	25.3455	16.9604	23.2651	21.162	21.4652	26.0473	23.204	24.7556	24.2975
Dnox000331	Dnox000331.1	29.0801	24.5297	26.5223	28.4931	27.683	27.5853	23.0225	24.0353	25.2905
Dnox000332	Dnox000332.1	0	0.027687	0	0	0	0	0.028338	0	0.027803
Dnox000333	Dnox000333.1	0	0	0	0	0	0	0	0	0
Dnox000334	Dnox000334.1	9.23433	7.97688	7.55029	7.83965	8.39458	8.24859	8.2005	6.40206	7.3719
Dnox000335	Dnox000335.1	0	0	0	0	0	0	0	0	0
Dnox000336	Dnox000336.1	14.8352	15.3972	16.5518	14.0406	22.062	15.8832	17.8787	19.4269	13.5588
Dnox000337	Dnox000337.1	9.38664	7.66744	8.8606	7.89385	7.07044	7.89148	7.44235	7.5396	7.89964
Dnox000338	Dnox000338.1	0	0	0	0	0	0	0	0	0
Dnox000339	Dnox000339.1	0.100791	0	0	0	0	0	0	0	0
Dnox000340	Dnox000340.1	3.45927	3.78163	3.02921	5.01249	3.43428	3.83041	4.68496	3.95884	4.7381
Dnox000341	Dnox000341.1	251.098	250.208	245.694	292.125	164.113	246.716	172.191	295.13	239.156
Dnox000342	Dnox000342.1	14.1991	20.2647	19.6715	19.2308	16.2008	19.1266	17.3886	10.7671	15.2691
Dnox000343	Dnox000343.1	12.1974	10.4739	10.9174	11.5253	10.33	13.059	11.5019	13.6724	10.1486
Dnox000344	Dnox000344.1	0.877522	0.769447	1.14694	0.504512	0.63603	0.475298	1.13861	0.722505	0.716839
Dnox000345	Dnox000345.1	131.156	132.108	122.541	127.407	109.923	119.345	112.425	74.3944	111.441
Dnox000346	Dnox000346.1	33.7069	34.5387	33.2559	34.2868	38.8304	37.7173	37.6766	37.6542	35.2647
Dnox000347	Dnox000347.1	14.2518	19.8088	19.2857	18.5296	16.997	15.4988	12.6505	10.1151	15.9606
Dnox000348	Dnox000348.1	33.9056	36.7938	34.6376	35.7507	35.7088	27.9321	35.6812	29.7153	34.4445
Dnox000349	Dnox000349.1	6.39402	5.0792	4.94254	4.36881	2.51696	3.23093	4.95454	4.87311	4.15211
Dnox000350	Dnox000350.1	3.96216	2.61499	5.00797	4.24632	2.72718	3.25881	2.93886	4.41575	3.06851
Dnox000351	Dnox000351.1	222.776	231.365	201.428	214.14	193.671	204.492	203.377	124.282	178.627
Dnox000352	Dnox000352.1	26.3065	24.0385	21.7832	25.4097	25.5907	26.4285	22.5749	22.6281	23.416
Dnox000353	Dnox000353.1	13.9974	13.9193	13.1598	13.4377	11.9045	13.3977	12.4557	10.648	13.8374
Dnox000354	Dnox000354.1	57.257	63.9003	58.0494	61.8786	59.6011	64.2679	49.8232	44.4978	49.3904
Dnox000355	Dnox000355.1	1.58201	0.198873	0.203148	0.39672	0	0.583408	1.21321	0.789655	0.599108
Dnox000356	Dnox000356.1	63.4367	56.3887	56.8501	57.5061	68.528	60.309	68.4304	52.7261	68.4992
Dnox000357	Dnox000357.1	37.9804	39.6191	35.8753	41.7208	45.2894	46.5623	49.8016	53.3181	47.5019
Dnox000358	Dnox000358.1	0.171321	2.22821	1.82089	0.444493	0.451638	1.09603	3.10246	3.13883	0.872848
Dnox000359	Dnox000359.1	25.4605	24.7002	19.5994	23.6723	18.338	22.4948	17.1369	22.2666	19.4378
Dnox000360	Dnox000360.1	16.8043	10.7003	16.6263	17.0025	10.995	14.8124	18.4025	9.37294	20.3601
Dnox000361	Dnox000361.1	294.768	286.157	303.239	277.447	293.264	289.626	284.549	305.411	291.395
Dnox000362	Dnox000362.1	19.073	21.8963	20.7376	22.4589	23.9712	23.0604	24.1658	26.1556	27.5456
Dnox000363	Dnox000363.1	100.717	95.1979	92.4186	96.3188	88.4477	95.6128	88.0373	60.2452	86.7947
Dnox000364	Dnox000364.1	17.1342	10.3542	12.575	16.7399	17.209	15.497	8.41528	17.671	13.5405
Dnox000365	Dnox000365.1	0	0	0	0.095044	0.053457	0.15486	0	0.060399	0.155879
Dnox000366	Dnox000366.1	0	0	0	0	0	0	0	0	0
Dnox000367	Dnox000367.1	6.43397	5.4268	4.92036	5.76265	4.55406	5.62634	5.48978	4.55961	5.32764
Dnox000368	Dnox000368.1	1.22436	1.23385	1.67773	2.02746	1.70695	1.02406	0.210126	2.48037	0.400072
Dnox000369	Dnox000369.1	0	0	0	0	0	0	0	0	0
Dnox000370	Dnox000370.1	6.40309	8.25957	5.88272	9.07368	7.97675	9.72724	7.86132	8.65698	7.50701
Dnox000371	Dnox000371.1	0	0	0	0	0	0	0	0	0
Dnox000372	Dnox000372.1	12.9784	14.4917	12.631	11.3519	12.7155	16.0257	11.6584	16.665	12.766
Dnox000373	Dnox000373.1	2.87142	2.08673	3.28028	3.57892	2.17299	2.75481	2.63211	2.979	2.18996
Dnox000374	Dnox000374.1	0	0	0	0	0	0	0	0	0
Dnox000375	Dnox000375.1	6.83663	6.44642	7.72731	5.93938	7.98375	7.45549	6.84798	8.77572	5.6693
Dnox000376	Dnox000376.1	0	0	0	0	0	0	0	0	0
Dnox000377	Dnox000377.1	16.1959	15.2078	13.4391	18.2772	19.0711	12.4595	14.323	14.9453	15.6268
Dnox000378	Dnox000378.1	0	0	0	0	0	0	0	0	0
Dnox000379	Dnox000379.1	0	0	0	0	0	0	0	0	0
Dnox000380	Dnox000380.1	6.79544	6.53858	4.52708	6.26852	7.70802	7.72183	6.29556	6.52418	7.29853
Dnox000381	Dnox000381.1	0.550317	1.10551	0.282318	0.826992	1.09863	0.275716	1.13148	1.10842	1.66518
Dnox000382	Dnox000382.1	0.542435	0.636693	0.367047	0.453607	1.07305	0.627983	0.923556	0.632474	1.30583
Dnox000383	Dnox000383.1	8.37871	10.1841	9.26904	10.3744	9.4383	8.39787	8.38447	7.54045	9.30348
Dnox000384	Dnox000384.1	67.8697	72.1184	63.5556	63.123	62.9144	63.1506	68.6526	61.9146	70.625
Dnox000385	Dnox000385.1	15.1008	14.7896	14.1774	14.6338	17.0498	17.089	15.7773	19.9862	17.5075
Dnox000386	Dnox000386.1	22.1036	22.663	22.4739	25.516	20.651	24.5308	23.2082	27.0984	26.0901
Dnox000387	Dnox000387.1	6.06778	7.06526	6.23984	5.95027	5.51157	6.73238	6.00054	5.92972	6.67912
Dnox000388	Dnox000388.1	2.51855	1.60071	2.1096	2.66853	1.56359	3.20057	2.03682	1.76433	2.47852
Dnox000389	Dnox000389.1	35.0609	51.2118	43.38	42.9034	43.684	41.9445	39.1145	39.485	41.6409
Dnox000390	Dnox000390.1	8.67957	9.35098	8.53517	10.3703	9.86092	10.5671	10.2113	7.6218	9.28623
Dnox000391	Dnox000391.1	6.60193	6.19055	7.41053	7.53248	8.29804	7.14061	8.96641	9.52568	8.58208
Dnox000392	Dnox000392.1	26.9307	24.5875	24.7375	26.6466	26.2349	23.8585	23.879	26.8486	25.6846
Dnox000393	Dnox000393.1	0.377457	1.11486	0.958609	0.520423	0	0.378221	0.776068	0.737561	0.380709
Dnox000394	Dnox000394.1	33.5153	41.8525	35.7957	34.2757	37.0953	36.5257	39.6132	37.3867	41.3893
Dnox000395	Dnox000395.1	17.8109	15.5787	15.8839	15.2406	18.0752	15.9486	14.7717	12.7396	11.8233
Dnox000396	Dnox000396.1	10.0921	9.76722	10.7439	10.4763	11.881	11.737	11.0922	10.4541	8.40789
Dnox000397	Dnox000397.1	24.3618	24.099	25.4759	28.3074	27.2814	29.1011	30.2643	32.8858	27.9306
Dnox000398	Dnox000398.1	10.0705	13.1837	10.3134	9.72739	11.2917	13.2247	14.2768	11.8114	12.879
Dnox000399	Dnox000399.1	12.8926	14.5646	13.7107	16.1126	15.1238	12.8896	15.6627	13.5405	14.184
Dnox000400	Dnox000400.1	34.8506	35.4651	32.5644	32.7832	36.0761	37.7372	35.8422	41.8464	39.0342
Dnox000401	Dnox000401.1	50.6406	46.7108	57.2128	49.9424	57.4152	55.9482	63.0495	85.5075	67.7236
Dnox000402	Dnox000402.1	132.267	117.47	129.696	116.941	138.245	117.376	142.767	127.205	136.934
Dnox000403	Dnox000403.1	2.39654	1.60718	2.28735	2.00108	2.71161	0.362101	2.23082	4.17595	2.011
Dnox000404	Dnox000404.1	37.4284	35.9818	33.6595	40.6464	32.9285	34.7694	31.8236	40.6232	40.7915
Dnox000405	Dnox000405.1	40.561	33.0288	42.6912	38.8078	35.672	33.6948	45.3644	44.568	36.8259
Dnox000406	Dnox000406.1	202.53	258.925	228.801	217.222	202.363	218.723	215.671	208.376	205.525
Dnox000407	Dnox000407.1	26.7927	23.3871	23.2246	23.2598	32.2934	31.8707	30.8839	54.3841	40.8662
Dnox000408	Dnox000408.1	0	0	0	0	0	0	0.544726	0	0
Dnox000409	Dnox000409.1	0.892731	0.977315	0.854896	0.978953	0.90699	1.08454	0.85016	0.776746	1.25361
Dnox000410	Dnox000410.1	0.313422	0	0	0.480511	0	0	0	0	0
Dnox000411	Dnox000411.1	6.08604	5.46529	5.86169	7.35339	8.555	5.70139	5.21563	5.04626	5.23514
Dnox000412	Dnox000412.1	0	0	0	0	0	0	0	0	0
Dnox000413	Dnox000413.1	0.747777	0.660958	0.258303	0.981387	0.950434	1.34623	0.327992	0.290111	0.947803
Dnox000414	Dnox000414.1	15.1374	20.1728	20.1457	13.2903	15.494	16.2229	15.8641	9.92463	17.5968
Dnox000415	Dnox000415.1	17.6237	13.3007	13.6998	16.2958	13.3264	15.3398	14.1783	13.7951	16.7108
Dnox000416	Dnox000416.1	25.1558	21.6059	27.001	31.9741	21.1978	26.7506	24.5609	18.2268	25.8519
Dnox000417	Dnox000417.1	0	0	0	0	0	0	0	0	0
Dnox000418	Dnox000418.1	9.8966	10.8989	9.94732	7.16304	8.8331	8.41125	5.91413	10.6158	9.18726
Dnox000419	Dnox000419.1	44.3069	51.2618	42.9007	49.5578	46.9739	46.1865	43.2434	32.8629	42.5261
Dnox000420	Dnox000420.1	19.987	21.7719	19.9555	19.8492	17.1768	20.5506	21.6204	16.7569	19.3318
Dnox000421	Dnox000421.1	28.2909	26.8153	29.8726	28.2511	27.8022	30.1004	26.6233	29.2932	27.2478
Dnox000422	Dnox000422.1	23.2442	0	24.883	0	19.4423	0	24.4964	15.4403	0
Dnox000423	Dnox000423.1	35.5143	42.5373	37.8979	33.1105	29.5387	32.3305	32.7791	21.7421	24.2637
Dnox000424	Dnox000424.1	3.47112	8.92582	6.7753	5.42529	6.90999	5.12622	9.58975	7.95038	7.09615
Dnox000425	Dnox000425.1	45.5184	33.3315	32.7565	34.5182	36.2019	33.2229	32.8501	37.881	33.3832
Dnox000426	Dnox000426.1	14.7005	13.8555	15.2454	12.8853	13.5961	12.6709	12.4506	9.98055	15.4938
Dnox000427	Dnox000427.1	3.35911	0	0	0	0	0	0	0	0
Dnox000428	Dnox000428.1	3.42248	4.48906	3.35157	4.8196	3.51999	3.63026	4.37318	5.11687	4.89715
Dnox000429	Dnox000429.1	2.62675	2.89558	2.27664	3.44408	1.68508	2.63487	2.98657	4.11261	2.6475
Dnox000430	Dnox000430.1	124.358	134.166	124.624	131.622	136.687	132.062	128.641	90.5143	116.757
Dnox000431	Dnox000431.1	0	0	0	0	0	0	0	0	0
Dnox000432	Dnox000432.1	39.0378	33.074	36.4953	37.1056	32.7863	34.0264	31.8172	27.6605	35.8479
Dnox000433	Dnox000433.1	42.4689	45.5703	43.7815	40.636	36.5039	39.5209	37.2332	34.7256	34.7728
Dnox000434	Dnox000434.1	13.7007	15.1023	13.2904	13.8546	12.8546	11.5605	12.1018	9.46739	9.42897
Dnox000435	Dnox000435.1	0	0	0.923703	0	0.435972	0	0	0	0.557407
Dnox000436	Dnox000436.1	22.2148	22.5699	25.6852	23.6071	25.6784	25.025	28.641	22.7871	24.4793
Dnox000437	Dnox000437.1	0	0	0	0	0	0	0	0	0.01281
Dnox000438	Dnox000438.1	13.4619	15.6254	13.046	12.8399	13.1283	13.6474	9.85719	17.4998	13.335
Dnox000439	Dnox000439.1	0.153019	0	0	0	0	0	0.078653	0.232299	0
Dnox000440	Dnox000440.1	28.0382	23.9014	25.7812	26.0875	25.8498	28.1537	24.9605	28.604	24.1875
Dnox000441	Dnox000441.1	9.51077	9.45011	8.23491	10.3332	7.28889	9.18825	8.23443	9.02351	9.22193
Dnox000442	Dnox000442.1	24.2112	20.756	19.8502	24.2972	20.8066	23.0434	21.398	23.7053	22.3039
Dnox000443	Dnox000443.1	34.5934	30.9547	34.3104	33.0334	36.5389	35.7338	37.1109	43.7395	34.1182
Dnox000444	Dnox000444.1	6.42794	6.76369	6.84673	5.50938	6.70241	6.39204	7.0427	5.89954	7.16743
Dnox000445	Dnox000445.1	2.06368	1.16606	1.78136	1.94267	1.70761	2.05667	1.56012	2.01805	1.79955
Dnox000446	Dnox000446.1	23.0257	20.5686	24.8816	26.4373	22.7468	22.1282	18.5277	19.4582	21.7419
Dnox000447	Dnox000447.1	0	0	0.224391	0	0	0	0	0	0
Dnox000448	Dnox000448.1	11.7839	12.8652	9.57774	9.73603	12.2561	11.5114	8.79127	9.62968	10.9213
Dnox000449	Dnox000449.1	0	0	0	0	0	0	0	0	0
Dnox000450	Dnox000450.1	18.9289	18.1486	16.6319	19.4247	19.8974	20.618	17.6721	23.4041	18.4116
Dnox000451	Dnox000451.1	15.8211	15.5917	16.7924	18.0995	16.9484	19.8205	15.7526	30.3354	16.9929
Dnox000452	Dnox000452.1	1467.31	1556.69	1544.66	1501.73	1475.16	1534.99	1688	1654.48	1569.07
Dnox000453	Dnox000453.1	1.90274	5.58266	5.30481	5.75297	2.08901	5.57502	5.09045	2.9973	4.82755
Dnox000454	Dnox000454.1	19.2171	21.553	20.512	18.3793	18.7902	19.0304	17.8996	19.4775	19.6349
Dnox000455	Dnox000455.1	0	0	0	0	0	0	0	0	0
Dnox000456	Dnox000456.1	5.75203	3.39702	5.70454	3.81178	1.95647	4.76242	2.29154	3.59147	5.87912
Dnox000457	Dnox000457.1	27.8315	18.4282	22.528	25.0681	22.7739	22.209	24.241	26.761	22.3257
Dnox000458	Dnox000458.1	0	0	0	0	0	0	0	0	0
Dnox000459	Dnox000459.1	0.08101	0.074588	0.081962	0.358448	0.104446	0	0	0.062629	0
Dnox000460	Dnox000460.1	0.293445	0.294744	0	0	0	0.294039	0	0	0
Dnox000461	Dnox000461.1	0	0	0	0	0	0	0	0	0
Dnox000462	Dnox000462.1	87.9839	75.9291	89.7281	85.0452	92.409	97.2219	94.0731	126.44	98.1609
Dnox000463	Dnox000463.1	24.5765	20.7473	22.0574	25.0728	18.7413	19.5444	21.0839	20.3739	22.9083
Dnox000464	Dnox000464.1	7.16456	7.8862	7.73262	8.14018	8.4005	10.0769	8.26929	7.99867	6.92555
Dnox000465	Dnox000465.1	42.5927	43.745	43.2753	39.5058	38.6713	39.716	50.1541	46.0384	44.0915
Dnox000466	Dnox000466.1	9.23728	7.06613	7.77144	6.02117	7.47923	9.26289	8.25972	8.20717	8.34224
Dnox000467	Dnox000467.1	68.8321	88.4767	74.1285	74.653	74.0791	76.2898	74.7087	67.8948	79.8057
Dnox000468	Dnox000468.1	34.065	29.9179	32.2242	28.7183	30.5617	32.8348	29.689	37.7656	34.9901
Dnox000469	Dnox000469.1	2.17929	2.33994	2.10184	2.35362	1.87643	2.46109	2.14586	2.24698	2.2628
Dnox000470	Dnox000470.1	11.5139	10.5903	7.68031	12.8324	16.0649	12.5267	8.85972	12.8728	12.1371
Dnox000471	Dnox000471.1	12.8074	16.4321	13.9392	16.0329	20.0529	18.7048	19.9648	19.2144	17.1566
Dnox000472	Dnox000472.1	47.898	41.9967	38.0788	43.6539	47.2007	41.2276	37.5115	38.3373	42.6346
Dnox000473	Dnox000473.1	10.0397	11.2438	13.6442	11.1712	12.5324	12.1402	13.2536	13.8627	12.0571
Dnox000474	Dnox000474.1	1.40295	4.82844	0	3.50347	5.16909	0	4.04045	0.720392	3.15261
Dnox000475	Dnox000475.1	879.255	1007.71	990.219	948.902	888.133	954.5	1008.39	1005.05	961.33
Dnox000476	Dnox000476.1	5.61332	5.1699	4.95338	6.14501	6.64131	4.69189	4.81285	4.67878	4.82303
Dnox000477	Dnox000477.1	13.1754	7.24353	9.11963	8.84835	11.284	10.7941	6.52923	12.4437	8.97116
Dnox000478	Dnox000478.1	2.85544	2.42672	3.84623	2.55466	4.96892	3.90462	2.01967	4.08486	3.99568
Dnox000479	Dnox000479.1	16.2087	14.316	19.2652	13.4652	17.5705	13.2196	15.4817	18.5925	12.9277
Dnox000480	Dnox000480.1	3.82192	8.56485	6.89132	4.64489	3.38649	5.71003	3.3944	5.00153	7.85679
Dnox000481	Dnox000481.1	2.05541	2.70588	0.951773	1.20623	2.27998	0.888131	2.71719	1.3086	1.51559
Dnox000482	Dnox000482.1	5.11493	14.3676	7.97978	30.1803	12.6612	9.40348	13.7574	32.0608	11.3947
Dnox000483	Dnox000483.1	60.021	58.7433	59.7156	59.4338	54.9081	59.9232	56.5926	57.3902	57.03
Dnox000484	Dnox000484.1	15.9535	22.3946	19.2674	19.0289	17.6691	18.9614	19.3014	18.6634	18.7891
Dnox000485	Dnox000485.1	27.0487	17.3913	22.1005	22.2524	26.7549	20.622	36.7129	16.0583	30.1297
Dnox000486	Dnox000486.1	44.9596	42.1504	40.7212	43.4873	47.2028	46.677	47.7353	39.52	44.701
Dnox000487	Dnox000487.1	34.8377	30.1907	30.8556	37.0978	36.1476	33.1846	38.725	37.125	37.9979
Dnox000488	Dnox000488.1	8.35571	7.38422	6.61635	6.49046	6.44634	6.20327	5.77799	6.82335	9.27804
Dnox000489	Dnox000489.1	60.1233	70.9404	67.2386	62.9861	60.873	55.807	57.1548	43.8578	50.0603
Dnox000490	Dnox000490.1	10.0281	10.184	7.54817	8.71158	9.49004	9.37955	11.0544	9.05519	9.40519
Dnox000491	Dnox000491.1	9.15693	10.2545	9.72428	9.19357	9.67839	9.24455	7.70103	9.5128	10.0515
Dnox000492	Dnox000492.1	9.75532	10.1095	10.3182	8.41441	10.4581	8.1197	10.5125	10.0685	9.72597
Dnox000493	Dnox000493.1	520.995	600.572	543.517	571.577	517.741	566.582	585.098	487.789	526.47
Dnox000494	Dnox000494.1	15.0698	14.5128	12.331	14.006	17.0088	16.723	16.4827	14.2089	16.5198
Dnox000495	Dnox000495.1	123.734	128.501	121.38	128.505	119.275	115.84	119.972	104.526	118.729
Dnox000496	Dnox000496.1	13.5797	11.898	11.5992	12.4278	11.2307	10.9895	12.0159	10.697	11.8294
Dnox000497	Dnox000497.1	6.94349	8.36282	5.86951	4.22903	5.40958	6.26007	7.77429	7.28691	6.26945
Dnox000498	Dnox000498.1	36.657	45.9913	42.7496	38.0546	40.1808	41.6415	44.9982	44.4447	40.8589
Dnox000499	Dnox000499.1	49.8113	41.7413	51.6905	48.0855	47.2905	50.4281	51.3831	41.2448	44.3347
Dnox000500	Dnox000500.1	9.28423	6.34777	7.71291	10.0234	8.64032	9.53397	9.38878	4.79312	6.83376
Dnox000501	Dnox000501.1	465.029	546.078	472.576	526.385	453.899	494.469	485.53	422.978	448.242
Dnox000502	Dnox000502.1	12.2771	8.90234	7.25682	11.8727	9.87986	12.4566	13.6853	10.1636	12.2218
Dnox000503	Dnox000503.1	148.609	208.771	194.64	174.749	162.278	161.497	158.381	140.318	157.398
Dnox000504	Dnox000504.1	15.4386	10.3676	11.4548	13.259	12.2056	13.0704	9.9782	11.5823	11.3336
Dnox000505	Dnox000505.1	0	0	0	0	0	0	0	0	0
Dnox000506	Dnox000506.1	0	0.140481	0	0	0	0	0	0	0
Dnox000507	Dnox000507.1	0.134887	0	0	0	0.916431	0.758645	0	0	0.43887
Dnox000508	Dnox000508.1	0.348167	0.325472	0.53584	0.348806	0	0.348873	0.356152	0	0
Dnox000509	Dnox000509.1	26.9729	33.568	28.3589	28.8344	39.7577	29.7604	35.5457	35.9903	29.2368
Dnox000510	Dnox000510.1	19.6652	24.0816	20.5903	19.5319	22.6532	19.7175	23.7136	25.3278	23.3339
Dnox000511	Dnox000511.1	2.80058	5.17056	4.79436	3.67401	8.05546	5.35402	4.29322	3.25182	4.89594
Dnox000512	Dnox000512.1	6.38298	5.99898	5.71534	6.19237	5.14344	6.0001	5.1006	4.84058	5.86883
Dnox000513	Dnox000513.1	56.3061	60.8206	63.3161	58.2266	49.7644	62.1844	54.8398	45.4998	49.149
Dnox000514	Dnox000514.1	21.2219	22.9055	18.3194	21.3126	17.457	21.0512	24.6758	21.6193	19.0592
Dnox000515	Dnox000515.1	18.1549	18.1583	15.8138	19.0514	19.469	18.2331	14.2502	15.387	17.8744
Dnox000516	Dnox000516.1	6.08649	8.32615	10.7602	9.67612	8.44939	9.16214	8.30123	6.27498	8.23997
Dnox000517	Dnox000517.1	37.5611	35.2815	40.3391	40.1399	33.595	39.5613	35.7189	35.0462	41.0835
Dnox000518	Dnox000518.1	38.6105	44.5857	39.2493	41.067	42.589	40.6677	42.7192	44.2138	40.4792
Dnox000519	Dnox000519.1	10.1301	9.75101	10.3197	10.9058	10.3234	9.48095	9.89796	10.8817	9.61717
Dnox000520	Dnox000520.1	121.445	115.52	109.898	127.31	112.595	127.089	121.387	107.933	120.77
Dnox000521	Dnox000521.1	13.2947	13.6634	13.3348	15.2655	12.2904	14.2586	17.4517	12.2885	10.6188
Dnox000522	Dnox000522.1	8.65023	7.22348	7.01168	7.68477	6.4869	7.0632	6.80126	7.17221	5.44888
Dnox000523	Dnox000523.1	13.7228	12.7082	13.2298	11.5201	13.3103	13.8948	13.8616	14.8924	13.9117
Dnox000524	Dnox000524.1	3.41191	2.61594	2.01797	3.84269	1.81358	2.4074	2.46369	1.058	1.99181
Dnox000525	Dnox000525.1	17.0284	22.5227	23.4607	23.4781	21.0126	20.5633	22.5503	20.3856	20.0691
Dnox000526	Dnox000526.1	13.3125	7.83049	14.1811	16.1268	10.9311	10.0214	8.78491	12.0192	10.5661
Dnox000527	Dnox000527.1	55.0479	59.735	54.2746	51.6839	56.2902	56.9471	59.0756	62.8568	61.5212
Dnox000528	Dnox000528.1	56.1724	65.1594	63.4058	60.3461	60.7076	63.9628	72.8824	74.396	62.1734
Dnox000529	Dnox000529.1	9.8227	11.6285	11.4996	11.0029	10.12	10.2893	11.4386	7.81404	10.2261
Dnox000530	Dnox000530.1	12.597	12.9663	13.4951	14.2448	12.871	12.1899	12.3126	10.8031	12.3243
Dnox000531	Dnox000531.1	17.5076	15.8453	15.6173	15.798	21.2549	20.4653	15.8439	17.7969	18.1035
Dnox000532	Dnox000532.1	1.12169	0.215517	0.440299	0.637434	1.02422	0.847232	0.600589	0.822413	0.730671
Dnox000533	Dnox000533.1	13.9716	11.7922	12.9204	14.4602	14.5408	11.7781	13.2355	7.55124	10.1282
Dnox000534	Dnox000534.1	13.8991	18.5387	19.8341	19.9273	16.0449	19.2002	21.8201	17.9453	16.0544
Dnox000535	Dnox000535.1	55.7194	60.064	58.4533	58.3441	55.2269	60.9571	54.0061	50.9323	51.5479
Dnox000536	Dnox000536.1	7.48119	9.14055	6.81479	5.90745	7.5039	6.20808	7.21515	6.6185	7.13306
Dnox000537	Dnox000537.1	4.12716	3.28157	3.54842	5.40277	4.51786	3.09062	4.23692	7.83899	4.27852
Dnox000538	Dnox000538.1	11.3662	10.5725	11.0293	11.3646	11.3716	10.6572	10.5971	10.17	11.2417
Dnox000539	Dnox000539.1	12.133	8.85919	11.4689	11.6025	12.5045	11.7634	9.39266	12.346	10.532
Dnox000540	Dnox000540.1	7.95856	9.88537	7.08653	7.51947	12.8869	9.88652	10.1532	8.29769	9.76435
Dnox000541	Dnox000541.1	0	0	0	0	30.78	0	0	0	0
Dnox000542	Dnox000542.1	50.7345	48.7224	51.5022	51.5599	52.1778	53.6468	52.3271	48.3164	46.9032
Dnox000543	Dnox000543.1	72.8815	61.588	86.5106	69.3801	80.3811	72.1264	86.3048	133.996	93.2253
Dnox000544	Dnox000544.1	11.2028	12.4146	11.6539	10.2166	13.2576	10.5361	11.7537	12.0905	14.0018
Dnox000545	Dnox000545.1	0	0	0	0	0	0	78.6888	0	0
Dnox000546	Dnox000546.1	156.435	162.727	143.361	154.639	151.721	140.602	160.734	137.386	143.912
Dnox000547	Dnox000547.1	22.3442	18.2557	20.8279	22.3902	21.0914	19.0027	20.7221	19.8818	19.0159
Dnox000548	Dnox000548.1	29.4228	35.5437	34.39	33.3978	32.7034	30.7115	31.1376	27.5635	27.941
Dnox000549	Dnox000549.1	2.79055	6.0572	2.07486	3.92847	4.31929	2.61463	2.05656	2.83162	0.709133
Dnox000550	Dnox000550.1	0	0.300125	0.613156	0	0.298257	0	0	0.302413	0.378959
Dnox000551	Dnox000551.1	3.68608	5.97714	7.28735	6.30312	6.54276	5.16102	6.46566	5.83061	4.61195
Dnox000552	Dnox000552.1	20.2837	22.3071	21.1228	25.2461	21.2433	22.6174	26.0999	26.5574	17.9679
Dnox000553	Dnox000553.1	6.83244	6.76773	6.01267	5.64505	3.32045	6.97748	8.98054	8.73825	9.327
Dnox000554	Dnox000554.1	65.9386	51.9205	57.1964	61.6568	63.015	63.9016	43.5481	79.9428	67.6251
Dnox000555	Dnox000555.1	79.4505	68.6156	69.3944	79.8195	76.3394	77.695	70.5765	59.2277	69.8209
Dnox000556	Dnox000556.1	0	0	0	0.346638	0.345372	0.353567	0	0	0
Dnox000557	Dnox000557.1	16.0238	19.8519	13.1769	11.9429	18.9372	15.5424	22.2317	19.0123	19.3848
Dnox000558	Dnox000558.1	16.0713	14.4074	13.7393	16.7066	14.4508	15.7852	15.495	16.8721	16.3851
Dnox000559	Dnox000559.1	0	0.326805	0.667657	0.325962	0	0	0.659028	0.270609	0.146214
Dnox000560	Dnox000560.1	1.2879	1.9404	1.68119	1.32858	0	0.88802	1.80901	0.542033	0.881002
Dnox000561	Dnox000561.1	8.64855	7.95552	9.47441	7.85461	7.30356	7.59931	7.70291	6.07213	8.25201
Dnox000562	Dnox000562.1	7.4793	5.57302	3.87518	5.43637	6.54368	7.89865	4.24196	9.46147	7.96615
Dnox000563	Dnox000563.1	75.7087	66.8077	78.1911	69.8151	83.6956	75.021	75.8171	76.7855	78.8905
Dnox000564	Dnox000564.1	5.56273	6.35037	6.90847	8.14435	7.03351	6.27406	5.97182	6.25434	6.78085
Dnox000565	Dnox000565.1	39.6389	29.1543	33.8062	42.3082	29.0112	43.9465	39.4523	33.6652	42.138
Dnox000566	Dnox000566.1	4.63174	2.92366	5.59112	5.91564	5.55904	7.71582	4.69409	5.2432	5.52682
Dnox000567	Dnox000567.1	415.281	463.634	431.533	443.152	375.956	403.161	369.628	283.164	335.655
Dnox000568	Dnox000568.1	0	0.790993	0.807996	0.792877	0.789982	1.58605	0.813603	0.400495	0.399122
Dnox000569	Dnox000569.1	50.9728	40.2796	43.4415	44.0392	44.2465	41.343	41.8835	41.2147	37.4155
Dnox000570	Dnox000570.1	0	0	0	0	0	0	0	1.0998	0
Dnox000571	Dnox000571.1	18.5017	20.6576	16.1229	13.6334	15.6225	15.289	16.0515	17.4009	17.2703
Dnox000572	Dnox000572.1	0	0.616816	0	0	0	0	0	0.849204	0.576461
Dnox000573	Dnox000573.1	14.088	17.6536	15.7421	14.2224	13.7928	13.9646	11.2146	14.4141	14.1595
Dnox000574	Dnox000574.1	2.50706	3.53274	2.56639	3.44681	1.7372	3.09792	1.55466	3.32495	3.677
Dnox000575	Dnox000575.1	1.53957	1.63657	2.02127	0.718283	0.927854	1.30189	1.34109	1.41117	0.523381
Dnox000576	Dnox000576.1	3.28292	6.56387	6.62884	5.23072	3.10723	7.08404	2.54867	3.45713	4.39624
Dnox000577	Dnox000577.1	2.01277	1.72548	1.62156	2.58727	0.288648	2.31234	1.48639	0.585338	1.45255
Dnox000578	Dnox000578.1	12.3134	22.2612	17.7928	19.4611	14.6053	20.7244	20.8256	18.1958	21.3848
Dnox000579	Dnox000579.1	5.88309	8.4015	8.39693	7.65211	6.39025	7.82535	7.23064	8.2966	2.99647
Dnox000580	Dnox000580.1	1.30824	3.55098	2.24687	1.09586	1.985	2.65467	2.69881	1.53661	2.00576
Dnox000581	Dnox000581.1	0.080462	0.2093	0	0	0.096792	0.107501	0.201492	0	0
Dnox000582	Dnox000582.1	15.4535	13.1787	15.5583	16.2245	13.5812	10.1234	20.9809	8.28284	19.4805
Dnox000583	Dnox000583.1	2.86519	2.55922	2.35179	2.55316	0.993867	1.221	1.47838	2.6615	1.78265
Dnox000584	Dnox000584.1	0	0	0	0	0.288049	0.566866	0.581573	0.280494	0.291062
Dnox000585	Dnox000585.1	8.88432	10.8609	11.372	11.0934	9.95182	11.3317	8.84978	10.1435	11.1104
Dnox000586	Dnox000586.1	45.4559	49.7121	48.0797	40.2009	43.6682	49.252	42.0589	38.1532	39.6793
Dnox000587	Dnox000587.1	8.85489	11.328	8.99516	12.9479	11.2252	12.9246	9.87829	11.6757	10.8109
Dnox000588	Dnox000588.1	12.4773	13.1694	11.9514	10.3761	13.2932	11.1376	13.7659	9.05215	10.9487
Dnox000589	Dnox000589.1	1.76559	1.29902	1.82964	0	0.889996	0.446714	0.6988	2.91269	2.24826
Dnox000590	Dnox000590.1	29.1833	30.622	32.2892	29.2598	33.6503	27.815	26.0545	31.9632	30.0741
Dnox000591	Dnox000591.1	54.9605	61.7936	55.1695	53.7616	58.1393	56.8483	60.9624	48.9476	49.2562
Dnox000592	Dnox000592.1	0	0	0	0	0.379862	0.381326	0	0.770309	0.364833
Dnox000593	Dnox000593.1	0	0	0	0	0	0	0	0	0
Dnox000594	Dnox000594.1	0	0	0	0	0	0	0	0	0
Dnox000595	Dnox000595.1	0	0	0.54995	0	0	0	0	0	0
Dnox000596	Dnox000596.1	0	0	0	0	0	0	0	0	0.307658
Dnox000597	Dnox000597.1	6.66199	5.7257	6.56672	5.71938	9.58339	5.59957	5.5737	7.96231	5.46848
Dnox000598	Dnox000598.1	9.92098	7.82371	9.52961	7.14622	9.58905	6.67079	6.95161	8.85287	8.07621
Dnox000599	Dnox000599.1	7.01863	7.72859	7.187	5.81627	7.42071	7.08453	7.659	5.42977	6.8348
Dnox000600	Dnox000600.1	17.7312	18.7734	20.5704	19.8823	19.307	18.3363	17.7496	19.7137	20.012
Dnox000601	Dnox000601.1	17.1297	18.0033	17.6636	15.2207	15.2602	16.08	15.6353	15.8254	15.476
Dnox000602	Dnox000602.1	11.4352	11.5048	11.0919	10.5963	8.30798	9.54783	11.7289	10.8505	8.40797
Dnox000603	Dnox000603.1	51.2456	63.4355	58.3697	58.613	59.0314	58.2996	60.2986	63.2843	53.6486
Dnox000604	Dnox000604.1	5.44409	5.5961	6.83855	4.93157	5.74061	6.08085	5.8746	5.66348	5.50683
Dnox000605	Dnox000605.1	31.0406	34.3404	36.0129	36.5121	32.8794	35.9461	33.6442	29.8846	32.5417
Dnox000606	Dnox000606.1	1.30878	2.1978	1.8477	0.903997	0.644267	1.16415	0.645134	0.261299	0.390602
Dnox000607	Dnox000607.1	1.66425	0.89119	1.01439	0.769525	1.27786	1.40852	0	1.5548	0.516489
Dnox000608	Dnox000608.1	17.8524	19.0157	18.4642	19.4784	20.5736	20.867	16.608	16.3033	19.3318
Dnox000609	Dnox000609.1	27.1707	29.7644	25.7744	25.1973	25.701	26.7979	28.6211	33.9398	28.4513
Dnox000610	Dnox000610.1	43.1146	52.0925	48.5797	52.872	48.4036	47.4184	43.7849	50.2888	46.561
Dnox000611	Dnox000611.1	12.8547	16.4955	12.091	16.4265	12.8552	12.3234	13.6301	9.14766	10.5488
Dnox000612	Dnox000612.1	0.138393	0.412932	0.140604	0.411866	0	0.274629	0	0.277386	0.276435
Dnox000613	Dnox000613.1	4.37882	1.75832	5.89428	1.29175	3.04398	4.18621	1.97024	4.86296	3.07742
Dnox000614	Dnox000614.1	10.6714	14.1876	12.3902	11.1414	10.1501	12.5482	10.8209	7.80837	9.5378
Dnox000615	Dnox000615.1	8.51133	7.27392	6.95196	8.57109	7.99995	7.66603	6.88503	10.9938	8.77658
Dnox000616	Dnox000616.1	81.6218	93.4191	83.9876	95.4401	86.5973	93.0282	94.6106	82.8651	86.4028
Dnox000617	Dnox000617.1	16.3516	19.4138	16.1805	17.2311	16.0496	16.9343	17.7868	19.0294	17.2728
Dnox000618	Dnox000618.1	3.42483	2.48315	3.12522	2.05075	2.60918	2.34202	0.707524	3.61933	3.5918
Dnox000619	Dnox000619.1	52.724	51.1574	48.7062	51.1526	48.1103	52.7338	45.0599	38.2707	41.2126
Dnox000620	Dnox000620.1	5.21699	2.54831	5.00851	3.91743	5.57817	4.56321	3.79923	7.7913	5.84824
Dnox000621	Dnox000621.1	112.357	104.558	118.38	112.185	103.7	116.782	99.4513	99.0209	106.679
Dnox000622	Dnox000622.1	23.3341	22.4438	20.0472	26.0391	27.622	27.411	27.883	22.8112	26.0915
Dnox000623	Dnox000623.1	271.006	298.49	257.043	292.029	244.107	282.865	256	189.436	242.537
Dnox000624	Dnox000624.1	20.1878	18.7714	17.0185	19.2415	21.6226	18.4681	20.2462	22.1811	21.198
Dnox000625	Dnox000625.1	11.8268	13.3485	13.6528	14.3438	13.0916	16.2924	13.4501	18.5377	13.2209
Dnox000626	Dnox000626.1	5.90555	5.20021	7.49345	4.38802	5.41591	4.54103	6.0604	4.52374	4.49779
Dnox000627	Dnox000627.1	8.61494	8.22258	7.90163	9.71522	8.50321	7.2458	8.49864	9.66594	8.93786
Dnox000628	Dnox000628.1	21.8642	24.4355	25.0381	19.7533	23.3696	23.3382	25.5936	25.1798	23.7883
Dnox000629	Dnox000629.1	5.31826	5.4387	2.65213	4.07017	6.06446	5.05269	4.15402	4.03799	3.7608
Dnox000630	Dnox000630.1	1.94786	2.6326	1.68491	1.31616	0.324593	1.64551	1.6882	0	0.993799
Dnox000631	Dnox000631.1	151.321	164.66	155.507	162.418	158.053	152.328	146.167	134.52	138.013
Dnox000632	Dnox000632.1	9.07225	9.89593	8.91582	8.67479	8.42539	8.90768	9.49466	9.1043	8.24645
Dnox000633	Dnox000633.1	16.2049	16.6033	13.3871	15.2665	16.2051	14.2932	18.8893	19.719	18.3511
Dnox000634	Dnox000634.1	7.93095	7.28432	7.11037	7.32958	8.53018	5.05036	6.35191	5.14586	7.72892
Dnox000635	Dnox000635.1	0	0.40593	0.405644	0.444493	0	0	0	0	0.447502
Dnox000636	Dnox000636.1	15.8834	15.982	16.3562	15.7156	13.9796	14.967	13.8964	12.7467	14.632
Dnox000637	Dnox000637.1	11.1595	11.0113	13.4304	12.0991	11.3024	15.0577	10.491	8.78272	8.1082
Dnox000638	Dnox000638.1	4.77369	2.09041	2.12829	5.34671	10.3047	11.0052	5.40174	4.9148	5.61844
Dnox000639	Dnox000639.1	11.4542	10.2667	8.52864	12.2543	12.4536	10.0727	8.80465	10.7924	14.5434
Dnox000640	Dnox000640.1	42.4346	45.3334	43.3033	47.833	39.3434	37.9644	33.4206	32.6302	42.3572
Dnox000641	Dnox000641.1	178.154	202.977	190.942	190.305	177.054	183.884	173.522	117.636	159.183
Dnox000642	Dnox000642.1	23.3875	23.4489	23.1369	26.2256	24.9511	24.9638	28.7523	25.2201	33.5257
Dnox000643	Dnox000643.1	4.91938	3.92274	4.38624	4.98528	4.25254	5.59999	4.38011	3.2294	3.86497
Dnox000644	Dnox000644.1	0	0	0	0	0	0.196452	0	0	0
Dnox000645	Dnox000645.1	20.4146	16.3268	18.6297	22.9717	21.6968	23.5783	18.7265	23.1513	20.0205
Dnox000646	Dnox000646.1	1.32095	0.506252	0.736292	0.379179	0.663946	0.628955	0.577858	0.532867	0.75971
Dnox000647	Dnox000647.1	10.2254	8.57619	10.0011	13.4296	8.78764	11.1877	13.3247	11.464	11.168
Dnox000648	Dnox000648.1	15.7784	13.4168	13.6947	15.0586	16.6462	15.636	15.189	16.1186	12.2113
Dnox000649	Dnox000649.1	2.98117	1.87241	3.21559	3.53629	2.97573	1.62209	2.68067	1.75941	2.13514
Dnox000650	Dnox000650.1	1.58971	2.80822	2.63934	2.16709	1.79405	1.40075	2.00217	2.4254	3.20084
Dnox000651	Dnox000651.1	15.0301	15.9438	13.104	14.6699	15.2625	13.6575	11.6494	12.3858	12.4414
Dnox000652	Dnox000652.1	13.4652	13.1017	13.0307	13.6849	13.9647	13.8869	12.891	8.00319	14.3624
Dnox000653	Dnox000653.1	11.8577	11.5383	14.2687	14.1257	15.13	14.8972	12.5502	13.7944	10.1974
Dnox000654	Dnox000654.1	14.16	13.8903	12.6612	15.2823	15.1866	15.6995	12.9299	15.646	15.1186
Dnox000655	Dnox000655.1	21.4331	24.4422	20.1757	23.0207	23.0719	26.272	23.436	20.0205	21.001
Dnox000656	Dnox000656.1	0.427244	0.88641	1.13901	1.84718	0.706112	0.975526	0.84243	0.715951	0.713497
Dnox000657	Dnox000657.1	10.5362	12.5905	13.2748	13.3319	9.45514	9.93629	7.72132	9.94691	13.0223
Dnox000658	Dnox000658.1	18.2828	18.3499	17.3074	16.1691	20.7258	19.1328	18.3473	23.0342	20.2667
Dnox000659	Dnox000659.1	0	0	0	0.152044	0.032997	0	0.156018	0	0.153073
Dnox000660	Dnox000660.1	44.179	51.2753	52.5626	47.2496	48.055	50.849	53.5449	54.5309	47.2026
Dnox000661	Dnox000661.1	0	0	0	0	0	0	0	0	0
Dnox000662	Dnox000662.1	0	0.018525	0	0	0	0	0	0	0
Dnox000663	Dnox000663.1	0	0	0	0	0	0	0	0	0
Dnox000664	Dnox000664.1	0	0.114152	0	0	0	0	0	0	0
Dnox000665	Dnox000665.1	0	0	0	0	0	0	0	0	0
Dnox000666	Dnox000666.1	0	0	0	0	0	0	0	0	0
Dnox000667	Dnox000667.1	0	0	0	0	0	0	0	0	0
Dnox000668	Dnox000668.1	1006.07	1072.1	1044.71	1059.17	1075.78	1111.36	1274.13	1324.45	1146.87
Dnox000669	Dnox000669.1	1125.16	1254.53	1188.22	1186.67	1106.91	1151.59	1355.24	1192	1282.89
Dnox000670	Dnox000670.1	12.2353	11.34	8.31939	13.6193	6.32882	9.46379	11.2045	14.2922	8.23787
Dnox000671	Dnox000671.1	1.42828	1.42477	1.45205	1.20641	1.74274	1.87045	1.22564	1.31894	0.332443
Dnox000672	Dnox000672.1	2.74323	3.36723	4.01408	2.60768	1.88276	2.77145	2.55127	2.01408	2.07384
Dnox000673	Dnox000673.1	0	0	0	0	0	0	0	0	0
Dnox000674	Dnox000674.1	0	0	0	0.099519	0.455212	0	0	0	0.100193
Dnox000675	Dnox000675.1	0	0	0	0	0	0	0	0	0.329251
Dnox000676	Dnox000676.1	0.34351	0	0	0	0.629657	0.632085	0	0.632109	0
Dnox000677	Dnox000677.1	0	0	0	0	0.288049	0	0	0	0
Dnox000678	Dnox000678.1	0	0	0	0	0	0	0	0	0
Dnox000679	Dnox000679.1	0	0	0	0.607183	0	0	0	0	0
Dnox000680	Dnox000680.1	3.91226	2.84216	3.86089	2.97629	5.38717	3.60215	2.50383	4.38013	3.67603
Dnox000681	Dnox000681.1	13.1978	15.1726	12.0742	12.7118	13.0949	10.6227	12.3116	15.9948	12.3638
Dnox000682	Dnox000682.1	19.6071	26.5354	21.8379	21.9205	24.6354	21.4749	20.2367	18.6217	21.9613
Dnox000683	Dnox000683.1	46.1371	48.8244	47.9312	43.1671	45.3276	57.2842	43.8626	32.3447	43.5159
Dnox000684	Dnox000684.1	0	0	0	0	0	0	0	0	0
Dnox000685	Dnox000685.1	0	0	0	0	0	0	0.319889	0	0
Dnox000686	Dnox000686.1	0	0	0	0	0	0	0	0	0
Dnox000687	Dnox000687.1	490.525	438.349	456.935	615.795	383.677	503.266	490.381	615.013	533.799
Dnox000688	Dnox000688.1	0.473106	0.475201	0	0	0	0.474064	0	0	0
Dnox000689	Dnox000689.1	22.5316	13.8476	18.3486	17.7204	16.6293	21.5633	20.7414	16.9246	19.8719
Dnox000690	Dnox000690.1	18.5387	15.1608	14.5284	18.6434	14.5049	16.7643	16.5646	14.1919	15.0668
Dnox000691	Dnox000691.1	5.47924	3.96887	5.10039	6.37784	5.67239	6.04211	2.2464	7.99054	6.17295
Dnox000692	Dnox000692.1	20.9634	21.0174	21.7039	20.5435	13.8591	17.5986	17.9153	12.2267	13.0313
Dnox000693	Dnox000693.1	10.2563	8.19136	9.00509	11.9467	7.25391	7.41102	11.9685	11.4935	10.147
Dnox000694	Dnox000694.1	11.0818	10.868	9.27934	11.5162	11.7539	9.17945	11.384	9.71003	12.8749
Dnox000695	Dnox000695.1	3.86579	2.52155	2.44265	4.39378	6.67434	6.92781	2.60319	8.76509	4.49365
Dnox000696	Dnox000696.1	20.102	18.4896	14.5052	17.4034	16.7524	14.4024	17.5259	14.3083	16.449
Dnox000697	Dnox000697.1	106.58	123.045	143.604	91.7916	124.412	141.436	91.0562	72.9116	102.758
Dnox000698	Dnox000698.1	16.6261	19.3627	18.3939	19.9342	19.9068	19.19	22.4035	17.3341	20.8486
Dnox000699	Dnox000699.1	17.2253	15.6639	17.1301	14.9833	13.8427	14.3445	12.363	26.6439	17.5159
Dnox000700	Dnox000700.1	8.31947	9.96725	9.37563	8.99302	8.85557	10.8862	9.80372	8.22635	8.72133
Dnox000701	Dnox000701.1	8.66243	6.4853	9.04313	7.87447	6.16205	6.40364	5.3506	5.40473	6.29538
Dnox000702	Dnox000702.1	7.3546	10.3188	8.05538	8.71784	7.36233	8.23075	7.9212	8.28043	9.4424
Dnox000703	Dnox000703.1	2.60291	0.980413	2.00298	1.89767	1.29908	3.57334	1.64591	1.97251	1.44913
Dnox000704	Dnox000704.1	0.56199	0.564479	1.59282	1.63332	0.822012	1.09838	1.69318	1.01367	0.566833
Dnox000705	Dnox000705.1	1.57808	1.92566	2.03846	1.89062	1.78667	1.959	1.48414	2.83628	2.24852
Dnox000706	Dnox000706.1	0	0	0	0	0	0	0	0	0
Dnox000707	Dnox000707.1	0	0	0	0	0	0	0	0	0
Dnox000708	Dnox000708.1	7.58071	7.10093	5.83914	6.02182	7.30971	6.6147	5.91724	8.08681	4.93438
Dnox000709	Dnox000709.1	0.692005	0	2.05973	2.05237	0	0	0.711397	0.700369	0
Dnox000710	Dnox000710.1	16.1045	24.807	24.5981	22.0184	23.8894	24.1121	26.035	25.7062	22.6209
Dnox000711	Dnox000711.1	17.8652	19.1535	17.9245	19.4174	17.9476	17.4329	19.0345	15.2272	17.1467
Dnox000712	Dnox000712.1	12.0926	7.06246	10.4716	6.45023	9.05761	11.7066	8.98488	6.54078	11.4737
Dnox000713	Dnox000713.1	3.50329	2.68047	3.77023	4.50213	3.24259	2.85673	1.74993	5.31067	2.41251
Dnox000714	Dnox000714.1	50.7691	50.445	52.4661	49.4595	48.9406	46.7184	50.0575	41.9642	46.5716
Dnox000715	Dnox000715.1	35.8298	38.9808	37.4995	39.9432	37.3975	36.2893	35.433	30.2123	37.7761
Dnox000716	Dnox000716.1	5.79998	4.73324	7.63683	8.00979	4.71462	5.97312	6.19693	9.21264	7.13677
Dnox000717	Dnox000717.1	0	0	0	0	0	0	0	0	0
Dnox000718	Dnox000718.1	0	0	0	0.292226	0	0	0	0	0
Dnox000719	Dnox000719.1	4.64586	5.78999	4.06584	4.38173	2.73571	4.91435	2.50134	4.99951	3.58785
Dnox000720	Dnox000720.1	7.88889	7.47404	7.80062	10.0503	9.83183	7.80961	10.4976	6.25052	11.1086
Dnox000721	Dnox000721.1	0	0	0	0	0	0	0	0	0
Dnox000722	Dnox000722.1	12.4375	6.85439	7.01121	8.02502	9.30885	13.9754	4.44995	10.0435	10.9879
Dnox000723	Dnox000723.1	10.3105	9.46831	8.81253	9.81243	11.486	10.5942	12.8292	8.26258	12.9152
Dnox000724	Dnox000724.1	44.9398	41.7062	42.0114	45.3258	40.6388	44.8504	58.7187	27.8524	45.8848
Dnox000725	Dnox000725.1	8.98694	8.76443	7.94946	8.52137	9.12253	8.5486	9.05657	11.1493	8.83853
Dnox000726	Dnox000726.1	1.09307	0	0.560753	1.53419	3.98621	1.62123	2.18621	0	0.551242
Dnox000727	Dnox000727.1	19.6281	15.3612	13.4059	12.9759	11.4549	18.5307	13.8232	11.621	16.0418
Dnox000728	Dnox000728.1	0.33409	0.446319	0.561124	0.668303	0.213516	0.556839	0.343452	0.445258	0.667265
Dnox000729	Dnox000729.1	0.593601	0.20073	0.205045	0.386549	0	0.594804	0.410893	0.404523	1.00784
Dnox000730	Dnox000730.1	0.299898	0.266874	0.272611	0.532371	0.530427	0.266236	0	0.710878	0.260028
Dnox000731	Dnox000731.1	8.2301	5.6361	8.04836	7.64481	3.66709	4.43393	5.92885	8.36281	6.81056
Dnox000732	Dnox000732.1	2.02511	2.11887	3.21144	3.71299	2.53125	2.85823	2.8456	2.80362	3.84563
Dnox000733	Dnox000733.1	0	0	0	0	0	0	0	0	0
Dnox000734	Dnox000734.1	3.5559	5.42837	4.23035	5.06818	7.54573	5.7236	5.22592	3.91183	7.7249
Dnox000735	Dnox000735.1	0	0	0	0	0	0	0	0	0
Dnox000736	Dnox000736.1	0	0	0	0	0	0	0	0	0
Dnox000737	Dnox000737.1	2.86631	3.90194	1.08802	1.77062	1.41133	1.9428	2.54367	1.06262	4.24296
Dnox000738	Dnox000738.1	8.25839	8.80139	7.48067	8.01586	9.87474	7.43802	11.1224	6.86188	7.9071
Dnox000739	Dnox000739.1	4.44851	2.78178	3.84398	3.68175	3.86141	3.58715	3.94561	4.57037	3.80848
Dnox000740	Dnox000740.1	0	0	0	0	0	0	0	0	0
Dnox000741	Dnox000741.1	0	0	0	0	0	0	0	0	0
Dnox000742	Dnox000742.1	0	0.157863	0	0.311792	0.15688	0.157485	0	0	0
Dnox000743	Dnox000743.1	0	0	0	0	0	0	0	0	0
Dnox000744	Dnox000744.1	16.8577	11.3582	13.2439	8.15061	18.4126	14.0636	17.5123	18.4828	15.3893
Dnox000745	Dnox000745.1	41.5537	42.4465	44.9967	51.4146	41.8405	49.0571	58.6099	69.3579	55.4292
Dnox000746	Dnox000746.1	9.36655	10.1509	6.45663	9.0991	7.29161	11.6725	7.59652	9.89088	7.83916
Dnox000747	Dnox000747.1	15.316	18.9266	17.538	17.9429	15.89	17.6327	18.3047	23.2208	21.1735
Dnox000748	Dnox000748.1	7.51783	9.67348	9.26526	10.3319	9.89635	9.43861	9.88166	7.8732	8.31731
Dnox000749	Dnox000749.1	0.391724	0.413953	0	0	0	0	0	0.338641	0
Dnox000750	Dnox000750.1	8.73127	13.372	9.817	10.127	12.2983	8.57995	10.3412	11.6343	9.0526
Dnox000751	Dnox000751.1	1.74882	1.60319	1.63174	1.16609	2.14249	2.5939	0.897432	1.89679	1.16236
Dnox000752	Dnox000752.1	8.25792	8.89056	8.95289	8.18506	9.59747	9.41261	8.37785	8.30183	9.59808
Dnox000753	Dnox000753.1	0.809589	0.546419	0.962503	1.33462	1.09601	0.796922	0.819065	0.809258	1.07003
Dnox000754	Dnox000754.1	27.9799	30.2671	31.4454	33.3859	26.672	30.0518	31.199	30.546	27.5407
Dnox000755	Dnox000755.1	14.8475	10.9919	14.7869	14.7028	11.9311	11.5509	11.5897	17.6203	14.4449
Dnox000756	Dnox000756.1	530.753	472.478	543.319	512.949	574.576	555.29	550.888	638.957	557.226
Dnox000757	Dnox000757.1	5.05279	3.90149	4.51235	4.49604	7.04948	5.10805	6.54743	2.61866	5.14813
Dnox000758	Dnox000758.1	368.076	323.094	353.394	355.497	380.926	368.823	352.334	433.871	371.003
Dnox000759	Dnox000759.1	0.185087	0	0.189903	0	0	0	0	0.029674	0
Dnox000760	Dnox000760.1	29.5306	28.2799	25.504	24.2536	31.9942	32.8337	26.7863	22.6288	29.3093
Dnox000761	Dnox000761.1	2.81299	1.69682	2.76124	1.89429	3.63	2.84642	2.39904	3.5887	2.44754
Dnox000762	Dnox000762.1	0	0	0	0	0	0	0	0	0
Dnox000763	Dnox000763.1	57.4749	57.7193	54.1037	57.7483	57.5319	58.1592	57.5067	53.1288	55.0181
Dnox000764	Dnox000764.1	0.707352	0.965966	0.191381	0.385876	0.24422	0.39323	0.505536	0.181428	0.246774
Dnox000765	Dnox000765.1	0	0	0	0	0	0	0	0.03407	0
Dnox000766	Dnox000766.1	0	0	0	0.28163	0	0	0	0	0
Dnox000767	Dnox000767.1	0	0	0	0	0	0	1.08945	0	0.291034
Dnox000768	Dnox000768.1	7.48894	8.00325	6.92387	8.77714	6.74828	8.01976	6.87456	6.97674	6.63201
Dnox000769	Dnox000769.1	0.215649	0	0.110629	0.108021	0.107627	0.108042	0	0	0
Dnox000770	Dnox000770.1	21.2349	19.1238	20.1495	23.7454	18.8525	19.5485	21.8307	23.7822	25.4064
Dnox000771	Dnox000771.1	10.224	5.73323	13.4048	8.60689	8.4569	9.99856	9.62668	13.2187	12.9277
Dnox000772	Dnox000772.1	14.563	11.9894	11.9435	14.4477	8.76523	11.4835	12.9911	11.7033	11.3824
Dnox000773	Dnox000773.1	6.68646	6.73731	6.20662	9.11924	6.07739	7.27801	4.36833	8.01436	6.12876
Dnox000774	Dnox000774.1	34.5418	34.0384	32.8651	29.3907	34.2958	32.0707	32.1001	33.2611	31.4574
Dnox000775	Dnox000775.1	31.9014	34.6438	33.6892	33.3159	28.4805	32.3891	36.932	31.6931	35.53
Dnox000776	Dnox000776.1	179.517	188.267	183.294	181.614	215.715	201.698	222.742	234.08	205.716
Dnox000777	Dnox000777.1	36.8025	43.7179	41.4404	42.0969	37.2274	37.0237	41.9216	37.2949	40.9474
Dnox000778	Dnox000778.1	59.1205	59.9706	60.5096	60.0784	54.714	58.2204	73.4716	82.5586	70.2856
Dnox000779	Dnox000779.1	17.3838	12.6791	15.2183	14.3505	14.5705	15.4323	11.529	14.4809	12.1698
Dnox000780	Dnox000780.1	29.2143	34.7429	30.2561	24.4396	23.4516	21.0974	26.5922	26.7391	24.7881
Dnox000781	Dnox000781.1	24.6051	28.8742	22.6844	28.8409	25.7854	29.767	25.7428	21.1255	23.1602
Dnox000782	Dnox000782.1	55.9069	68.5352	62.8605	52.7675	60.742	51.6336	54.901	64.2281	55.1031
Dnox000783	Dnox000783.1	7.5209	9.71859	9.37893	7.49899	6.82148	6.877	10.3699	10.4912	8.74594
Dnox000784	Dnox000784.1	19.83	23.1647	19.2387	21.1065	24.4552	22.3277	30.0633	39.6295	24.3318
Dnox000785	Dnox000785.1	12.0278	10.7914	10.5633	13.113	11.1327	10.9323	12.6528	11.2965	13.3252
Dnox000786	Dnox000786.1	7.64748	8.98557	7.76972	7.38327	8.15221	7.4913	7.13825	6.82827	6.41145
Dnox000787	Dnox000787.1	15.7518	18.1994	19.8508	18.4798	17.45	18.3637	17.0664	16.6857	15.5112
Dnox000788	Dnox000788.1	52.6467	61.4987	54.6688	59.2263	54.0012	61.5563	58.1737	61.3257	58.6391
Dnox000789	Dnox000789.1	22.6279	20.9746	21.8984	24.0538	23.3704	26.9727	22.9122	33.0148	25.4474
Dnox000790	Dnox000790.1	0	0	0.15312	5.02824	0	0	0.554456	0.121891	0.791149
Dnox000791	Dnox000791.1	46.9393	40.8203	44.4526	43.0159	43.4477	46.9889	37.898	28.3787	39.6987
Dnox000792	Dnox000792.1	9.15275	8.69265	10.1607	9.42655	10.9614	8.86417	9.87801	7.35773	10.9586
Dnox000793	Dnox000793.1	72.3834	48.7967	65.908	50.9826	62.6056	64.8673	58.0946	64.6709	64.2954
Dnox000794	Dnox000794.1	8.77951	8.54197	7.90742	8.63631	9.85445	10.1467	9.65284	6.17679	9.09634
Dnox000795	Dnox000795.1	5.02264	6.53578	6.34346	6.92656	6.22281	5.55998	7.11115	5.12975	4.72372
Dnox000796	Dnox000796.1	66.7151	62.3634	65.225	62.3732	71.6008	67.5826	71.1644	69.1192	64.2895
Dnox000797	Dnox000797.1	15.7543	16.5611	17.919	18.688	16.8094	19.379	17.4715	17.8085	14.7748
Dnox000798	Dnox000798.1	7.06624	5.89616	6.90113	6.50689	6.63496	6.69556	5.58368	7.22271	6.3902
Dnox000799	Dnox000799.1	36.8665	44.8675	37.3726	35.9593	39.82	37.9139	34.8873	38.7342	35.4856
Dnox000800	Dnox000800.1	87.633	67.9645	72.5343	103.297	109.037	105.133	79.8312	107.628	106.646
Dnox000801	Dnox000801.1	27.6984	19.8263	21.5343	30.7432	20.2918	23.3071	21.4634	23.824	26.2095
Dnox000802	Dnox000802.1	7.00094	13.4879	14.4506	10.6961	15.0226	11.2492	11.8092	14.7182	13.7836
Dnox000803	Dnox000803.1	5.98317	4.34042	4.48039	5.42267	5.95549	5.49601	5.23004	6.52925	5.69769
Dnox000804	Dnox000804.1	18.8385	17.3295	19.0413	19.6259	14.9455	16.9012	17.3194	24.0453	17.083
Dnox000805	Dnox000805.1	11.3271	12.269	12.4799	10.5165	10.5743	12.0158	9.75494	10.6784	9.77064
Dnox000806	Dnox000806.1	30.7879	28.3026	32.6395	30.4828	31.4703	27.7839	27.9841	35.9254	33.4562
Dnox000807	Dnox000807.1	21.9153	25.3912	23.5972	18.4729	22.8788	23.1687	18.903	22.0478	18.0625
Dnox000808	Dnox000808.1	0	0	0	0	0	0	0	0	0
Dnox000809	Dnox000809.1	0	0	0	0	0	0	0	0	0
Dnox000810	Dnox000810.1	25.7327	19.9512	24.8918	34.8262	46.0949	43.1383	29.8483	56.2411	39.1753
Dnox000811	Dnox000811.1	2.79467	2.05776	2.69603	3.06543	1.65875	3.05833	3.15056	4.22718	2.76401
Dnox000812	Dnox000812.1	0.584424	0	0.59963	0.292747	0.291678	0.87841	0	0.049778	0
Dnox000813	Dnox000813.1	2.28839	1.88024	1.70066	2.05507	1.66069	1.86954	1.04486	2.92114	2.67616
Dnox000814	Dnox000814.1	25.469	22.6808	21.7503	25.7929	30.1393	24.3055	33.9321	20.1494	34.2666
Dnox000815	Dnox000815.1	34.2048	48.9334	45.2431	37.3779	44.0894	44.8773	41.3977	43.5353	44.7257
Dnox000816	Dnox000816.1	2.28256	1.87883	1.27877	3.73144	1.65328	2.28925	1.89119	2.08705	3.10842
Dnox000817	Dnox000817.1	21.0265	16.8466	14.1241	17.7961	27.7707	25.5872	14.9077	22.5985	21.1245
Dnox000818	Dnox000818.1	14.7286	19.475	12.7728	18.388	17.5908	12.2948	12.7737	17.2453	13.9059
Dnox000819	Dnox000819.1	275.118	268.066	290.53	315.239	245.768	288.274	283.35	302.761	298.228
Dnox000820	Dnox000820.1	1.3736	1.61737	1.79271	2.24956	0.594969	0.88074	1.8584	2.62733	1.32442
Dnox000821	Dnox000821.1	7.67596	11.3155	10.8092	11.7047	8.38792	11.3514	9.79088	7.34602	9.51985
Dnox000822	Dnox000822.1	0	0	0	0	0	0	0	0	0
Dnox000823	Dnox000823.1	10.0767	8.74431	8.12358	7.98434	8.92254	7.98252	8.90798	7.14271	8.41495
Dnox000824	Dnox000824.1	8.32879	7.10727	6.59114	8.59561	9.66115	8.1906	7.61611	8.61857	8.11495
Dnox000825	Dnox000825.1	2.23343	0.737901	0.254615	0.494766	0.743118	1.24823	1.22504	1.00463	1.24653
Dnox000826	Dnox000826.1	0.97446	0.977931	0.915239	1.14057	1.26949	1.15132	1.33857	1.53448	1.01722
Dnox000827	Dnox000827.1	10.1983	14.8971	9.74909	12.0953	12.0748	16.4353	12.8879	15.6543	10.1215
Dnox000828	Dnox000828.1	0	0	0	0	0	0	0	0	0.147987
Dnox000829	Dnox000829.1	0	0	0	0	0	0	0	0	0
Dnox000830	Dnox000830.1	7.4615	8.55587	8.3095	7.88338	9.55065	7.55662	8.68398	8.93075	9.04841
Dnox000831	Dnox000831.1	22.6099	23.1804	31.8204	25.7274	26.4692	26.5506	26.8309	26.2453	26.8423
Dnox000832	Dnox000832.1	11.5843	8.24429	10.7211	10.5585	11.2647	12.6801	9.32009	10.6585	8.6065
Dnox000833	Dnox000833.1	9.7898	10.5353	10.3072	9.27572	11.9993	10.1545	12.0795	15.7068	13.2985
Dnox000834	Dnox000834.1	17.0241	18.4227	16.7794	18.1881	20.2533	18.7496	18.5428	16.7171	20.1826
Dnox000835	Dnox000835.1	5.58849	5.55111	5.35942	5.48197	5.15395	6.3612	5.1643	6.80306	5.42893
Dnox000836	Dnox000836.1	52.3068	63.5735	52.2146	49.4443	55.7654	53.3748	53.3179	58.2833	55.9534
Dnox000837	Dnox000837.1	0.304288	0.778488	0.758213	0.651388	0.926894	0.939735	0.89566	0.425909	0.375942
Dnox000838	Dnox000838.1	192.738	191.451	200.838	226.062	170.81	203.38	174.198	242.171	182.536
Dnox000839	Dnox000839.1	0	0	0	0	0	0	0	0	0
Dnox000840	Dnox000840.1	0	0	0	0	0	0	0	0	0
Dnox000841	Dnox000841.1	10.7123	13.4419	12.9199	12.8916	11.7612	10.8213	12.1084	9.06066	11.7763
Dnox000842	Dnox000842.1	0	0	0	0	0	0	0	0	0
Dnox000843	Dnox000843.1	0.688151	0.172799	0.349534	1.03242	1.03035	0.513746	0.705686	0.506836	0.513689
Dnox000844	Dnox000844.1	0	0	0	0	0	0	0	0	0
Dnox000845	Dnox000845.1	2.1472	1.71122	1.43106	1.79433	2.01247	1.6571	1.89118	1.6805	1.40364
Dnox000846	Dnox000846.1	0.204698	0.411211	0.207947	0.038579	0.408652	0	0.629221	0.207172	0.813584
Dnox000847	Dnox000847.1	27.8211	20.3219	23.616	27.0707	22.5722	27.0894	20.7416	22.3398	23.1076
Dnox000848	Dnox000848.1	27.025	25.8284	24.3472	27.9334	25.5992	32.5652	22.0489	41.6328	27.4001
Dnox000849	Dnox000849.1	7.86463	8.55841	9.8749	8.37722	10.1604	10.737	9.69346	11.3796	10.0619
Dnox000850	Dnox000850.1	12.643	15.4446	15.7811	13.0535	15.937	16.092	14.3336	15.9548	13.8844
Dnox000851	Dnox000851.1	17.3128	14.4192	17.5644	20.2085	18.1062	19.2295	17.6519	19.7734	17.7031
Dnox000852	Dnox000852.1	16.9174	19.2039	20.3107	20.4191	18.8751	21.1934	16.3651	21.3021	20.1379
Dnox000853	Dnox000853.1	12.1945	9.8501	11.5234	11.0855	11.5862	10.0714	10.3788	12.1451	10.8033
Dnox000854	Dnox000854.1	0	0	0.010623	0	0	0	0	0	0
Dnox000855	Dnox000855.1	19.3469	19.2257	21.2089	23.2345	24.7574	22.7475	20.3509	28.3565	20.5564
Dnox000856	Dnox000856.1	109.863	109.087	137.021	109.514	96.4649	84.9617	79.5028	101.46	102.514
Dnox000857	Dnox000857.1	17.6133	20.3278	21.439	21.7497	19.1496	21.1712	22.9181	29.5309	24.221
Dnox000858	Dnox000858.1	38.514	44.5168	46.9744	39.7173	36.3404	38.455	43.8305	39.0759	31.7271
Dnox000859	Dnox000859.1	0	0.304377	0.62184	0	0	0.303649	0.416397	0	0
Dnox000860	Dnox000860.1	25.3087	23.9758	27.4626	27.2983	22.9482	23.0689	24.9976	23.5693	22.4818
Dnox000861	Dnox000861.1	5.33487	2.87551	3.03806	4.87549	2.76606	4.61622	2.93376	2.45811	3.07514
Dnox000862	Dnox000862.1	15.1551	14.3485	16.2465	15.1428	12.777	16.0788	13.7344	14.0963	15.7242
Dnox000863	Dnox000863.1	7.56953	7.5253	7.44219	6.91781	7.54715	7.31124	7.70207	8.09841	8.26908
Dnox000864	Dnox000864.1	0	0.120025	0	0	0	0	0	0	0
Dnox000865	Dnox000865.1	25.9776	15.833	21.1125	24.1816	17.0136	20.2351	24.9089	19.7445	24.9059
Dnox000866	Dnox000866.1	76.3109	74.5871	67.2463	76.3395	73.2775	82.0967	69.51	57.1599	68.9585
Dnox000867	Dnox000867.1	24.9303	11.9604	19.372	14.8931	15.5032	19.3443	13.6143	15.2013	12.1613
Dnox000868	Dnox000868.1	6.65663	3.59557	4.81878	4.49122	10.4731	7.25642	4.22895	7.953	7.09995
Dnox000869	Dnox000869.1	17.1354	19.2572	19.2976	18.0762	22.0429	22.7964	18.3404	21.1096	18.0232
Dnox000870	Dnox000870.1	0.481223	0.220499	0.810864	0.175946	0.830083	0.307963	0.67704	0.564473	0.397677
Dnox000871	Dnox000871.1	116.763	118.057	114.197	117.018	100.842	108.051	95.0902	94.1877	97.3798
Dnox000872	Dnox000872.1	0	0	0	0	0	0	0	0	0
Dnox000873	Dnox000873.1	59.7453	67.2704	60.4847	59.9836	57.3165	63.9178	62.7981	62.0594	61.8818
Dnox000874	Dnox000874.1	0	0	0	0	0	0	0	0	0
Dnox000875	Dnox000875.1	0	0	0	0	0	0	0	0	0
Dnox000876	Dnox000876.1	2.22326	0.552749	1.14055	1.39209	2.49387	2.15884	2.23748	2.74583	3.89648
Dnox000877	Dnox000877.1	0	0	0	0	0	0	0	0	0
Dnox000878	Dnox000878.1	1.87475	1.51859	2.10694	1.60733	1.52245	2.24392	0.822845	1.18183	1.34642
Dnox000879	Dnox000879.1	71.5052	77.3156	74.0837	75.2397	70.6949	65.572	78.0999	71.3996	81.6332
Dnox000880	Dnox000880.1	20.4884	16.8984	20.4972	20.6993	21.139	16.946	19.5414	22.045	22.2834
Dnox000881	Dnox000881.1	8.14263	8.52193	7.94872	5.58926	7.35871	9.11072	9.24447	5.80708	6.42875
Dnox000882	Dnox000882.1	12.8261	15.792	16.1468	12.8346	18.1633	14.5334	17.304	5.30666	16.4157
Dnox000883	Dnox000883.1	33.2367	27.6834	31.1249	31.1161	29.6015	31.6957	29.0806	28.5818	28.5803
Dnox000884	Dnox000884.1	9.60888	10.7238	11.8018	11.6844	11.3934	9.11533	10.8327	7.90603	10.5949
Dnox000885	Dnox000885.1	47.3453	43.9534	46.4935	45.6329	44.638	42.8642	46.1815	36.9261	40.0064
Dnox000886	Dnox000886.1	46.5254	46.9327	50.736	49.0781	42.4077	45.0103	44.0975	47.2669	45.2197
Dnox000887	Dnox000887.1	23.3031	28.5195	27.5749	29.0156	24.7658	27.2216	28.3636	25.341	30.2383
Dnox000888	Dnox000888.1	14.2798	12.1064	14.1884	12.635	10.6962	10.266	13.0385	11.7781	12.1101
Dnox000889	Dnox000889.1	31.4138	32.7406	31.4628	28.7403	28.1734	30.8275	31.2119	30.6605	32.5269
Dnox000890	Dnox000890.1	65.772	66.1316	70.6888	70.7241	58.2805	62.1858	72.8332	74.1146	74.8887
Dnox000891	Dnox000891.1	36.9699	39.3203	35.0151	33.9356	35.7362	37.0867	34.6879	30.3542	35.2444
Dnox000892	Dnox000892.1	16.5949	18.1591	15.8687	16.7191	18.8178	17.8637	14.8488	17.9768	20.0232
Dnox000893	Dnox000893.1	12.8039	15.4371	15.4341	13.2943	16.6314	15.6279	14.6418	11.6645	13.7788
Dnox000894	Dnox000894.1	24.1817	31.2002	23.7993	30.4796	27.8287	30.3279	29.5564	29.1879	28.1148
Dnox000895	Dnox000895.1	56.3456	63.7715	59.638	63.5506	60.5761	55.9627	60.2799	55.5843	58.9595
Dnox000896	Dnox000896.1	0.632239	1.90512	3.87288	0.6334	0.368656	0.63352	0	0.63988	0.637687
Dnox000897	Dnox000897.1	58.0081	57.9695	63.949	60.2692	42.9238	49.7359	52.3466	77.7547	52.6871
Dnox000898	Dnox000898.1	77.3273	63.0288	65.0884	84.0013	69.6803	81.28	65.7361	74.3514	79.2332
Dnox000899	Dnox000899.1	18.1723	16.1002	17.2694	17.8361	15.8837	16.8737	16.491	19.2526	17.5043
Dnox000900	Dnox000900.1	81.3765	88.5655	76.6082	80.2405	82.1503	86.9467	84.2647	88.622	80.9733
Dnox000901	Dnox000901.1	3.03125	2.75808	2.18019	2.59234	2.30867	2.48127	2.71244	2.85046	2.77184
Dnox000902	Dnox000902.1	15.4463	14.5674	16.8635	16.6082	15.9127	17.4989	12.8273	13.9283	15.7693
Dnox000903	Dnox000903.1	0	0	0.359538	0.236384	0.117761	0.097145	0.121282	0.115856	0.118992
Dnox000904	Dnox000904.1	11.5201	10.1935	10.0796	11.1473	10.2404	10.6157	9.29837	11.4247	10.3584
Dnox000905	Dnox000905.1	0	0	0	0	0	0	0	0	0
Dnox000906	Dnox000906.1	13.69	11.1587	15.9227	13.1903	12.2021	14.5306	12.3173	16.2087	15.3716
Dnox000907	Dnox000907.1	0.454181	0.112918	0.411785	0.113752	0.56669	0.341324	0.35018	0.007964	0.114522
Dnox000908	Dnox000908.1	0	0	0	0	0	0	0	0	0
Dnox000909	Dnox000909.1	0	0	0	0	0	0	0	0	0
Dnox000910	Dnox000910.1	11.4761	12.7856	11.5681	16.3191	13.7537	14.974	11.4882	7.52432	13.8944
Dnox000911	Dnox000911.1	22.6681	20.9369	21.74	24.4039	21.7763	24.0192	22.4569	23.9516	24.1872
Dnox000912	Dnox000912.1	0	0	0	0	0	0	0	0	0
Dnox000913	Dnox000913.1	24.8128	24.4031	26.7393	26.5055	24.6925	26.0779	23.1517	24.6055	22.9626
Dnox000914	Dnox000914.1	20.0425	18.6509	18.9248	20.6272	19.498	17.996	16.6041	13.2708	16.8856
Dnox000915	Dnox000915.1	2.95617	2.90386	0.99544	1.90155	1.49489	3.95389	2.95868	2.91611	5.58565
Dnox000916	Dnox000916.1	12.6755	14.8748	15.5446	11.5138	17.8537	13.1743	13.7522	17.5401	12.9879
Dnox000917	Dnox000917.1	23.4491	23.3387	22.7405	21.5067	20.2027	22.4613	19.7204	18.2209	19.8607
Dnox000918	Dnox000918.1	21.5437	16.8372	18.7425	18.8921	19.1479	20.7607	17.7886	15.1884	16.5022
Dnox000919	Dnox000919.1	39.0293	36.7868	37.2349	35.3217	36.8285	38.5981	34.2689	34.6331	37.1912
Dnox000920	Dnox000920.1	0	0	0	0	0	0	0	0	0
Dnox000921	Dnox000921.1	0	1.5059	0	0.309692	0	0.625701	0.143005	0.932331	0.424033
Dnox000922	Dnox000922.1	3.34326	3.77216	2.80584	4.15774	2.16926	2.94087	3.8527	4.17048	2.39787
Dnox000923	Dnox000923.1	33.1674	27.4168	29.3972	26.5434	27.5056	25.3948	27.1816	24.7077	25.977
Dnox000924	Dnox000924.1	28.8652	21.5283	28.1885	29.7412	27.3208	23.5839	25.7494	24.5261	20.7146
Dnox000925	Dnox000925.1	11.3615	11.9527	11.7657	11.0174	13.9403	10.9373	12.3703	11.276	11.5644
Dnox000926	Dnox000926.1	13.7807	12.2679	11.6781	11.0146	12.0912	14.0141	17.1312	31.4637	16.8151
Dnox000927	Dnox000927.1	0.50908	0.779061	0.709575	0.300716	0.582457	0.014437	0.328326	0.57356	0.443229
Dnox000928	Dnox000928.1	9.2525	8.17041	9.62282	11.5374	8.4709	10.3718	11.1842	10.6385	11.5916
Dnox000929	Dnox000929.1	400.819	426.991	383.614	487.481	454.715	465.366	481.906	476.115	515.883
Dnox000930	Dnox000930.1	0.895929	1.79979	0.91924	1.34191	2.2291	1.33773	0.230257	1.26138	3.38645
Dnox000931	Dnox000931.1	323.531	340.916	307.569	358.956	297.868	358.639	317.314	410.646	371.488
Dnox000932	Dnox000932.1	0.824575	0.800908	1.33074	1.569	0.560147	1.43159	1.6159	1.84874	2.34343
Dnox000933	Dnox000933.1	10.2149	7.81345	10.4105	12.8894	11.755	11.1595	9.11961	12.902	10.4227
Dnox000934	Dnox000934.1	14.443	10.7668	13.0718	12.4206	9.98852	11.7182	10.0351	12.4448	12.3866
Dnox000935	Dnox000935.1	15.2945	8.81185	7.40885	14.5779	12.3646	7.8197	15.0414	14.0929	7.42282
Dnox000936	Dnox000936.1	20.2474	18.674	24.223	22.717	21.1402	23.4112	17.8298	25.4067	17.2685
Dnox000937	Dnox000937.1	20.2184	18.171	20.658	19.0235	20.4394	19.7057	20.4622	16.8321	17.691
Dnox000938	Dnox000938.1	18.5769	19.4327	18.6571	16.8396	21.7473	24.8627	18.8349	27.884	15.8796
Dnox000939	Dnox000939.1	29.2319	34.5709	30.9859	32.7063	22.0868	30.2358	20.9398	25.3487	28.8996
Dnox000940	Dnox000940.1	0	0	0	0.492575	0	0	0	0	0
Dnox000941	Dnox000941.1	0	0	0	0.411058	0	0.411136	0	0	0
Dnox000942	Dnox000942.1	6.29784	5.69369	7.30298	6.68298	6.35087	6.89655	7.68425	8.36603	6.69616
Dnox000943	Dnox000943.1	0	0	0	0	0	0	0	0	0
Dnox000944	Dnox000944.1	15.8809	21.4821	21.6286	17.46	19.0167	19.1075	23.5794	24.7047	17.7408
Dnox000945	Dnox000945.1	0	0	0	0.124031	0	0.061413	0	0	0
Dnox000946	Dnox000946.1	47.5244	50.0157	45.8852	47.3467	48.7734	45.8377	48.1194	45.7341	45.2206
Dnox000947	Dnox000947.1	48.4349	50.2371	51.7723	49.7218	56.0515	52.5222	54.0728	50.4067	55.3959
Dnox000948	Dnox000948.1	5.72753	4.54609	4.91091	5.07693	5.16288	5.92748	5.36263	5.12726	5.46934
Dnox000949	Dnox000949.1	0.189544	0	0.204604	0.180002	0.199052	0.199819	0.355206	0	0.201133
Dnox000950	Dnox000950.1	0	0	0	0	0	0	0	0	0
Dnox000951	Dnox000951.1	24.8047	24.4535	22.3438	24.9433	26.4679	24.302	28.6505	29.1356	25.2513
Dnox000952	Dnox000952.1	0	0	0	0	0	0.188854	0	0	0
Dnox000953	Dnox000953.1	0	0	0	0	0	0	0	0	0
Dnox000954	Dnox000954.1	0.194399	0.19526	0	0.300813	0	0.298941	0.199847	0.448043	0.149484
Dnox000955	Dnox000955.1	1.65095	4.78598	2.38154	2.48098	5.64543	3.30859	6.44439	5.6662	2.34114
Dnox000956	Dnox000956.1	1.14198	0.917627	0.703013	0.541452	0.634279	0.670712	0.525385	0.455447	0
Dnox000957	Dnox000957.1	25.3228	24.8683	24.7253	30.014	27.0978	25.8438	22.0051	25.3217	28.8889
Dnox000958	Dnox000958.1	0	0	0.287436	0.280661	0.42084	0	0.156831	0	0.282561
Dnox000959	Dnox000959.1	1.17374	1.90978	0.971055	1.16845	0.739013	1.8041	0.882318	0.976146	1.29206
Dnox000960	Dnox000960.1	0	1.48285	0.76113	0.743189	0.718481	0.74333	0	0	0
Dnox000961	Dnox000961.1	36.366	35.5367	36.2305	37.2252	35.7007	34.8669	36.3508	32.2584	38.237
Dnox000962	Dnox000962.1	23.103	20.2575	23.8713	23.0374	24.8245	25.7372	24.7217	26.4581	25.1457
Dnox000963	Dnox000963.1	11.068	11.2172	10.0179	12.6122	13.6407	13.6447	12.7736	15.7171	13.6469
Dnox000964	Dnox000964.1	9.5626	10.1758	12.1984	9.24696	8.23822	10.39	11.5335	9.37099	11.3133
Dnox000965	Dnox000965.1	0.957713	1.44174	0.716858	1.4404	2.15626	1.68356	1.22641	5.07012	3.02972
Dnox000966	Dnox000966.1	69.7401	78.2612	69.5317	67.5341	57.7735	70.0121	67.3881	50.195	58.958
Dnox000967	Dnox000967.1	71.3632	71.2032	79.9591	71.5441	76.2427	81.0207	83.6592	81.4714	76.7086
Dnox000968	Dnox000968.1	20.6075	16.6046	22.9071	26.8558	19.6025	19.3248	20.8396	24.8213	27.0766
Dnox000969	Dnox000969.1	9.74854	12.4082	8.6871	10.5544	9.92217	9.75896	9.74231	8.80935	9.9161
Dnox000970	Dnox000970.1	11.23	11.7603	11.2223	12.5426	13.1512	11.6455	11.1553	13.3952	10.4087
Dnox000971	Dnox000971.1	107.279	118.121	109.4	104.832	93.2841	97.4946	97.7553	76.3096	96.0642
Dnox000972	Dnox000972.1	72.4267	87.3305	86.2801	87.4838	82.3441	78.2917	56.7919	64.2697	54.9981
Dnox000973	Dnox000973.1	109.472	115.261	105.617	113.329	119.86	116.814	113.081	122.144	113.398
Dnox000974	Dnox000974.1	10.4061	11.4484	11.4027	10.1862	12.4588	11.6773	11.1716	11.01	10.6912
Dnox000975	Dnox000975.1	27.2936	24.6582	26.0861	24.2391	27.2422	27.4833	24.4233	26.8031	24.9117
Dnox000976	Dnox000976.1	35.6233	32.0249	31.3216	37.3912	35.5753	32.9016	38.1633	33.7372	30.6611
Dnox000977	Dnox000977.1	2.20121	2.65183	1.76012	1.9399	2.45129	2.91369	1.65195	2.41725	2.08707
Dnox000978	Dnox000978.1	41.4821	46.0703	43.3681	42.3383	39.5104	42.9804	36.6113	40.9631	33.5016
Dnox000979	Dnox000979.1	19.4351	14.8843	17.2881	21.1597	19.4815	19.1064	16.3607	18.5835	20.4457
Dnox000980	Dnox000980.1	0	0	0	0	0	0	0	0	0
Dnox000981	Dnox000981.1	2.24431	1.40559	0.856919	2.10642	1.68121	2.09568	2.44149	1.9803	2.66171
Dnox000982	Dnox000982.1	1.55611	2.63105	2.51198	1.0497	0.522935	0	3.27942	0.897703	0.528404
Dnox000983	Dnox000983.1	44.3908	51.753	41.1786	45.5883	45.8921	45.0149	48.2337	48.5303	47.089
Dnox000984	Dnox000984.1	1.08986	1.91569	2.49107	1.36482	2.71967	2.73016	4.19872	3.46471	3.01204
Dnox000985	Dnox000985.1	11.6968	8.49829	9.46026	9.05907	14.8418	16.1728	14.2993	30.7749	17.013
Dnox000986	Dnox000986.1	9.20068	10.4254	11.7371	10.0735	9.28068	6.75992	9.69788	8.19042	9.71037
Dnox000987	Dnox000987.1	6.42808	8.35785	5.86252	7.51252	7.7425	6.9525	5.17304	4.04749	5.89382
Dnox000988	Dnox000988.1	0.990291	1.13195	1.21812	0.780066	0.635205	0.422059	0.578549	1.00155	0.78464
Dnox000989	Dnox000989.1	16.8998	22.2909	22.3534	19.2199	19.7416	17.8518	23.3785	19.6866	15.8242
Dnox000990	Dnox000990.1	34.5623	29.6198	35.6816	34.3164	34.3317	31.3876	30.9535	37.4758	36.192
Dnox000991	Dnox000991.1	96.7646	102.763	88.2251	91.1958	83.4243	90.4532	76.2014	59.7266	76.1963
Dnox000992	Dnox000992.1	0	0	0.069872	0	0	0	0	0	0
Dnox000993	Dnox000993.1	20.3651	23.2839	29.5863	25.2736	19.2843	20.4739	22.9062	23.6889	22.8934
Dnox000994	Dnox000994.1	14.8073	17.6072	17.4808	14.7541	15.0651	16.2878	17.3775	19.7442	15.9562
Dnox000995	Dnox000995.1	1.27246	0	3.33829	3.25961	3.78899	1.98519	2.51137	1.09765	3.82862
Dnox000996	Dnox000996.1	16.746	12.3344	14.724	14.0114	13.1988	15.2284	12.0007	22.1286	16.0428
Dnox000997	Dnox000997.1	11.3049	12.7079	12.6754	11.0645	10.3038	11.9917	10.9115	9.98469	13.1183
Dnox000998	Dnox000998.1	1.34692	1.19264	0.832285	0.464383	0.719174	0.679875	0.326313	0.776791	0.67249
Dnox000999	Dnox000999.1	3.85639	2.54826	4.48287	4.8474	4.98326	4.729	3.54987	6.68708	5.38603
Dnox001000	Dnox001000.1	3.12175	2.65393	2.41498	2.55823	2.93511	2.74915	1.77445	4.62726	4.74804
Dnox001001	Dnox001001.1	186.885	228.137	189.731	203.913	174.817	192.81	173.652	105.625	164.753
Dnox001002	Dnox001002.1	38.4187	46.9613	35.9896	35.0859	39.6802	44.4976	32.2372	36.8194	29.7429
Dnox001003	Dnox001003.1	8.96471	8.84012	13.4532	13.3951	16.6485	15.6923	16.2079	21.174	17.0515
Dnox001004	Dnox001004.1	18.0457	7.38547	48.6695	6.90736	7.66711	16.6626	4.79101	14.6443	9.75659
Dnox001005	Dnox001005.1	18.9781	16.9667	18.0589	17.2215	19.1118	15.2967	14.9218	17.1938	17.9838
Dnox001006	Dnox001006.1	115.693	123.852	111.652	120.989	122.486	114.43	109.213	88.4484	106.633
Dnox001007	Dnox001007.1	12.5	9.40305	8.97718	10.8258	10.2054	10.5802	9.89445	14.6903	10.1875
Dnox001008	Dnox001008.1	0	0	0	0	0	0	0	0	0
Dnox001009	Dnox001009.1	13.3781	17.9982	17.297	20.1967	20.4716	18.9503	16.5477	18.5358	15.1296
Dnox001010	Dnox001010.1	0.753253	0	0.525644	0.256627	0.51138	0	0.81347	0.777758	0
Dnox001011	Dnox001011.1	13.0471	6.28589	12.9647	7.66013	9.57719	7.97662	8.14056	15.0838	7.26343
Dnox001012	Dnox001012.1	0.146141	0	0	0	0	0	0	0	0
Dnox001013	Dnox001013.1	0.545035	1.18272	0.906108	1.38698	1.46629	0.884918	0.299629	0.59587	0.296912
Dnox001014	Dnox001014.1	0	0	0	0	0	0	0	0	0
Dnox001015	Dnox001015.1	30.1992	25.9518	29.0402	33.8427	30.9704	30.8532	28.2841	22.4751	30.4828
Dnox001016	Dnox001016.1	7.78121	7.13405	6.94805	5.68497	5.75144	8.04525	5.58567	5.82598	5.83948
Dnox001017	Dnox001017.1	0	64.2463	0	0	51.4279	58.7093	0	0	48.0083
Dnox001018	Dnox001018.1	24.3336	25.2661	23.1165	25.4384	21.2648	23.7498	23.9228	17.6206	20.8587
Dnox001019	Dnox001019.1	38.9995	41.3119	35.6977	39.6929	42.3535	38.4925	36.2819	35.429	37.4725
Dnox001020	Dnox001020.1	19.0562	15.9584	14.4243	14.9564	15.5708	15.5286	15.7286	9.81016	16.9548
Dnox001021	Dnox001021.1	14.938	24.6223	23.0663	13.9724	13.8694	14.571	23.8976	10.8695	10.7818
Dnox001022	Dnox001022.1	0.701857	0.73164	0	1.15164	0.764955	0.767904	0.725424	4.22364	1.54591
Dnox001023	Dnox001023.1	10.2369	9.70009	12.2613	14.1495	13.1649	13.5804	10.3991	9.69674	14.2709
Dnox001024	Dnox001024.1	139.632	130.984	142.271	126.194	179.927	147.946	142.219	165.903	156.716
Dnox001025	Dnox001025.1	117.025	99.5612	108.416	113.894	97.5851	110.524	110.312	111.097	112.715
Dnox001026	Dnox001026.1	6.08352	5.52135	4.13691	5.89796	6.00667	5.0693	4.72802	5.80533	5.06485
Dnox001027	Dnox001027.1	105.133	126.826	113.332	111.901	101.927	112.555	108.421	102.605	105.365
Dnox001028	Dnox001028.1	52.486	53.2308	47.1494	60.7747	70.7367	63.8	49.9041	51.0535	52.4376
Dnox001029	Dnox001029.1	9.96133	8.90282	9.71275	9.74163	9.1209	9.68216	7.32018	7.63654	9.63377
Dnox001030	Dnox001030.1	393.145	251.461	425.605	288.463	395.343	346.418	243.217	469.718	284.482
Dnox001031	Dnox001031.1	10.939	11.462	9.72783	12.0049	13.3184	14.9417	15.0738	16.5953	12.9372
Dnox001032	Dnox001032.1	693.947	455.114	670.076	558.996	763.099	639.283	458.469	845.509	635.276
Dnox001033	Dnox001033.1	1.71743	0.296307	1.17475	0.886627	0.492715	0.567782	0.270238	0.298566	0.297543
Dnox001034	Dnox001034.1	1196.54	1262.81	1211.76	1229.13	1162.45	1170.74	1313.64	1206.82	1248.99
Dnox001035	Dnox001035.1	145.027	97.27	168.858	94.4444	164.874	138.776	108.276	205.536	137.27
Dnox001036	Dnox001036.1	56.016	66.2673	53.063	56.9997	52.1395	54.4845	52.3987	49.476	51.3703
Dnox001037	Dnox001037.1	35.0887	34.4592	36.9962	42.0986	34.1211	42.9816	44.4589	35.0827	38.337
Dnox001038	Dnox001038.1	15.4729	20.4975	16.4514	16.3499	18.0203	20.0256	18.4159	16.8812	15.2566
Dnox001039	Dnox001039.1	12	13.4987	13.2518	13.3189	13.8303	13.9212	13.9279	15.7844	13.8272
Dnox001040	Dnox001040.1	26.5388	23.86	25.0509	25.7355	22.907	26.0744	21.9855	22.019	23.5743
Dnox001041	Dnox001041.1	27.7331	34.706	28.9199	30.2779	26.629	27.602	26.8394	32.2404	28.9146
Dnox001042	Dnox001042.1	26.1902	26.7711	24.7279	27.482	28.7867	30.2133	32.1826	19.1555	27.7656
Dnox001043	Dnox001043.1	9.30372	6.35317	9.70551	9.6644	9.18275	11.0977	7.08146	8.65652	7.81924
Dnox001044	Dnox001044.1	18.7712	18.6589	17.1671	15.1091	9.05101	18.5543	10.6643	9.86266	13.1165
Dnox001045	Dnox001045.1	0	0	0	0	0	0	0	0	0
Dnox001046	Dnox001046.1	0.061542	0	0	0	0	0.022653	0	0	0
Dnox001047	Dnox001047.1	4.93135	6.52345	9.13001	5.63962	6.98018	5.7668	6.13456	4.01823	6.64297
Dnox001048	Dnox001048.1	40.005	33.9563	38.4472	35.9261	36.7778	37.9702	32.9236	46.5011	39.5131
Dnox001049	Dnox001049.1	15.1864	12.3811	16.5124	17.2385	17.2107	13.4671	15.6947	14.0804	18.7442
Dnox001050	Dnox001050.1	16.7424	17.9005	17.5306	12.9882	16.5029	17.5152	13.9404	15.052	15.5509
Dnox001051	Dnox001051.1	29.0378	28.3914	26.4728	25.4816	28.8656	24.3114	23.8697	21.524	25.9094
Dnox001052	Dnox001052.1	7.10618	7.2618	4.79519	5.34818	5.79075	5.33868	5.89916	7.43164	4.89275
Dnox001053	Dnox001053.1	17.9054	18.2994	18.7407	17.437	19.6091	15.969	14.9988	16.2097	19.9651
Dnox001054	Dnox001054.1	12.9562	12.2895	13.1418	13.1195	15.4203	14.6933	14.2692	16.4129	13.31
Dnox001055	Dnox001055.1	35.0789	34.8371	33.595	32.1194	34.9244	31.1363	32.7836	27.4292	28.4005
Dnox001056	Dnox001056.1	25.1537	18.933	23.5802	19.4486	18.7392	19.4883	15.907	16.1989	18.4467
Dnox001057	Dnox001057.1	26.3803	19.3213	24.054	16.6651	20.7604	21.32	22.8271	18.4047	24.1998
Dnox001058	Dnox001058.1	0	0	0	0	0	0	0	0	0
Dnox001059	Dnox001059.1	34.2031	31.2409	33.2973	30.2354	32.418	34.4987	33.6892	34.5057	33.6162
Dnox001060	Dnox001060.1	0	0	0	0	0	0	0	0	0
Dnox001061	Dnox001061.1	12.2853	15.405	14.0388	12.9908	12.7528	12.4289	12.14	9.00459	11.6362
Dnox001062	Dnox001062.1	2.98591	3.31962	3.0891	3.11388	3.28308	3.50191	2.45138	3.24131	4.14451
Dnox001063	Dnox001063.1	0	0.116133	0	0	0.692465	0	0	0	0.115464
Dnox001064	Dnox001064.1	29.2691	20.1477	29.3093	23.9205	33.8132	31.073	28.2504	49.9518	28.222
Dnox001065	Dnox001065.1	6.78038	8.67722	9.11359	7.04971	10.1099	9.45399	9.02524	7.26989	7.85942
Dnox001066	Dnox001066.1	24.7206	22.2593	20.3375	22.1144	21.1227	21.848	21.6039	20.5998	22.0124
Dnox001067	Dnox001067.1	35.6347	27.2374	31.9178	40.8315	35.1643	48.0594	28.8836	84.7279	41.5752
Dnox001068	Dnox001068.1	3.14365	2.1788	2.27357	4.16134	4.93896	4.03506	5.27647	5.64726	5.65483
Dnox001069	Dnox001069.1	2.04676	1.35954	1.13005	1.86296	1.66928	1.66388	2.60782	1.56707	2.03122
Dnox001070	Dnox001070.1	1445.95	1548.96	1542.65	1578.72	1586.17	1619.3	1802.11	1944	1662.2
Dnox001071	Dnox001071.1	47.0566	51.711	52.002	51.6061	48.0046	52.7977	50.3101	50.1572	50.5944
Dnox001072	Dnox001072.1	3.89264	3.02595	2.89123	4.98299	2.89311	3.91613	4.25592	2.41978	2.34733
Dnox001073	Dnox001073.1	0	0	0	0.143363	0	0	0	0	0
Dnox001074	Dnox001074.1	50.3885	54.2345	49.2424	46.9554	62.0239	57.0322	58.0608	54.0812	57.9343
Dnox001075	Dnox001075.1	127.7	139.077	130.818	132.728	128.068	123.142	117.051	113.012	124.315
Dnox001076	Dnox001076.1	16.1333	17.8296	17.2657	18.4016	15.5722	21.3811	16.6741	21.5739	20.8495
Dnox001077	Dnox001077.1	6.31919	6.61499	5.72103	5.30171	6.82467	5.89316	4.7653	5.89093	5.87881
Dnox001078	Dnox001078.1	0.704267	0.707386	0	0.26546	3.79333	2.11708	0	1.24913	2.82728
Dnox001079	Dnox001079.1	47.7274	46.4336	48.203	50.419	55.806	51.3011	49.701	66.5875	45.6801
Dnox001080	Dnox001080.1	0	0	0	0	0	0	0	0	0
Dnox001081	Dnox001081.1	29.668	44.9564	37.7167	41.0874	34.903	41.4272	38.349	36.0913	35.6356
Dnox001082	Dnox001082.1	3.09586	4.87328	0	0	7.6141	0	4.67265	6.70975	4.89802
Dnox001083	Dnox001083.1	0	0	0.132324	0	0.128733	0.258461	0.132582	0	0
Dnox001084	Dnox001084.1	4.53399	3.34763	3.32267	4.30466	4.3993	3.46331	3.47041	4.10862	3.9159
Dnox001085	Dnox001085.1	6.03096	4.94805	5.85224	6.44175	6.32402	4.65033	5.20321	5.11929	6.57947
Dnox001086	Dnox001086.1	55.4	47.931	46.9535	53.9356	40.0833	39.7855	45.8423	36.9376	45.3794
Dnox001087	Dnox001087.1	10.0605	19.4862	15.0455	13.4337	13.7668	13.8704	13.7826	10.6033	13.451
Dnox001088	Dnox001088.1	25.3268	18.7537	19.0397	23.0974	22.255	24.6578	20.0529	17.166	21.3649
Dnox001089	Dnox001089.1	18.0945	19.4612	19.1003	17.2238	17.8153	21.2488	18.3569	20.4351	14.9923
Dnox001090	Dnox001090.1	34.9847	42.5071	36.1394	39.8418	34.9185	34.8269	39.3782	32.2383	32.9937
Dnox001091	Dnox001091.1	47.4427	49.6264	48.1655	52.832	52.5734	55.6294	48.2257	49.1968	45.805
Dnox001092	Dnox001092.1	14.6845	13.3489	14.4659	13.299	16.9226	15.8298	18.3354	18.2032	20.779
Dnox001093	Dnox001093.1	9.93832	8.70169	10.9447	9.69064	10.2246	11.0511	8.75297	9.34205	10.7238
Dnox001094	Dnox001094.1	19.9109	22.6943	23.2234	25.7217	24.5475	21.2366	25.6852	28.4962	21.6018
Dnox001095	Dnox001095.1	42.489	43.3461	47.5971	46.4077	50.2344	46.6658	44.293	49.6442	46.3201
Dnox001096	Dnox001096.1	62.3584	62.6749	78.4756	72.7682	62.2018	61.6879	57.4806	50.2157	54.1469
Dnox001097	Dnox001097.1	22.304	20.5602	19.1186	24.5981	39.3009	26.8148	19.2518	39.7148	28.0405
Dnox001098	Dnox001098.1	21.9088	23.9047	28.3825	31.3672	24.4905	26.4586	31.7908	32.1013	26.1315
Dnox001099	Dnox001099.1	9.35014	10.8053	10.5611	9.14899	8.04225	9.61011	9.99533	7.87953	8.57795
Dnox001100	Dnox001100.1	46.744	54.0346	57.9244	45.0238	56.0941	55.5369	54.4615	66.5868	58.3603
Dnox001101	Dnox001101.1	11.0913	13.7683	12.3144	13.145	12.6735	12.7122	13.1329	13.2369	11.7362
Dnox001102	Dnox001102.1	3.51412	4.59772	4.03348	3.54126	2.85234	2.07923	2.55344	5.25549	3.55898
Dnox001103	Dnox001103.1	5.25324	7.93534	6.13597	6.93792	16.506	6.13231	8.45898	6.82785	7.56079
Dnox001104	Dnox001104.1	25.854	35.4507	28.9116	31.3878	35.1352	34.1213	32.6756	34.5293	32.0646
Dnox001105	Dnox001105.1	51.6022	51.2273	45.3276	50.1792	61.3613	54.8144	52.6916	61.3875	55.7989
Dnox001106	Dnox001106.1	22.1218	19.6877	20.4105	20.5164	20.0088	20.1941	19.7599	19.11	21.5638
Dnox001107	Dnox001107.1	53.7728	74.206	76.1195	63.7487	70.0766	82.508	89.1552	113.725	70.066
Dnox001108	Dnox001108.1	12.6286	11.5043	13.442	13.3654	12.7892	14.2939	15.4787	17.012	14.7591
Dnox001109	Dnox001109.1	0	0	0	0.001965	0	0.003273	0.00252	0	0
Dnox001110	Dnox001110.1	0	0	0	0	0	0	0	0	0
Dnox001111	Dnox001111.1	0	0	0	0	0	0	0	0	0
Dnox001112	Dnox001112.1	18.5233	17.2452	17.6008	15.5886	15.2279	23.5613	13.2915	18.4258	16.3198
Dnox001113	Dnox001113.1	32.1127	32.0959	31.2202	30.684	35.5256	31.6444	38.2743	26.4726	34.2231
Dnox001114	Dnox001114.1	15.6192	14.2454	15.9521	15.0998	14.8638	14.9022	13.0494	9.94771	13.4712
Dnox001115	Dnox001115.1	17.591	17.4291	19.3611	16.5994	16.7895	20.3837	16.655	15.1739	18.4009
Dnox001116	Dnox001116.1	16.9041	16.1025	15.6639	19.5187	20.2877	19.2361	21.5855	22.3692	18.901
Dnox001117	Dnox001117.1	0	0	0	0	0	0	0	0	0
Dnox001118	Dnox001118.1	0.055868	0	0	0	0	0	0	0	0.105185
Dnox001119	Dnox001119.1	10.9746	9.58391	9.79129	8.77949	9.53668	10.0776	9.48463	9.56341	8.14945
Dnox001120	Dnox001120.1	18.3072	18.2624	15.7559	18.7716	20.1525	17.5392	15.6831	19.5381	13.8208
Dnox001121	Dnox001121.1	126.244	108.479	118.894	128.832	118.208	117.086	96.9827	133.117	109.524
Dnox001122	Dnox001122.1	24.4982	19.7531	23.3413	19.6084	22.6212	23.3177	23.5775	23.0024	23.5654
Dnox001123	Dnox001123.1	29.9417	32.2414	36.3315	42.4311	54.058	32.17	38.4376	85.5678	55.5667
Dnox001124	Dnox001124.1	20.9017	20.9661	20.5671	19.4072	21.9218	20.2468	22.0295	19.3443	18.5033
Dnox001125	Dnox001125.1	24.6377	26.5501	19.8059	21.2683	21.6614	23.6693	30.1526	32.9422	21.52
Dnox001126	Dnox001126.1	98.4315	131.82	112.034	115.059	117.97	127.329	124.53	101.563	103.616
Dnox001127	Dnox001127.1	1.1664	4.08307	0.598373	1.24374	1.74641	0.58438	1.19908	2.35514	0.588224
Dnox001128	Dnox001128.1	48.6822	54.4276	56.9092	54.1209	48.3654	56.8551	53.3069	62.6993	53.9349
Dnox001129	Dnox001129.1	51.2042	49.0626	46.7772	46.4222	46.8382	53.2015	44.6195	48.0054	46.8526
Dnox001130	Dnox001130.1	55.9442	61.5668	57.6428	62.1515	58.4374	55.9812	53.2404	43.0623	55.7174
Dnox001131	Dnox001131.1	44.0852	35.0982	40.8582	46.7744	39.5076	39.9286	36.9999	42.304	39.3456
Dnox001132	Dnox001132.1	0.836738	1.09556	0.991631	1.41438	1.1052	0.873691	1.3971	1.13841	1.49604
Dnox001133	Dnox001133.1	18.939	15.6709	16.0552	19.0842	18.085	18.2936	21.3294	25.2251	25.6333
Dnox001134	Dnox001134.1	6.57445	5.49878	3.03117	1.82137	6.38326	7.06824	3.73795	4.97721	4.62549
Dnox001135	Dnox001135.1	9.21564	10.2988	9.27215	9.22233	7.33598	9.31954	8.09399	8.47817	9.50953
Dnox001136	Dnox001136.1	14.3507	19.2487	15.9183	15.2837	14.7152	14.2675	14.0154	12.6053	14.5257
Dnox001137	Dnox001137.1	8.99148	9.2814	7.79352	9.92111	8.18805	7.60819	8.74415	9.67572	10.4208
Dnox001138	Dnox001138.1	32.3654	25.0013	25.3611	29.7985	33.4671	27.7194	22.5856	24.4446	22.7555
Dnox001139	Dnox001139.1	3.64535	3.80637	3.64484	3.66917	2.99458	3.98996	2.75681	3.59426	2.71016
Dnox001140	Dnox001140.1	26.674	25.9812	28.2657	26.5333	27.1228	30.6453	32.6178	29.6198	24.3868
Dnox001141	Dnox001141.1	15.461	15.8644	14.4345	13.9416	16.4745	14.9984	18.0186	10.9611	14.03
Dnox001142	Dnox001142.1	6.36745	5.68987	3.47128	8.53449	6.55501	8.61434	5.40883	6.8	6.03296
Dnox001143	Dnox001143.1	11.0848	11.1397	8.9612	10.1823	8.87114	8.17192	9.41748	11.7663	12.2725
Dnox001144	Dnox001144.1	8.4526	6.25095	8.8468	8.3008	10.3544	10.1106	5.23522	6.18687	6.93655
Dnox001145	Dnox001145.1	42.0028	38.3308	40.7148	42.571	43.7902	42.0425	42.7473	40.1142	37.8908
Dnox001146	Dnox001146.1	16.5497	13.6039	16.7634	14.9151	16.6645	16.7884	13.2753	16.6061	16.9776
Dnox001147	Dnox001147.1	0.937679	1.70671	0.946528	0.933707	0.548347	0.95856	1.27164	0.774547	1.35081
Dnox001148	Dnox001148.1	26.9204	18.5221	21.4474	18.9251	20.2377	22.8361	21.9952	23.4537	22.6236
Dnox001149	Dnox001149.1	0.625091	1.59641	0.808075	0.710747	0.982018	0.988472	0.553156	1.17273	0.721825
Dnox001150	Dnox001150.1	8.76255	8.40767	6.94944	8.11633	7.71437	8.62761	7.36906	7.74973	7.60541
Dnox001151	Dnox001151.1	29.416	25.1042	26.9424	23.5474	23.1406	23.8221	23.9791	20.2995	26.4477
Dnox001152	Dnox001152.1	0	0	0	0.637591	0.069417	0	0	0.215415	0
Dnox001153	Dnox001153.1	1.83661	1.85516	1.23798	1.77482	1.28643	1.73598	1.02382	1.24419	1.37031
Dnox001154	Dnox001154.1	36.3378	32.2956	34.2302	30.7597	36.0485	31.6724	34.0538	39.1231	40.7819
Dnox001155	Dnox001155.1	40.7251	43.3255	42.2981	41.0633	39.5433	40.8657	39.3395	39.2976	37.6444
Dnox001156	Dnox001156.1	19.1514	24.3363	21.6116	17.2312	18.9187	19.1952	20.2228	20.17	21.27
Dnox001157	Dnox001157.1	10.6979	12.6524	12.9524	11.624	11.6267	10.4636	12.3505	10.9511	9.93856
Dnox001158	Dnox001158.1	2.3391	1.89356	1.87076	3.13142	2.15464	1.48331	0.803319	2.57096	3.84192
[truncated: 11,092 more rows]

## Sheet: Table S9
Table S9. The expression profiles of Schizaphis graminum fed on wheat plants containing different resistance genes Dn0, Dn4 or Dn7.
[truncated: 26,073 more rows]

[truncated: 2 more sheets: Table S10, Table S11]
